# Supplementary material for: Active Learning to Understand Infectious Disease Models and Improve Policy Making
Source: PLoS Comput Biol. 2014 Apr 17;10(4):e1003563. doi: 10.1371/journal.pcbi.1003563 (PMC3990517; doi:10.1371/journal.pcbi.1003563)
Supplement: Protocol S1 — Step-by-step example of active learning. (ZIP) [file pcbi.1003563.s001.zip]

Archive with 7 entries (6 files):
- Design15D_50points.csv
- Design2D_300points.csv
- StepByStepExample.nb
- __MACOSX/
- __MACOSX/._StepByStepExample.nb
- StepByStepExample.pdf
- __MACOSX/._StepByStepExample.pdf
