# Supplementary material for: Active Learning to Understand Infectious Disease Models and Improve Policy Making
Source: PLoS Comput Biol. 2014 Apr 17;10(4):e1003563. doi: 10.1371/journal.pcbi.1003563 (PMC3990517; doi:10.1371/journal.pcbi.1003563)
Supplement: Protocol S1 — Step-by-step example of active learning. (ZIP) [file pcbi.1003563.s001.zip › Design15D_50points.csv]

30	20	42	49	48	24	24	42	12	14	19	44	41	9	37
19	29	2	11	47	44	37	27	34	10	22	0	14	19	8
13	45	39	10	15	29	23	1	29	4	35	18	6	48	34
3	5	18	34	16	28	32	44	7	48	14	42	31	15	6
4	19	49	32	18	30	4	23	47	13	17	12	13	34	13
5	33	22	15	5	16	36	5	45	7	20	45	39	39	22
9	39	7	43	39	19	44	13	18	15	12	8	2	44	15
26	14	26	28	3	22	29	24	40	49	45	3	19	45	36
45	30	19	8	38	2	33	4	21	44	33	5	29	6	41
6	47	13	27	44	6	12	9	5	12	25	29	24	12	3
10	3	29	1	46	10	14	26	46	26	15	24	16	8	44
47	8	37	25	6	33	46	43	33	1	31	9	30	37	18
12	31	30	7	42	34	17	31	6	32	4	41	48	46	17
2	41	36	20	31	11	5	7	36	47	29	39	11	26	48
27	28	47	3	7	37	42	12	38	40	28	22	42	7	5
22	21	17	6	23	5	49	45	43	33	26	16	7	42	24
16	37	28	17	28	21	30	47	23	2	44	34	45	3	7
0	13	5	2	30	14	26	38	3	11	39	19	36	30	28
18	15	34	36	41	49	25	10	31	37	9	21	26	38	49
15	23	9	38	37	39	7	41	37	24	38	48	17	40	1
40	10	8	5	27	20	3	19	15	20	21	40	5	5	21
21	7	25	45	34	9	6	16	30	43	40	14	49	11	14
20	43	20	26	17	45	45	15	9	22	43	47	43	29	45
14	9	1	39	9	1	18	21	41	19	30	31	46	32	40
23	35	46	35	45	17	10	49	8	29	32	4	4	27	29
24	49	33	4	8	41	0	40	20	6	11	37	20	31	26
25	0	32	16	19	47	35	6	13	27	37	10	1	14	12
1	27	45	12	35	26	40	20	16	30	49	30	22	36	38
11	17	38	47	26	40	47	32	1	46	23	6	23	22	32
37	18	12	29	36	42	28	3	11	3	1	13	47	25	25
7	11	40	22	11	3	22	35	10	38	47	26	9	1	19
33	12	21	48	10	25	15	14	25	0	8	2	8	17	2
31	34	11	0	0	31	19	29	28	45	42	35	3	28	10
34	26	10	13	14	13	2	34	32	39	13	11	44	49	43
29	6	43	30	32	4	39	2	35	17	7	36	35	47	9
35	40	3	42	4	8	38	46	14	36	36	38	25	18	35
32	48	15	46	29	46	27	22	39	31	16	28	10	0	31
41	24	31	44	21	0	31	33	49	8	34	25	21	24	4
38	32	24	23	33	36	34	39	0	18	18	23	0	41	47
17	1	6	24	2	35	1	0	22	35	24	27	37	23	16
8	25	16	40	1	32	11	36	17	9	6	17	28	4	46
43	2	14	18	43	18	41	37	27	41	5	46	12	33	33
46	44	35	19	24	7	9	25	2	25	10	1	40	35	11
28	42	4	21	22	38	16	48	48	21	3	7	34	13	39
44	16	23	9	12	48	8	30	44	16	48	33	32	16	30
48	22	27	37	13	12	43	8	4	23	2	32	15	2	27
49	36	41	14	49	23	21	17	42	34	0	15	27	20	0
36	4	48	33	25	15	20	11	19	5	41	49	18	21	42
39	46	0	31	40	27	48	28	26	28	46	20	38	10	20
42	38	44	41	20	43	13	18	24	42	27	43	33	43	23
