# Supplementary material for: Active Learning to Understand Infectious Disease Models and Improve Policy Making
Source: PLoS Comput Biol. 2014 Apr 17;10(4):e1003563. doi: 10.1371/journal.pcbi.1003563 (PMC3990517; doi:10.1371/journal.pcbi.1003563)
Supplement: Protocol S1 — Step-by-step example of active learning. (ZIP) [file pcbi.1003563.s001.zip › Design2D_300points.csv]

-1	-0.48
-0.96	0.08
-0.92	0.64
-0.88	-0.8
-0.84	-0.24
-0.8	0.32
-0.76	0.88
-0.72	-0.56
-0.68	0
-0.64	0.56
-0.6	-0.88
-0.56	-0.32
-0.52	0.24
-0.48	0.8
-0.44	-0.64
-0.4	-0.08
-0.36	0.48
-0.32	-0.96
-0.28	-0.4
-0.24	0.16
-0.2	0.72
-0.16	-0.72
-0.12	-0.16
-0.08	0.4
-0.04	0.96
0	-1
0.04	-0.44
0.08	0.12
0.12	0.68
0.16	-0.76
0.2	-0.2
0.24	0.36
0.28	0.92
0.32	-0.52
0.36	0.04
0.4	0.6
0.44	-0.84
0.48	-0.28
0.52	0.28
0.56	0.84
0.6	-0.6
0.64	-0.04
0.68	0.52
0.72	-0.92
0.76	-0.36
0.8	0.2
0.84	0.76
0.88	-0.68
0.92	-0.12
0.96	0.44
0.26	-0.98
-0.29981	0.94028
0.94072	-0.89952
-0.98106	0.90094
0.05872	-0.06131
0.099759	0.49826
0.017887	-0.62199
0.90043	-0.4978
-0.93914	0.45743
-0.062516	0.58177
-0.10319	0.021405
-0.14296	-0.53749
0.69645	0.34367
-0.74409	0.70352
0.57566	0.66345
-0.015517	-0.82325
-0.5759	-0.14348
-0.77588	-0.94482
0.61525	-0.77679
0.41481	0.42297
0.53491	0.10311
0.34555	0.21749
-0.69398	0.17725
-0.82617	-0.41704
-0.38639	-0.25752
0.46665	-0.10245
0.30668	-0.34232
-0.50654	0.062496
-0.45299	-0.4622
0.65351	-0.21742
-0.62743	0.38226
-0.70724	-0.73779
0.42743	-0.66228
-0.027661	0.78257
0.29239	0.74234
-0.34717	0.30267
-0.46812	0.6221
-0.41689	-0.81169
0.13262	0.85185
0.17496	-0.58858
0.58768	-0.42849
-0.092023	-0.33116
-0.89431	-0.61099
0.85433	0.57099
-0.050791	0.22917
-0.97053	0.26923
-0.85216	-0.050833
0.8169	0.010716
0.93024	-0.30716
0.77525	0.9301
0.2146	-0.026097
0.54483	-0.99008
-0.54721	0.95012
0.030122	-0.22743
-0.1697	-0.88978
0.95036	0.14036
-0.99056	-0.93354
0.069824	0.33286
0.75062	-0.5501
0.24981	0.54911
-0.2585	-0.0093319
-0.78967	0.5088
-0.213	0.53571
-0.29043	-0.57683
-0.59023	-0.63094
-0.26737	-0.17011
-0.33242	0.79127
0.22714	0.12897
-0.81326	0.091207
0.91132	0.2941
-0.15159	0.86464
-0.23021	0.3907
0.78347	-0.78846
-0.61924	-0.45363
0.73532	0.65534
-0.73388	-0.13531
0.11198	-0.90761
-0.86966	0.77459
-0.48833	-0.97088
0.45013	0.7342
0.1519	-0.3501
0.56785	0.43077
0.80786	-0.20943
0.68827	0.11173
0.45851	-0.48812
-0.49908	0.44769
0.33334	-0.15151
0.70408	0.80746
-0.61197	0.75156
-0.37891	0.14928
0.82446	0.40714
-0.31122	0.63216
0.29955	-0.75276
0.40775	0.87186
-0.67077	-0.24992
0.168	0.24743
-0.52846	-0.74577
0.71227	-0.67295
-0.95216	-0.17699
-0.22099	-0.28782
0.3838	-0.95311
-0.85969	0.2089
-0.42392	0.91285
0.89368	0.88676
0.51106	0.54255
-0.33913	-0.71345
0.20712	-0.46945
-0.94573	-0.36791
0.23364	-0.85912
-0.17651	0.2623
0.7416	-0.10942
-0.27363	-0.83077
-0.71367	-0.3808
-0.36727	0.03204
0.55171	-0.87352
-0.8201	-0.7004
0.60657	0.19293
-0.64648	0.89313
-0.073689	-0.44697
0.0060069	0.67338
0.050206	-0.73074
0.59357	-0.31323
0.83199	-0.92732
0.42072	-0.37476
-0.56769	-0.032
-0.54046	-0.53159
-0.11189	0.13467
-0.68811	0.28817
-0.47412	-0.18808
0.26905	-0.64661
0.5291	-0.70633
-0.44722	0.34998
0.648	0.9066
-0.72639	-0.84674
0.35182	0.32742
-0.0095069	0.48543
0.90582	-0.79403
-0.4089	0.71341
-0.88604	-0.96553
0.86385	-0.39314
0.43357	0.15463
-0.96527	-0.066884
0.93545	0.64994
-0.97581	-0.69438
0.48523	0.0052915
-0.80796	0.61563
0.3144	0.46282
0.58094	-0.1302
-0.73901	0.41247
-0.65902	-0.98504
0.5004	0.93523
-0.9063	0.35496
-0.60697	0.097874
-0.20751	-0.99503
0.92515	0.026686
-0.84538	0.95512
-0.43156	-0.35509
-0.055684	-0.074437
-0.83136	-0.5251
0.95514	0.76765
0.94557	-0.5939
-0.097747	0.69344
-0.99528	-0.80554
0.074969	0.94522
-0.98584	0.55519
0.063504	0.22426
0.37539	-0.26262
0.013167	-0.33753
-0.18155	-0.43532
-0.0046096	0.057656
-0.067789	-0.91419
-0.35355	-0.49316
-0.085397	-0.63547
0.79508	0.30744
-0.58123	0.64537
0.19353	0.45268
0.6587	-0.50317
0.33778	-0.85269
0.49551	-0.58384
-0.19221	-0.087307
0.22262	0.66787
0.084956	-0.54194
0.14619	-0.11393
0.84823	0.10743
-0.24679	-0.66816
0.12433	0.016913
-0.12482	0.48999
-0.2356	0.81216
-0.70278	0.79554
0.24458	0.82841
0.03571	0.57553
0.61083	0.75572
0.78884	-0.45797
-0.18801	0.072486
0.37967	-0.056872
0.72998	0.43528
-0.044792	-0.54601
0.70814	0.23496
-0.59455	0.47388
0.15596	0.58907
-0.49499	-0.86922
-0.79405	-0.32563
-0.93284	-0.27174
0.62623	-0.93986
-0.8353	0.41872
-0.16537	0.62605
-0.62317	-0.78427
0.55599	-0.22249
-0.53369	-0.41182
-0.95612	0.72921
-0.51057	0.7089
0.10687	-0.65489
0.83587	-0.30009
0.02631	0.86055
-0.39586	-0.90358
-0.56388	0.84752
0.40383	-0.56419
0.44378	-0.19344
0.84386	-0.573
0.77931	0.51487
0.36865	0.6882
-0.42762	0.25481
0.91526	-0.21373
-0.86335	-0.14719
-0.023745	0.32371
0.49127	0.36914
0.2837	-0.24449
0.3956	-0.75639
0.67022	-0.38526
-0.44359	0.5308
0.62258	0.28451
-0.1083	-0.81532
-0.3636	-0.16564
-0.75266	-0.47329
-0.8901	0.86832
0.16378	0.76364
0.72512	-0.0036211
-0.32383	0.39455
0.82846	0.65983
0.32358	0.12542
0.26527	0.26575
-0.65235	-0.090874
0.61876	0.050544
0.18744	0.92669
0.69278	-0.82701
-0.059094	-0.72415
0.088418	-0.81883
0.5155	-0.37131
-0.29384	0.086287
0.11542	-0.26611
