# Supplementary material for: Active Learning to Understand Infectious Disease Models and Improve Policy Making
Source: PLoS Comput Biol. 2014 Apr 17;10(4):e1003563. doi: 10.1371/journal.pcbi.1003563 (PMC3990517; doi:10.1371/journal.pcbi.1003563)
Supplement: Protocol S1 — Step-by-step example of active learning. (ZIP) [file pcbi.1003563.s001.zip › StepByStepExample.nb]

(* Content-type: application/vnd.wolfram.mathematica *)

(*** Wolfram Notebook File ***)
(* http://www.wolfram.com/nb *)

(* CreatedBy='Mathematica 8.0' *)

(*CacheID: 234*)
(* Internal cache information:
NotebookFileLineBreakTest
NotebookFileLineBreakTest
NotebookDataPosition[       157,          7]
NotebookDataLength[  11432636,     272046]
NotebookOptionsPosition[  11426741,     271864]
NotebookOutlinePosition[  11428051,     271909]
CellTagsIndexPosition[  11428008,     271906]
WindowFrame->Normal*)

(* Beginning of Notebook Content *)
Notebook[{

Cell[CellGroupData[{
Cell[TextData[{
 StyleBox["Protocol S1: ",
  FontSize->30],
 StyleBox["Step-By-Step Example of Active Learning",
  FontSize->24]
}], "Title",
 CellChangeTimes->{{3.599298902453614*^9, 3.5992989187956142`*^9}, {
  3.5993001870001707`*^9, 3.599300188598885*^9}, {3.600903801338162*^9, 
  3.600903804033133*^9}, {3.600968885847969*^9, 3.6009689246016397`*^9}, {
  3.600971850108322*^9, 3.6009718715449057`*^9}, {3.600971907236191*^9, 
  3.600971907345344*^9}, {3.600974800337644*^9, 3.600974802173485*^9}, {
  3.601017832366911*^9, 3.601017840019925*^9}}],

Cell["Problem domain", "Subtitle",
 CellChangeTimes->{{3.599298934116749*^9, 3.599298937531086*^9}, {
  3.6001712364901533`*^9, 3.600171247985406*^9}, {3.600971472559767*^9, 
  3.6009714726796083`*^9}},
 Background->RGBColor[
  0.5545433737697414, 0.9177080949111162, 0.5686274509803921]],

Cell[TextData[{
 StyleBox["In this example, we use the ACKLEY function as core for our \
simulation model. \n[",
  FontSize->16],
 "D. H. Ackley. \[OpenCurlyDoubleQuote]A connectionist machine for genetic \
hillclimbing\[CloseCurlyDoubleQuote]. Boston: Kluwer Academic Publishers, \
1987.]"
}], "Text",
 CellChangeTimes->{{3.599300008981069*^9, 3.599300055827039*^9}, 
   3.599904209537731*^9, {3.600171225370635*^9, 3.600171225922388*^9}, {
   3.60096927819058*^9, 3.600969304826765*^9}, {3.600971917025738*^9, 
   3.600971921633185*^9}, {3.600972116980262*^9, 3.60097213832232*^9}, {
   3.600972245029541*^9, 3.600972264443377*^9}}],

Cell[BoxData[
 RowBox[{
  RowBox[{"f", 
   RowBox[{"(", 
    RowBox[{"x", ",", "a", ",", "b", ",", "c", ",", "d"}], ")"}]}], "=", 
  RowBox[{
   RowBox[{
    RowBox[{"-", "a"}], "*", 
    SuperscriptBox["\[ExponentialE]", 
     RowBox[{
      RowBox[{"-", "b"}], 
      SqrtBox[
       RowBox[{
        FractionBox["1", "d"], "*", 
        RowBox[{
         UnderoverscriptBox["\[Sum]", 
          RowBox[{"i", "=", "1"}], "d"], 
         RowBox[{"(", 
          RowBox[{
           SubscriptBox["x", "i"], "^", "2"}], ")"}]}]}]]}]]}], "-", 
   SuperscriptBox["\[ExponentialE]", 
    RowBox[{
     FractionBox["1", "d"], 
     RowBox[{
      UnderoverscriptBox["\[Sum]", 
       RowBox[{"i", "=", "1"}], "d"], 
      RowBox[{"(", 
       RowBox[{"Cos", "[", 
        RowBox[{"c", " ", 
         SubscriptBox["x", "i"]}], "]"}], ")"}]}]}]], "+", 
   RowBox[{"a", "*", "\[ExponentialE]"}]}]}]], "Text",
 CellChangeTimes->{{3.60101640874504*^9, 3.601016436208757*^9}}],

Cell[BoxData[{
 RowBox[{
  RowBox[{"f", "[", 
   RowBox[{"x_", ",", "a_", ",", "b_", ",", "c_", ",", "d_"}], "]"}], ":=", 
  RowBox[{
   RowBox[{"-", "a"}], "*", 
   RowBox[{"Exp", "[", 
    RowBox[{
     RowBox[{"-", "b"}], "*", 
     RowBox[{"Sqrt", "[", 
      RowBox[{
       RowBox[{"(", 
        RowBox[{"1", "/", "d"}], ")"}], "*", 
       RowBox[{
        UnderoverscriptBox["\[Sum]", 
         RowBox[{"i", "=", "1"}], "d"], 
        RowBox[{"(", 
         RowBox[{
          RowBox[{"x", "[", 
           RowBox[{"[", "i", "]"}], "]"}], "^", "2"}], ")"}]}]}], "]"}]}], 
    "]"}]}]}], "\n", 
 RowBox[{"\t\t\t\t\t\t", 
  RowBox[{
   RowBox[{
    RowBox[{"-", 
     RowBox[{"Exp", "[", 
      RowBox[{
       RowBox[{"(", 
        RowBox[{"1", "/", "d"}], ")"}], "*", 
       RowBox[{
        UnderoverscriptBox["\[Sum]", 
         RowBox[{"i", "=", "1"}], "d"], 
        RowBox[{"(", 
         RowBox[{"Cos", "[", 
          RowBox[{"c", "*", 
           RowBox[{"x", "[", 
            RowBox[{"[", "i", "]"}], "]"}]}], "]"}], ")"}]}]}], "]"}]}], "+", 
    "a", "+", 
    RowBox[{"Exp", "[", "1", "]"}]}], ";"}]}]}], "Code",
 CellChangeTimes->{{3.599558428639811*^9, 3.599558437515839*^9}, {
   3.59990418344448*^9, 3.599904188707334*^9}, 3.5999042470733633`*^9, {
   3.600072544661208*^9, 3.600072545044241*^9}, {3.600161856268709*^9, 
   3.600161930062276*^9}, 3.600162833395289*^9, {3.600169305014674*^9, 
   3.600169308614005*^9}, {3.6008765772285433`*^9, 3.60087658813978*^9}, {
   3.6008773163596783`*^9, 3.600877320991181*^9}, {3.6008779633770447`*^9, 
   3.600877993589575*^9}, 3.6009723158968153`*^9, {3.60101849159935*^9, 
   3.601018506263391*^9}},
 Background->GrayLevel[0.85]],

Cell[TextData[{
 StyleBox["We define a simulator with parameters ",
  FontSize->16],
 Cell[BoxData[
  FormBox[
   SubscriptBox["x", "1"], TraditionalForm]],
  FontSize->16],
 StyleBox[" to ",
  FontSize->16],
 Cell[BoxData[
  FormBox[
   SubscriptBox["x", "15"], TraditionalForm]],
  FontSize->16],
 StyleBox[" where only ",
  FontSize->16],
 Cell[BoxData[
  FormBox[
   SubscriptBox["x", "1"], TraditionalForm]],
  FontSize->16],
 StyleBox[" and ",
  FontSize->16],
 Cell[BoxData[
  FormBox[
   SubscriptBox["x", "2"], TraditionalForm]],
  FontSize->16],
 StyleBox[" are really used.",
  FontSize->16]
}], "Text",
 CellChangeTimes->{
  3.600072541983733*^9, {3.60016172919421*^9, 3.600161813394988*^9}, {
   3.600969320364984*^9, 3.600969371443343*^9}, {3.60097227418923*^9, 
   3.600972315896261*^9}, {3.601017175724277*^9, 3.601017176174337*^9}}],

Cell[BoxData[
 RowBox[{
  RowBox[{
   RowBox[{"Simulator", "[", 
    RowBox[{
    "x1_", ",", " ", "x2_", ",", " ", "x3_", ",", " ", "x4_", ",", " ", "x5_",
      ",", " ", "\n", "\t\t\t", "x6_", ",", " ", "x7_", ",", " ", "x8_", ",", 
     " ", "x9_", ",", " ", "x10_", ",", " ", "\n", "\t\t\t", "x11_", ",", " ",
      "x12_", ",", " ", "x13_", ",", " ", "x14_", ",", " ", "\n", "\t\t\t", 
     "x15_"}], "]"}], ":=", " ", 
   RowBox[{"f", "[", 
    RowBox[{
     RowBox[{"{", 
      RowBox[{"x1", ",", "x2"}], "}"}], ",", " ", "20", ",", " ", "0.2", ",", 
     " ", 
     RowBox[{"2", "*", "Pi"}], ",", " ", "2"}], "]"}]}], ";"}]], "Code",
 CellChangeTimes->{{3.599558428639811*^9, 3.599558437515839*^9}, {
   3.59990418344448*^9, 3.599904188707334*^9}, 3.5999042470733633`*^9, {
   3.600072544661208*^9, 3.600072545044241*^9}, {3.600161856268709*^9, 
   3.600161930062276*^9}, 3.600162833395289*^9, {3.600169305014674*^9, 
   3.600169308614005*^9}, {3.6008765772285433`*^9, 3.60087658813978*^9}, {
   3.6008773163596783`*^9, 3.600877320991181*^9}, {3.6008779633770447`*^9, 
   3.600877993589575*^9}, 3.6009723158968153`*^9},
 Background->GrayLevel[0.85]],

Cell[TextData[StyleBox["A plot of the ACKLEY function:",
 FontSize->16]], "Text",
 CellChangeTimes->{{3.600072498676588*^9, 3.6000725155467157`*^9}, 
   3.600161836008628*^9, 3.600162556861641*^9}],

Cell[BoxData[
 RowBox[{"Plot3D", "[", "\n", "\t", 
  RowBox[{
   RowBox[{"f", "[", 
    RowBox[{
     RowBox[{"{", 
      RowBox[{"x1", ",", "x2"}], "}"}], ",", "20", ",", "0.2", ",", 
     RowBox[{"2", "*", "Pi"}], ",", "2"}], "]"}], ",", "\n", "\t", 
   RowBox[{"{", 
    RowBox[{"x1", ",", 
     RowBox[{"-", "5"}], ",", "5"}], "}"}], ",", 
   RowBox[{"{", 
    RowBox[{"x2", ",", 
     RowBox[{"-", "5"}], ",", "5"}], "}"}], ",", " ", "\n", "\t", 
   RowBox[{"PlotRange", "\[Rule]", "Full"}], ",", " ", 
   RowBox[{"PlotPoints", "\[Rule]", "100"}], ",", "\n", "\t", 
   RowBox[{"AxesLabel", "\[Rule]", 
    RowBox[{"{", 
     RowBox[{
     "\"\<\!\(\*SubscriptBox[\(x\), \(1\)]\)\>\"", ",", 
      "\"\<\!\(\*SubscriptBox[\(x\), \(2\)]\)\>\"", ",", 
      "\"\<f(\!\(\*SubscriptBox[\(x\), \(1\)]\),\!\(\*SubscriptBox[\(x\), \(2\
\)]\))\>\""}], "}"}]}], ",", "\n", "\t", 
   RowBox[{"BaseStyle", "\[Rule]", 
    RowBox[{"{", 
     RowBox[{
      RowBox[{"FontWeight", "\[Rule]", "\"\<Bold\>\""}], ",", 
      RowBox[{"FontSize", "\[Rule]", "12"}]}], "}"}]}], ",", "\n", "\t", 
   RowBox[{"ColorFunction", "\[Rule]", "\"\<DarkRainbow\>\""}], ",", 
   RowBox[{"AspectRatio", "\[Rule]", "1"}]}], "]"}]], "Code",
 InitializationCell->False,
 CellChangeTimes->{{3.599506394701109*^9, 3.599506430203771*^9}, {
   3.599506606328302*^9, 3.599506633887867*^9}, {3.5995072149745617`*^9, 
   3.599507223892832*^9}, {3.5995076373641243`*^9, 3.59950763920791*^9}, {
   3.5999042858890047`*^9, 3.599904356712967*^9}, {3.599904464301269*^9, 
   3.599904464529018*^9}, {3.599904573489747*^9, 3.599904573706069*^9}, 
   3.599906720642828*^9, {3.600161956273189*^9, 3.600162002205145*^9}},
 Background->GrayLevel[0.85]],

Cell[BoxData[
 GraphicsBox[
  TagBox[RasterBox[CompressedData["
1:eJzsvQdcFFmivn3v9929d/fuzs44jhklCkrOdNN0DnTOGZoGmpwRURQUFTCi
Ys4554Q5YMIcUBAURBDJIDmn8z9Fz7pzR2cnic7M1vOrYZq26T5V1fXW+55o
7B8t9v///+M//mPlf/7Hf+yH/yGPAQrK56CzszM/P//ZICUlJZ+7OCgoKChD
S29v78mTJ8cMMmHChISEhM9dIhQUFJShpbu7e/Xq1StXrly3bt2aNWuePn36
uUuEgoKCMrQ0NDQoFIrU1NSzZ8/CwNvf3/+5S4SCgoIyhECVe/DgwRdffPHn
P//5yy+/5HA4lZWVn7tQKCgoKENLU1PTjRs3duzYwefz//rXvy5btuxzl+hH
gAXeuHGjRqO5ffv2kSNH1Gr1y5cvP3ehUFBQfmdA19fb21tXV+fl5RUeHv65
i/MjwNI+fvzY2NhYIBAsWLAgPT29qqrqcxcKBQXldwOUu8zMzIyMDCh6XV1d
ixcv3rNnz+cu1I9TXV3NZDLd3d3b29thseFeFBYW7t+/Hw3pKCgoPwoUjZSU
FBhvXVxc0tLS9u3b19HR8bkL9eNAlZZKpfb29lD3BgYGoAzCwpuYmOTn53/u
oqGgoPwOaGtry87OvnDhQlFRUU9Pz+cuzo/Q0tJy9OjRLVu2KJXKkSNHHjt2
7NmzZ93d3WfOnIHJt6Cg4HMXEAUF5fdBf39/X1/fb78HC7R2L168gPE2Jibm
yZMnFAolNDS0qqoK1T0UFJQ/MFCca2trYRiHQt3U1ATNKhTDd7oHVfFzFxAF
BQXlU9Da2rp9+/ZRo0bdunULyuDnLg4KCgrK0AKFrqGhITMzc9OmTVD3fvtV
lCgoKCgfhd7eXqh48OfnLggKCgoKCgoKCgoKCgoKCgoKCsrQ0tPT09zcXFNT
U1pa+uLFi9u3b9+6dau1tfVzlwsFBQXl49Df39/W1vb27VuocoWFhfn5+bm5
ucXFxW/evGloaID/BJ8pKCi4cuXKvXv3uru7P3d5UVBQUH42XV1djY2NFRUV
UNygoEFZg3IHRa+6urqlpQWavf5BBgaBD/Ly8qDZq62tvXbtGlQ/+Prf/sAN
FBSUf2d6e3thaIWaVlJSAlXu2bNnz58/h4/hM01NTfr5k98J3ft/Dp+HfwL1
sL6+HkplR0dHTk7O5cuXX79+/en3BQUFBeV9oEy1t7dDjYK6pLdzUOXgg/Ly
chha4T/ph9n+kMp98A3f6R5MvvpnoGDev3//6tWr6Lx2KCgonxioXdCAwdAK
Ze3Vq1f60ApVDooelKm2tjZo9r4bWn/BR7yve3r005DeuHHj1q1bsAAfb59Q
UFBQ/g89PT3Qa8GIClUOGjn9grb6qjn4fHd3969Uuff5Id3TA9UPhl9o/B4+
fAjN5Ef5RBQUlH9nYCaFng0Kjr4/CfRyUOug4kF3By2WfsqRnxVafwH/WvfA
oOeEagxN5qVLl3JyctDRrygoKD8dKCBdXV0NDQ1Q1qCM5OXlQaErKiqCovf2
7dvW1tbvtbQOUTH6e3q6Gxp6Ghv7Bv3bj+ret3/V3w/Lefr06WvXrsHCD1HZ
UFBQfu9AHYN6om9p1Xecg6YO2jl9aIUa+AlUDtLR2blt165FS5bk371TuHHz
A23AE76sSKgq8wtqWrex59Wr3BcvmgfbSmDBfuhNYDmfPHny+PFjmHbhT5h8
y8rKhq7MKCgovwtgJoWera6u7vXr1/oGCPgTKl5lZSX0eD/an2SIaO/oiAwN
FY0cEzrOaL2d23l7zD1H/HM38mt3eg3OsxHn2SBQlc5Na68o7+7re5iTU1BU
9MH3gcWGIffBgwf6x3CPbt++ffPmzdra2k+2LygoKJ8XfUurPrTCrApVTt9x
DrogKH1QAH99S+uvBxrO7du3+4w2mGNoQf/qmyTjiXediU/cSKXutFoCq5vE
6yXz+4i8frKgVxuUOzeFbmXNcXN7WVr6/lvBHYEyDrP5u2fgDtbU1Fy/fv3O
nTvNzc2fcLdQUFA+Ed3d3TCcVlRUvOtPAkMrtHPw2odhdihaWn8lsBilb94I
7ex1Iw3s//5loIEhbdjwhaaWJe60SjyzGs/cYmmnHj1OOnJM2DijW04enQTO
Kyz9tJVr+oIFH3y3qqqqt2/ffu9JKK3wIMDYC8MvTO6faudQUFA+PtDMtLW1
6UMr1Lfc3Fyode/GtH6u0PqzgFK8aOFCg//6k/3fv5pjZHHU1vWQrYts5Nhb
zoRcDMl7tIHf2Ann7bF5GMpua0f4/CJTywGqsI0smM/jv/2Qf9Pv7/vP65e3
gEcpKysLHiWY94d+51BQUH4t8HKGUtbY2Ahl7eXLl/ouJTC9wgz7fvfgz13Y
n0p1ba3UxTVitOF0Q7Mtk+1P2rrdcSZsmGQXOcFIPdpglblNO5nbSxUO0MQ9
dFE9iZtkbC4bNS7THptgaZs9WI/3s9APJMnMzLx8+TJ0gEOwQygoKL8KfWit
rKyEoTV/EKh10NrV1ta+P3L/cxf2l9Db13fu7FnFqHGzjCbCbLvL0vGCPfae
C/GRK9Hl78NWmtt0krk9ZAGgCgFNDBhiQBe30wTXHXEBBobC0QZbN2z4BR8K
j9jz58+bm5vv379/8+bNoR7j1traevr06WPHjqFtKygo7wPdGlSzmpoaqGz6
QRD6/iTfa2n9/arc+3R2dEwNDg4cPjrByGyVue1RW5drjh6P3YirLGwcvvhq
v41jN4nXTeYP6p4Iih6yMcT9dEkHXfQWx1ocEfELPhQeQ3gHAYMH/O3bt9nZ
2VD94P3lY+8cAnz/6Ojo+Pj4HTt2CAQCVPpQ/s3RBy54XUCVKywshCpXUFAA
0yvMsPDJXzBy//dIVU2NzMExdpxRsvGkHZb2p+0xd1zw5+2x8lFjj9m4zjYx
byNxu8i8b3UP+j2GBHmAeD9JF1mQLhA1dXT83A99p3t6oPqVl5dfv3793r17
bW1tH3Hv9Kvljh079sCBA0+fPh0xYsTy5cs/4vujoPz26erq0odW/fwk8EKA
dq60tBTmrD9GaP25QGHPunpVOHJsvKHp8onWh2yds+xxD1wI8UamGybbl3l4
TjMyK8JSoO4NQN2jixDRo0sQ0UO8n6TbU7IZR3726tXP/Vz9VH7ffUbf5AHP
y5UrV+AN6GONcYNROikpCcodzLnQwH/zzTdCoRCdMxDlD8y70Kof0/p8EP0g
iMbGxt9FS+tQA28EC5PnKId9M8vIYruV/Vl7bLYT/rCti/fo8QUY8mscY8VE
m2N2Lj1kXh9FAGjCwZw7qHtUxPv1MiQXMMQLV7J+7ufCA/7BmVv06pebm5uV
lfVRxrhB3+7v76/XPfgdGD58uLu7Ozz1v/6dUVB+C0D56ujoqK+vLysr04dW
qHIwtMIA9e8TWvVAwT966pRMKPRRqR5dufLm0JGSRenlSzPqN26pvXHjxp07
Hf+48KEd8qbRw0aOX2lue9Le7bqTx11nQvg4491Wjq+wtGJ32jl7TJrJ5C4y
F6nig7r3bc4VI49pon66ONeVsmvz5l9QyH9xFuCZgjesBw8enD9/Hp6+X3gU
BmloaNDpdO907+uvv8bj8WjvQZTfKfCq0fcn+W73YKhyr1+/rqur+/cMrXqg
6B0+coQ+bly6seUsI7Odg2qW40x86UJ+g6HfwZD5RqaxERHdvb3w0DzNzfWc
YJhmPOm4nesNR49HLkRo9gLHGT7HUp5jqUXu1FwMCWbeGoJnuz7q6ps2kPo9
5PEATVyDpS+fmTgUOwLvYvfu3btz5052dvb3ekH/dFpbW9PS0qDuZWZmwi8J
zLkqlerjlhMFZeh4t7CXvmpOP91cSUlJVVXVEE0393sE7ntJWZnQ2XmdseWW
yfa7rBwu2GMeOpOKMJRyD0YDgdlGZL8lsFLMrXeGRvQUFGzfuDHwm3Hn7LGP
nElP3UgFbpSY8SbQ7EHFe46hvMBQinH0OcYWt50JLSROF0lv+URIRR91MPN6
SrvIgkU63VAccejKoEOD572ysvLWrVvQ/v2CMW7wLgBl09DQcOfOnU+fPoW6
t2fPniEoLArKRwAmne+2tOqnm4OKBzMsTLL/VqH1ZwH1f9miRdEjDNZY2Kyx
sENcnBM+DxlmS6/Ds9pJXEARAoqgCc+eaTixgS3PZwlzXUivcfQyHB3+PGnr
FjzWCJq9fAylYHArwtK2WtptsrRvIrGbofSRBcg70AQ9ZP5eG6dZxuZ7LB1P
0FmVu/d1PH3a/1HrzfS6B/5R6QfvcVlZWbm5uT83pULzv3bt2tDQ0PT09Li4
OHROVJTfCPrp5vRzpL9bCQLKHfyqQ5X7dw6tPxfoh71xuMVG5gvNJm+3tD9j
j73vSizEUio8PFuJ3HwMeYahmffo8b5jJ1C//vqBM6mfJuwnC7qJvBYitwrP
DB1nfNTO9aU7DepeHoaS60YuwJIv2OPiDU3hO1TiGDV4Zi2BlY+lqMcYMIeN
nGU08aQd5rkbpQRDq6Dw34ZFt2ee7m9uhi7rxNmzp86d+zX78k739OhrNuAz
V65cgT9/1hg3GJn1lSFoiwbKZ0Q/3Zy+pfW7083B0ArV75NNN/cHA6rN8ePH
vUeNTTWZtNTMGvqxLEdcjivplTsVmr2tVnaM4d8sMbW65YS/5uAB8yxx2Nd3
XEjAUwITaw9VuMfKcSrUN7xnIY4KlS0XQ3mKIT9xIz1yJUSON77vQoJi+NCF
eMoWI/xmDHzmtD3mvgsRamkpjlGLZzYTOe14diuZ16wLz0ucJbeYJDAzv3rj
xi/eHfg1ePny5fee7B9c4ffJkyc/dx03/TqYv7gwKCg/l+9ONwe/ye+mm6uo
qGhoaID3YrQ/yUcBHslIb++YMRNmG5uvnWR3ws4125mQ50aGAXatha161PhC
LK2LJuyji/oY4rcUnnzkWMGI0WmmkwvcqZst7UUjxjzHUMqJnsV4eh6OkutO
ycGRH0PdcyMmGU2E73DTmXDI1kU8csz4v/wl3cwKvjkU1WJ3apWHJ0zBXSRe
P5kPQzQg8drwrAY8K8eRmOCv6/8V5/SHevHBbxS8P967d+/GjRvw7vmL3x8F
5WPx3YW99F5O36VE39L6G5lu7o8HPJq5eXlCU9NEI7MU08k7Le3Pw5DrTCx0
p56wdVWPGlfqQR/QD7OlI22y3XTxGgu7XCx5iZk1++tRsYYm0Oa1kLkVROYr
IiOPQH2Kpzz2IN3FEu+4EndZOyhGjdth5eA1ysDir39TjTLAfTVsnYUdfPNS
dxo0ky1ETq9+LBtdP5JXALcOMn8e1qNwyFbXhapYXV0NY29WVha6jhvKJ0Y/
ch/edvWrUb+bbk4fWtGW1k8DPM4b16zxHjV6uqnZikk2R+1crzp5PHYl3XHB
y0eNveHo0f5uuBmie5JehuQU0sUF382VtTKFHWzxAEvYQuNWUVmvSJ7PiNQc
IuWhBzHbnXDVzeOMHUY+euykv37x9X/9Kd7Q9IiNy1ZLO97wUQ+dSW9wjLeD
LSb9+o7N+rFsgwPZeuni0w7Yw0eODOle379/Pzs7Gxq/nJycjp8/Yg4F5aeg
n26utrYW+reioqJ3083pV6NGQ+vnoqO9PcJLFWE0Yc7ESTts7M84Yu+4EJ+6
kacama6YaN1AYsMo2kn5h+4xJAOekpd42iYbByBUIJtADgTiTg6/xpP9iu75
jEJ7TKTcJRCv4fDn3dyP2Lssm2wjHTXGfdiwTZPsYYK+6Yifbzp5oallPYH1
lsDq0Ouefs6WwYkL4DZAF5e70TKSk4dur6HuwbQLb7L6MW7Xrl37iGPcUP5t
0Q+CgHbuzZs38Hv1brq50tLS+vr674XWz13YPyAVlZUJMxMjwsNv3bqF/N7X
1/+hdkxkwuSyMom9bbSp8RyLyccdMVfd8I9wxOMObrpxhqVEeg2R2Uhid1B4
A9CSMUWALQVcaSeTv8LaFohlQKYECiWQyXtEgnoet4TNesagP6aQs4nELA+P
ExjMVjuHhZOsqF9/E25gvMvSPtMek+2Mv+HkETDW8CWW0kBk/1P39APZBqer
glsnmb9A7d05ZPOLwq8f/FrqJ3LRV7Dk5eVB9Xv16hX6hUT56ehDK4yo8B76
bro5qHLQ4DU3N6P9ST4ltfX1AjJp0hf/+/f//u8xI0bIWKwz3j5l4VG1S5e1
ZWf3f6cbG7z8T588yR8/2uGrL+2/+mqrvf0jEukxgRxmbHzUyRVG12oKq4HO
bqfz+plCwBUDvhQI5V1C2XIb2w6REHirgI8KeCsGVOJGEf+1gF3A8XzgSblO
Jp4jeBxwc1llZxdpYuo2bFjGRJv9Nk6XHKCZJORjSGmmk4/burSQOO1kve4N
juZgSJA2Yk8xVNduT/FqCr206gcXX/uVwB2HX9Tv9mfWN6I9fPjw+vXrv3KM
G8ofFf3IfX1ohfqmn4gJ2rnvtbSiKvdZmBIVNcfcbIuLY7ixyTIr66WTrIQj
R+V6kGtJnrUsftO06V337uhf2dXZOTdhmtuwv+lMDDPsbANMjAvo9L0urjGm
JqWezNcMZiWT9ZbNaWHz+vhCIJQAsRx6vG6VcpeLUyHPE/h5AZ0a+KmAVtai
FpRLuC8EzPtsShadeIqI24pxWmBrxRs7Rj3GYLu1/XF7t6tOuPuuxGcY8mlb
zEyjiVD3WkkcZOIC+mDlHlOCbCwJ4Mt6BPJj7sSr2dlDdIjgF7isrAx+h7/3
PFQ/mEegSc7OzkYn3Ps3Rz/dHBQ0/Rzp76abg9+cf7eR+799rmVny82M9uNc
Nzg5HHVzyyYQnpNpa23tUi0sermCTo6gi8NvUyg6Nm8caGqsa2sTk/EBxhNO
Ez0esWixFqYXSYRwU5NzRI8yLus1m1nBY8MA2yzk9wiFQCYBSgXwUvX5qK5S
ieeoeBCiAaHeIMwLBCjatKJKNa9QyrrLo1xmEY+SsKvc7GfaTMIMHzbPfPJe
e+fzLtibbvjHWFIelpLvTok1NH3pTmkjc3qpAmQIG1Q8GKI5EiCQApG8XyJ/
SqZt37Rp6A4U/NL+0NcVxhOYXKDxu3///vvaiPJHRT/dHDz1+s7q+unm3i3s
hYbW3zJTI8IWWJuvdLHf7OIEw+ZjMrnU07OUxYoxMy1lMoFEAuTSwU3cNTW6
ZOXSjST3XAGtVMx+I+buxbt6G0+Ybm3xRsAuFbDgVi5k14q4TRJ+h0wEVBKg
UQBf1YBOXSribPJwAlE+IFoDon1AhLpTJ6nWCgpV7DtC6gUOcTcZs9TVzs/M
kDF61BYHh+NumKvuHvfxpBw8OZ9ILSYylkyyznTAdNB53QwBYIuQJhKxCogU
SLWhQgHUynouO2NW0uc6jPoxbqWlpefPn7937x46E8sfD+j59d2D9YMg3k03
p+9Pgk439zui9M0buZ3VCje7pc52+3BuNyikfCb9DZ/dIOAfw2H3Ylz7FZLn
bM+XXBbQyIBWOaCVdPtKerTSDq24SSN4KmLgRg6/wSK9kXOgEiJiKOFUybh1
cn6LUtjrJQG+cqBTgSB1p694JdYRxHiDOC2I18IHPRHyWn/hcx/ObSn1DI+4
leyS4mJDGzsy2tzsENbtEsHjJokIRTiXQs0n04ppjBNumIWTrTrY/B6usJvL
32PvvM7OoZTBBGoV8FIArapLIVwcEtT7WY8nvDTgRXH37t0bN27ASwNdx+33
jr6ltaioSN83WN+fBIbWtrY2NLT+flm9do3OzGCBm+0qjP0JkvsDFvmlgFkl
4rYpBCV8FmfsaOH4sUrD8eIJ45RG488yCEhEjfAG4WoQouwJku8ku+JGDS9W
sMtUnBIlp0TBLlVw3qi4lSp+g1oItXHAXwaCFCBU1R3htZ7kVBcgBFM1IEkL
ZvqAqd6tUdJCP94tJe24gLCW5BRrb44f+c0WjNMFkkc2lfSQRs5h0J550guY
9GKW5xM6Nc7MrJ7DqWCxfA0NA0yMFtnaeI4ecZ1KAjoYnNVdOtUyhbCh83Ma
LXgt6PtZtbe3P3nyJCsrC13H7fcLNPDw/lVZWalXuc9dHJSPQ3dPr5xKnO1k
Mc/FagfR9RKTmCukl0rZb5X8EglbYjjWbcSwy55EEKrpD/HKlTK9JhrF2Zr3
hivBTN3ANN8yH663hdEcF+urAlKlll/izX3lxSlVc0q9uGVevGofQYOvsMVf
3OEv6Q2UVmn5IpNx9sO/EhiNPc3A12kE2xhuMS4Wj3xZtzWMwwL8UpKDyMwg
fJJplifpHouSw6Xl8Rh5HHo+h/GC61nE8yzhseZaW96lkaMmmqx3dgTe0Hx6
lfLZKuMJDV5CEKXpCVXt5TJenjsPSktB+/9ZO+OT3ZH1uldfX6//taWlBXq/
69evD/U6bihDAXTv+s7D8MHnLgvKj4AY75/2ypt37oomGiRjrZa52x9juN8S
UF/ImBVq3msVV2k8fi/J7b6AdoCCBdFapF4uTtsdrUnHO7CMxhwREE4IiHyT
cTfk1EwBcacnpj5QWOLHe6XlvfThwq3Eh1vqw4MbFMM8hedBBtbxm68CzYzP
UjweMKmvoKUUcy6Q8TGTzXytTO5pGDv57ikE2yRnyytsEszOBRLPQgkTbvlC
z+dCzxci5guhZ4mIvdXdWWpoMN3Kolslhhvwlvb5qa4ySXMdrYr5zJt44n13
wkYLG8GYcTQbG7lKtWrDxhfFxcdPnsR4eBw6dmxoj/sg39M9MCi58NebN2/+
mklNUT4L0O81NjZC3Xv69Ck618RvmV379ntg3Eh4j2OZp3/0xekLFwRajU/C
WG2jul7ik3LkjGIvTrUPf7r9pE0kFxDh1eInWoi1BTEaEOcLpvqC6b79s3TP
/Hk+1iZaG5PHfqz+mT4PNczFRIf6cFFJIL9Yx3vhyy3QcuCW78N+4sW8JqHs
oWNwo7+Jspx4j0t5JmS8FrNq5fxWlXDAV9rlJ091sDpJx5VoeLcltGIVu0LD
h9sbL16pmvtKyYY6jGxS5nMJs0jKusYmYUcMzxMyahW8GjmvQsYtFrMe8+g7
nJ0yXbFXMB4ag/GU4d+st7a94Yo7bGUXNX4CznDC+K++tPjfPwvsbV9XVAz1
8X9f9/TAq6aiogLG3o++jhvK0NHZ2QnPGjyn+vnV0Xq83yZQ9DzHjzjBwW4m
OahtzJ9uyKg9srv98d2+9tb3X9zX3+8v4sS7TlxIsD/Ow9+R0wo07HJf/k66
W6CVaV+YHEQquiLVS3B2LaEyMNMPJPqBJD8w2w+kBoBFQWBxMEjzH5ilqYoU
z/awqYwUloQKioP5+TpOni87R8u65+15UUray8YqzSd4mU24wiHdE1KLpMxK
Ba/JS9jlKwH+8oEAZZWal+psDSK9QIQKRCr7w+XtIdKGAGGVr6BUw3upZheq
WC+UrHwFs1DJ2kZywYz8Ok/q+VzGfCignWfgt7m7bHdxOoHFnMa6c0ePnmpq
VuXJ7uYJ+wVCIJICiaxLwC/nsLqkwosEXMbQL+wIrxF4pbyve+/+tbi4+PLl
y7m5udBLDHVhUH4lXV1dlZWV+po9qHvwjoZK32+NkjdvOPaWV6WkM2LSKT7h
npT6TEwpVTCqNZyG+ICOM4f6/6/6vSx5LXQwn02w3sZ2y1JQn/qwSnS8HG+m
3Hx8sR+vJ1oBYlS9cd6nBMQ7Xp5gXgCY4w/m+oN5/iBNBxYHgnQofQEgRds5
Q5lMtCkKF5RECorC+E+DOI8DWHe0npeU5H183Bx3G/zYb/bSMdcE5BwZo1TF
qdMKW33FfQEyEKwEEequKO8MD8eGQBHSyBvvA6ZpQIy6I0L2NlhUoROU+PIK
fTjPvdn5XqxcFTPCZmKQlclmsss9Me24Jy7VyZpjMCZ2olmmh7tygkGKlWUd
l9PA47YLBQNiMZDJgFIO1AqgVQKtqkMhmC6XdgzxiNqenp7nz5//6w7Mvb29
eXl5Fy5cgC4CvY5+y+h1713C/VHpe1pQkDJ92pkZicXJc8vnL248c7YXrdkY
YqZNjVuIm3xIiN/FwlwSkZ95syr9Bc3B4s4waV+YtCdI0JEW01uY++71+/bv
V1qNy/B0uqAk5/ixXgRy6yLFqXi7jZ4uPXHKzljFQJyqP8G7KIC3jYtFDF5a
AJivQzYod8uDQEYw8nOxf9c8zRKG490g1uspoudR/JxQzr0A5hUt9ZAEv4bp
zDYeO8XB/IyAeFtCLVAz32gFDTphR5AUhCpAlBrE+PTFa29KqKdFZJAcgJjJ
2b5gpg/86JZIaU2osCxIUOjHfe7LydeyT/AJoTamR7keyonjT3EJiU6TJ331
d7bBGOLIbzDDh0Wbm73msSqE7CYRv0cqAkopong+SuCrQjrSBHp1B6nXeZLy
CouG9CzAZHTlypU3b9786CtbW1svDPJTXozyWdDPvvjdmj1o10tKSj5Y13fl
xg3JZKuNRpMfWmNf2ONL7AmljoRKhSZ7xYqHjx/3odWDQ0BFTa0aa7eXj13n
6XJEgL+vZrwO4L8NFXdGyqBtA3FqMM0bxClAgubtmYNFJaXwTyJDg+JxZqfV
5KfBnOJw/pso0UMdy8/OtC5G0hIn74xX9iWoQKJ313T1SoYLWBQAlkCPN7hB
uVsVDNaGgrUhYHlA92LtFrH7GV/qmwTJs2j+w3DOjQDPkxrSZj5mursV3mDE
dhbmvJj0SM146cut1AmbgsXd4YOlmuKNeLxE36YI6QKSI0gJAKk6ZJvjCz+3
c6rybbS0PFxYFMQr0HHz/TmJWOtVFKdsJU06cYLLyGHmX30RbT3xMAm70s1+
9F/+Z42rQ6WEUy3hNMsFvSoJ8JEDXyUyJi5IDULUIMK7N0pzWUg7debMkJ4I
/XRV1dU/PkwYvhK6vrq6ulu3bl29ehUd4/YbBOpeU1PTd1UOmr1Hjx5B9fue
9MG0FYnBnbZyfo6hlOEYdXhWI5HdROQ04zxvWzgLbO2KS0tRb//R2bJlS4yz
6VqO6xaO2yUFpcCfUx0maouW9cepwDQvMEMDZmlBsi+UlMpwHmmS8dE9OxIl
9Kt+1JJYUWWcpHqqtHWGYqaH9UklqW2GsnmavH2GsjdRBeZouub5Lmc4NSd7
gRUhYEUwWBEEVgaBdSFgcxjYAqUvqHeZ3xkddZsMV5EkzY3h341gXwyg7VPi
l7GdeBYGoY5mR4WEa0rKU192SYCgJlTUEiHtiVGAqWqQ4AOSYJH8OmdpU4l2
YLYPEp+hui7SgXnavkR1Y7y8Ilr8MoxfEMx94McKsDc9IyedlZHWezpD6Yu1
t1iLd9pNchUbjVuBsdeYGRaIPOuV/FYvUZ9WCvwUIBAqnhcI8wZR3iBWOxDn
U+LDXbN0yVCfi584KKm9vT0zM1O/0gEUvZs3b0IB/AXruKEMHT09PdDdfa8T
Czy5+hvWu7MM/7d3dvLxyc7PMMgskfUEVjuRC6iCwUlxkZWgD5o7LFaqut5+
uNYX5R3FJaU3bt/p/WldJXt6+9Q85hK6bTLJ5oAEf8+PWRIqaIiRdscrQYIX
oidp0ERpwVyfwYga/HaaVOdg0j1X3Z/i3T3PqyNZ1TlHDX2axt6kcaaiaYa8
aaaiPUnZnawG8zS9C/0yvcm3w7lgfThYEwrWQKcXDDaHgh3hyLYltH+1/+Op
/BUS1zfJ0pwp/Owo1kl/ygYJdibZBmPwzRqWc6acdMfXsyCA+zpUWB8lbo2R
9cUNFgxK8Rw/aPC6FwbuEHuUxIkRac0IQfzkIj8wx7tlphJqcnG0ID+Cf1RB
iHQxz9LSDorxKxlOczxsUtxtNpNdEp0sgyebFMiZC1xsNuGdW7Sidl/xgG6w
8jDcC0R7wygNpviAeBiffbuiFQvDgn7NdPQfEej3cnJy3vWGhQ/KysqysrIe
PnyIrkn0GwHqHrR273feg4pXVFSkn5QM8vr8+YsYMrKY4KDodZN4Re7UZROt
QwyMgsZNmGE48bYzIX7k+JcxU/t/7L7W1NycvmJFRFTUiX372isqPjgX3B+V
tEWLsRONCEajOAx6YcmPz51+/+Ejhb1JNG7SmL/9WTJ5wrNQXkWMuCVe3jcT
Cpfv2zjZPKKd+/gRtqOHia0mHPUig7Vhq3hueVMEiIIt14HFWrBIG+w28XwA
vW2OujFZ2Thb0TpH2TXPayDNZ2CJ78upom1KPNgWCTaFgY2hYFMI2B4G9kSC
fZFgZ9jAxsCyebI5bPuSZMmjeN6VSOZBLXG5yFVpZ6SwNTokI1z2oT4OZBeG
8sujRW9jpa1TFUiCnuWN5NlUf2jw+pYG3Q7mZvpRwTq9tIYgpVqobUtWV8+U
FceJCqIFC+gOC2gOZ30oWwXYVLLddDerJQT7jRQXltHokxyPXCUzW0SNtJ3Y
4CdsD5AMBMuQ1mGk+83gmLhpiOiBZP+uWdplamFt02/CU8FrqrCw8HvOEF5i
8IK6ePFifn4+OkDgswPP0Q91WoZPQrteXVVVeezkLTwj34VY9g+nt9zc2u3L
YVMnmByxdT1m6zrPZBJr+EiLv/7tjIVDe3rGwA+349fW1QmYTMWwEbNHGx6z
dMols0t8dA07dvf9G6SAvQcPySePfRrKLojgpZOs0nXKxuwLW7duu3Xv/g/9
ScrsxGAXQ5vRX63kuKhtjNZy3ZqhYUtUglTtFR8awXBkOsvpZbykLFHxIEag
dTYLx03Ojubs8iGCXZFgQzDczgXS48nWPYt9GlNUjSnKhrmK5hRVR5pXz3wN
SPftWqhZzHdGgu22cLA1FGwPBbvCwP5IcDgK7I8A24JalnvPYtnnJwsfTOed
i6Bv8/ZI5Tp6mIxModmf0pBuBTBzw7mvYoSVUyQN8bLWBEXfLDViPuf76f0n
jM8Nc7xWit3ApnBEWuEHQUFe5tc537s2WVGSIMmJ4QU4m8HsfFhFXMFxTiRa
z3C3WkN3jra3iHO0eOLlmefNLPbhJThNviWldoXK+sPlIEaNiN70QcVL8gPJ
fmCerme+7qDK8+7jnE95Qn8I/USmH0zE0Arm5uZeunQJvuDTFwzlHfrxGh+8
AV2/fn3CqFGLONx7JGY5hlblwWwgsGvxrAgDY/WocVADBwYnGx+cIlIKKMJ0
Myv8sGF3bLDdx46DDwkp/CYE6nRhI8dfcXB/hiGXujMqcYwqN+obB2KVNqDj
0SPwx20ZKSuv5LjYZvlRTntTTihJjwLZr8N41RG8jXR73ETDO9euvP8n8NR4
uDlP+PJ/InGTrgYyLurovo6mTUkKkOZzwotEMhlVNUMG1oUhzRDrw8CWCLAj
cosXwWXCNyEES3A0DhyObVuuldobVqUoOtM1TQu9Gheo36Yqm+arWhZ4tS/0
Gliu7VqtWyVxq1qoRjzeThhvQ8GeMHAkEhyLQn7uDunc4DeX73BnBvfeDN7J
cOoaNSaaZMkwH3PAi3ApgP4okvMiVvh6qrhqurRxhrxtlrJnjhfUZLDIHywL
BCtDYNm6MgKXCl3B+iCwHb5/BKKuq3XdS33epihLkyQXQxkBrmbnA2nb5bj5
TPs4D8u5BNv1TBeh2bjTYtJjH2aBL6dUx9/Pds8gOfZFK3qjFSDOCyRoEcWb
449s8/zB/IC+9MDsAPbxkyc//Zn9IP96CEBra+vdu3dh8kXHuH0uoBa9ffv2
g6dpwdw5Hn/7e/wEk2yBvMRT0EniQLPnNdogydi8lcQFFD5Sv0cX6td/ATQJ
oAp5I0axh33zjMTqhXfe997z7Pnzw/72N8cvvjxvj32No9cSWE0EdiuR00bi
NrnRqyjc5gOHPiiY36O8snLhsmWz5867l/Pk048x6R8YuJh19dLV6z+rMikt
NSWVPPmYhrRX5nHdj/EqUtAQL++cqQKpvkVhPJ2jae+F3f29/8cn5+Y9I04a
p3Q02u9NuBPBrkiURuMm58bwXsQJhVbju1K9weogZFs/2BKxNRwRln3Rj2dL
rcYNSxG77AilsW3GX41lgY0Bnct9mtO9Gxd71S9UNSxUNS1Styz26lqu7V3j
fymcsT+AAvZHgd3hiMc7GgXOTgEXpoCT0eBgWNc23XKl69kYzzuJvEMh5KVy
F6a1wbiv/pLMsHscw8udIng1XVw+U1qVKGtIVrTNUXWneIEFvmCpP1gRCNZD
AxnZvTV8oxrfmuELdkeCvVBLI8Dm4L4V2saF6rK5svVy7Bym/Zlg2lqJWzLd
bireajnDKQ5rGelsnuPPeuLPfh7AfRXEz/VjJ7hMbo6W9sQqkNacwUYTkKJD
0vR8HUgPHMgILpoi2rJu7Uc+2UOG/rq7OQg6xu3TA3Wjurr6fb8Hz0uIXK4b
ZeA9alwrmVsoVFRTeb6jDeaaTOoiceHWg6yrpW/X0K9+hayJsMbCbs0kW+9v
RpfwZL1FL8F3pKGjp0fDF8w1Ml9oYjnb2KKOgKwb2E3ifdsyQhN2Ebk1btTG
HbvBv+yA+jQ3j+hgHzphPPGvXzDHT+BTaXv37v25q8CUlVfcz3nS/vNXzqpv
aBCLRDTTMXTTMQq5rLqh6af8VUtrm4KC3anAbhBhTmnIeRHcmmnSzlkqMFcD
0rTQGi1hOFzTksChJQPt/8z7a9es9scYrlVgroR7FkwX1s9T7vMmLOc5axxN
HsfywOoAsCYACbNbB1sidkUgng1uJ+K2BpB8CBbBDOtHqVKwPxxs1PWs8W1a
7t2w1Ktuibp2sQr+bEz3al3u3Z2hrVukDidMKkuVt2ZozkQxwsiTYzi2d9Kl
IDMKHI/o2Ru4I5i4N5R0K4mzK5g4m29vM27YVIoV18oAWrXiRPHrJGnFbFn1
HHnDXGVLqhoGWLDYF2T4gw2hPcv8CubIezYEnQz1fDpXAg5GDW6RYAf0gX6N
S73KUmVTKNYwOx/SkZeKXKZRrGeSbNbxXDnm444piI8D2c9CuC9CeK/ChOUR
okR366c6ds801WCDjhbM80MUb1EAEqgzAsGakI4F3ulJCX093T2tzd/NmG0d
HVeuXa9/2/Bzz/UnAFr6Z8+eHT9+/NGjR+gYt08J1L38/Pz3dQN+W9R4QoKh
mXjEmCIsNceNLLa0WmZt303ktZI4nSRuN9Q9aPn0uje4/gvwlO21dnrqSlph
bhM/1rDWN7D3zZt30nf7+vX0yXaPXQmFWGrIOKNSd/oARdBIYp+xx+6zdjpo
7fQCS+0n8xuIrLaz58EPVPy2tLYqOKwV1lbnsO43MPh8d/IlOxfxqDFXIyK6
85/9xJi8fNVqktUkjokBEet244fr1j5IVEjQEtLk8inigghumsfknbGB7Xn3
+zvb//VfHTt+Uudisl6GhWkuO9izNF7cMkvZn+KNWKMliDWqmClLYzqAFX5g
+4yBRmQNa3jYfFXimUzLzFD6s5miN3Nl9WkqmFjtxg7bqsKBdYEwLYINgYjo
wXwKfdQBKCnRiLAcj709R3wuiQ+uzwCZsWBfKNgW0L/Br2mFd8Nyr7pl6qrF
yqolqpolqtp0VV26unaJervWw2LUl+O+/N/hf/1v7uRxa8WY3Wp8S7qmd71f
7w7dueme6WqX67O4G3UePviJPq4mDxP4G1TuKRyH6jRl+Tx5ZYqiOkXRkKZu
hvF5kXf/Mt++1QEXw5l4s9Ece0OO7YQFYpdTsUxwLBoxk3DbGwY2+8PyFMwV
B3uYn46g7fAhpAkc48jWy9hOUzwsY7GTnoZzckI5BRH8wkj+q2hhZax4h8B9
Ox/bl6juTVSDOT4gxRcRvfRAsAzqf8jAysDX06THFcxn0X5FIeqq2bHNezZ0
Pb5b9zwvbcY0j/Ej/b3Uv+A2N9ToXUdtbW1paemlS5eePn2KjnH7NPyQ7r0u
L5dZ2841sfAebeDy968ow4bvtnUu5Mlqqbw2IqedyO0kcnvf6R5DvwCW9J4L
ca+1Yw9FEDbB5ICZbYNfcNfTp/29vW2vX98NiXjkRCjGUhuJnKUTrbKd8Zst
7QnDvpaMGBs1wTjMwJj81Tdh440LXEgNnsKuhx+u61u6bFn4RJM9Ls6XMbgC
IqWSzOxg8rPccNPHG9bwBO2nTvxoTN6z/6DUYsJlMfGRmrEZb79Vzm08d6y7
ouynHKtTp89MHP7FKq4Ly2zMYqpDWZSwOlJQFyVsWhDecfv8wA+oLtT9QI1q
HtNqucj1pC8lN5ZXM0veBfPgIu1gHgxAOpBsDU9hO/Yv9wNr/MCOaaC8oLSi
WuRueTaS/nKutHqhqn6xun2Z5nGCwHbssNZ0b7AWGqoAsCUY7AgDeyMQuTsC
VWVwOxFds9F3ZQAeZMWDzBhwOBzsDhrY4te8RtOw0rt2ufpNuqJsiaJ0saJk
kfxFiuTuTN7JcDpx4uhokuWVSE+Vk8nlcE+wRgdgMl3pN7Da72WqdI2v+9kE
z2UatwS27bU4TkmK7PlscRzN+k2qomq+snq+smaBqn6BqmmxV9tSn76V2uvR
LLGdYdkSr4HD0c8WqwkWoxO4DuBMDDgZg8TnwxFgu65lreb8FM9omuWlKcz1
Gtwsjt0Mms1GMYZvaXDBn5YXzXsWw38eKyyKFZZMEb2OE98JZCaTbNsSle2J
yv45XiBFCxb4Qas8kO5fniC7ICNdEJByFPQiFbPGl9fsz+/yF3SGiJvC5YW+
7Lpg4UpP7L6Dh37KWf6U6Oc6qKlB7nTQ+xUUFFy+fBkd4/YJgLr3wdVC7zx4
oDAySzOZpDMwXD3JtntwNed2iiBbIK2k8NoHpQ9Jqd9W8el1T1KDZy0zs+6i
8F/jGKrRBkXOxAYav9o/+JWnsMSFXOXBrMWz2kjcG04e7l99rRltUIAh99MQ
owiYsh4yf8NkO/Kwr89aOzcptH0VFeD/nv3y6mo51nWdk91prHseiVLOYDWy
uJ0c/gBfONPc4gWV1sBmte3d8S9iMhRzEc71MB93mIc7zycWqTm1Wl6NmlkX
pmg7uvNf27bOri5vDj0SY2Y3ZligkxnRaOR1Lb0vSd0/ywskKXtnyLr2LO5v
bXz/D/OfFwqczNLFzpsU7tmRrJJESVOqun+RD1jmh2RVaNhW6XJny+ZyHbNi
OeBQDNgaCLaFNmyfljdH1L5S07nap2u1tmOVT/dqbQRpsj/W7EmiAGwKQLZt
wUgzxIEIcCQKnPiHqiDCEjZfgwGXp4ALMTCrgv3BA9v9Wzb4NKzxrl6hLkmX
v1osK1wofTJPeD2BcyycGuBh4e1ikjND8Hqe/NEMfpD7xK4MLdgYiOjq9hCw
LWRgo+71EvnDZEH5EkXzSk3LSp+WFZoUoeOVWFb9UnXNYhXMzjWLVA1LvFqW
a8rnK7VuphULlWBPONgXMXAkumCxQok1BccjwYVYcDEGnIoCh0K6t/lt8MWt
ULudjmFkqNyms2xXid0i8JOSqLbFCeLCaaLCeGQrniYujheXxIuLp4picZNe
xAgaEuXNScqWJCV8sEOCm+lhfYCHOyci3VPSn2vZFTphU4ikL0oBYtVgqheY
7o3MgzpTUx0hmRsR3PdT5/H6RHR1dd27d++7bbudnZ0w80L1Q8e4DSnwzvL6
9ev3+7EcPXbMZ8yElAmmK7x9NpCo3XSk2aKXzKun8i5D6aMiabeDyO371vJ9
u9QpfE2a6eQmAgfq4UEb53AD4w4ipwfP6iZyOgcDMhS9FiInyMCQ8vU30Df+
o3JPhGyeYqh+xe407jejz0x2fBs/o6mq6rvSt3bt2ggLk6PumMcUShmT1cjl
dvIFyOwccnkmzv0wxq1HLm4VcdsP7Pwh6ZubPDsZZ7Wd5ZbJJzzzYtXoRG0h
0t5weX+EvDOI35o+vbf6BxcNzDxzLsDVZI/aY58C/yySd9GHGu5qDlJ9kA3G
1YV+IEXVv36aPqV+lxUrMgKxRkskLieCqLkJQhgJOxZrEDe1FmZV/7kse3fT
UTTLcSSLMUbDv0iXY5BG1UMRYG8IOBCG/NwZBLYGgO2Bp6PoqUKna/HsPToi
/BVsCQA7gpAYC+3TiWhwOhZpjzgbi9iqCzFL/XH9pyNAFnwmEhwJAbt1rZt9
6td7l69SvVwqe75ImpMqvDaTcySSukDqRJw4KjOcnjtbWLFA2bXSZ5M37kQI
FewOA7tCwb5wcCAcHAwH+8PA/tBvy7MtoHeT39kYz82+uJaVmtqlKrhVL1HV
L1M3r9AsFjtv9cWDbYPFhiXcE9p5KCJJ4HAwmta42a8GKvla7cVYpsTVSO5q
nDWTfTSatkjhskzmukaGEdhMyJ8uLJ0lKZ0lLU6UFM0Qv5opgTJYPF38JlGa
yrTfryZUJclKpoufxfBmU2zdxg3fwnbLlJBuqKhPtKySAH5dqKgjSgamqEGC
N0j0RUayzIWnxq9ptma5il3w8tUvvVCGBOg3cnNz9X7vHfCSbGlpuX37dlZW
1vf+CeUjUltb+36r6KZ164JGG84znPjwzJmlckUXSQilrIfM6yBxKkice1xR
HYnbRuL80/LpdY8hWTbR+pU7rZuEtPbONjZfaW7TTR+UNapwgCrsJPFCxhnN
NZk0x8SinsBC1kv9Z1IW6/NyMY4mGjX2liM2ikh8Wfrt1FjtnV0+HOZ2N8cH
NMorLrNewG0TCQZkImSIukL6mEGdZTW501sOfOVtcl7HuQ8E3jdV1d5E17Us
l70c94dqRnmAoC1M2hetQK4RaAymeYNoSVdaeP7t67193z8asATBPqpFHNs1
IrfzvrTCKcKuOep4vNXLKSKwNAAs1YHlAUhiTfcBW6Z/V/r6BwaCvWWJLMvN
3rg78dzX82SNSEOqD9gQ2JLuzbE2SOI61MNseyga7I+MYtjMFDgybcbXbfQD
Z2LBKWjeYICFmhPSvcVPjTUtX6YsXSKfL3EGOwPB9gCwKwgcCAVHI5A8e34K
uDgFMVTnY8C1KatDCJX7dSB7KrgE3wRKVkDrdm3dRq/Xq5WFy2RPFoqyk3nH
Y2kb/T1YtgZz+Pa3Z/Jg5q1bqoLesnyRYjrTFhG9/eHgcCQ4HvXtBp0kLNKx
SPihAzsCihbJ5kscW9b61GWoq5erKjNUMETnzhUFkSwaVni1rfHpWKOFqlid
ripeJL8QzTyhozyNF1TOlmWFMHiW4/+///zPL/78Xwo341hP6xSRYwLDxsN0
JAzaTUu8qtKUlamK0mTpq9mSV7OlLxMlL2eKi5MkJ3WU2XS74hmiO5HstSI3
8+F/F0+aMBNnfV5Bvu/rWaDjvgkVNkZLeqYoEdGbPah4qf5gATLfQtdC3bVg
/rHjx4fgAvrl6HNue/sHgga8JKHoXb16FQogOsZtKPjgeI35SUnhIwwWEKkt
DQ3pEREtOBagCLrJiGdrJLLekNgPOMJaEredxOkjD1o+vXB5SvdYO95yJkCF
hC+GKqcbO2G/tVOPpxR6uXYSL3isYYrppC4qf6m5dS6G1P+uRZg+mJQ9Jfpl
BG9iCFqD8ZsnW62bldjdiVRH37l9O9XV4SGLWipg14l5LTIBUEu65KKVjna0
0SOsvvr72L/8D3vcqGNkbK9W0h0k73l893s1hOvWrYvEWGzkuF5VUl8F8hsj
JH2xShDvhVwjMAol+YBZcNOsodjNS037/iEqLZO4Tc6QuOxR4x9GcasSZf3z
fW6GMLfL3JEh/KsHh7VuCEFaV1f5gp0J/U3fSt/rN+V8zKQMleulGGZRirRu
iaotQwPW+bcv1/Bsxl+MZYEjMeBQFNJP+GzcMg2ufVfQ0ekshq1B5VY/cDUe
XIT+Df5TVLLIYW8oEewJat+oTeTZ927xAzsD4K/gYCiSZM9Gg0tTwJU4cCUW
XI4BN6fum+H5aKMK3I8H12LAuXBwNLB9t2/tZq+SNYr85ZK7aYLzM5jbw4hJ
Aju27fiT0bQHswWli+VNKzQ9G3y7tgWsUmFKl6kQrYPxOXPQQ0IneT4WKc8F
KKSR4GBI+yYfWKrqVeq6NV7wZ+UKVc0K9WoNFqbXxtXe5cuVxQuldxJ5R0PJ
e/1JFyMZT2cKi2dJZjPtSBNHbVHhipOlRwIoGOMRATgLpqVBGGFy/lwx2Khr
z/BpXOpVu0hVnqYomScrniMtSpa8SBIXJIoexPP83cwuhjKO+1PcDUcM+/N/
0UzGuIz9WmFp9DiA/TJEUBUtao6T9yeokVOZ5o9MqLU0CGn7yAjpzwgsm6Hc
sDx9yC6jX8i/XrxGP8btypUrDx8+7Ph87TJ/yNUSP9iKlBAY5PvFN3vTl/V0
d69duKAMQxugQt3jNxPZ0KfV4ZllJPY9tqBusE/LPzu00CW3nQkHbZx6yPwO
pI+f4C2RrRg5VjNm/HRDU/Kw4UsnWndTeH1U/l5rx9N22F46f3B4rxBRPKb0
26WiOSIgkG11dJxiNjHRwqx65tTG3ZvzowOLhcwqGa9ByW9WCYBGViJiC8aP
nWptUSD07PWT7yG6rXCz15obq0wmVHpzeqb59b7+Z0earu6eEKVoCcPhlIxQ
EMCrixJ36keSJmqQKDQ/ACwKRMbOL9SBFJ9wgkPhq5LvHo3Vq1cFYY1hEMsK
83w1Q9KUohpY7NO3yCeZbofI3abQngy/9uW+SH+SfVFggz/YP7O/CZm449Dh
w34exmdjGEVpUhgGW1dqetf6Dqz317iZnY1mgEOR//RUF6dmzuRkzROCmwl3
FssoNuOebfIG92eAu9NPzWRF0i3BoeCBnf5gT8ACuXPVajV8APYGgkMh4EQ4
OB8FrkwB1+Og0wNZsSA7LjtDciyNC54mgFtQCSPAyeDO/b5VW72K18ifLBNf
m8s9HEdZ7YflOIyPZ9tkJbBzU0SVGcqWNdr+LX79u4MezRHuiaAiQnfmH04S
6ipMzVfhBtUvGhwP69ofmO7lmrdI/HaDV9UadcVqVdESWSh1ck6q6NVS2dM0
0ZXp7D3BxO2++BNh1FvTeHmJwkCcRTDOvCndG6k23BHatSN0odS1Z7MOidLw
IMA0DXPxRr+OVT5vl3lVL1aVLlAUp8iK5kgLkkVPEoU5CfzZLDsd1mwqxXrY
X/4Ui5t8REk8qSb5OZgsoDqUx0pqp0hapyvAbO+BVL9XkcJzPtQ3M+RgbRgy
Pm5dSNNi34xpEd2/w77x+jFuMPYWFBR8mjFuUBAuXryIxWIdHR3xeHxKSsof
b2zd+zPEQrHQ0Bksc/PysjKo8wf27MlxJfdTvtW9WjyzCs+s8fB8SWJdEojr
SDwofQPUwZo6irAIS51vOrkLJmIKF/o6wEBS8BVH3F47p2fu5H6GqJsu6KHz
s13x6y3tupn8AaYQwI0N5U4KuFLAlwKBBAglQCZNmGRBHTUyn03pU/B6vAXd
WkmXVtKpRabzvc+nkceMOMPA9wZ7gVAvEKkpVrCP0tx7pmqPsfEso9FFakbP
kun9jd/Ok3D/4SN3C8N0hmNeMLcqWtwyVdE/Qw1ma6AraJyqWMFwnkOwXUhx
KIjkg5Uhd3S0ZSEq0Pvt6l19/f1eInYy2/qojpI/Q1SXqvy2gm5j8FopZq0M
K7IzxJiMpEwey7GdsN4HP1gzBp1YfP29006umI1aDEyCzWs0Heu03RugGwxa
InPJULqBg2FI7dyhcGRwxKkYcDHu5XqfjeFkcHUquDb1/koFwWZsEM8mWmwv
djfp2B8AjgSDvTpwMHCNn/vdFD7YHwj2BYBDQUiMvRCFKBJMtTfjwHWoe7Gv
dvtsmEYF+TPAfSiGkeBsSNchv8ptXi/Wyh+kC8/NZm6JICZK7CiWYw9EkG7O
4r5YIqld7dW+yXdguz/YG9S1XbdA5Yp04YMG77Je7gZ1FX7ELVg86P0ie46F
7o0in5/p2bTVp2qdumKt6vhU+jSebfFy+aNUwaUE1p5Q4jqt++4A4sVYZk4S
P5ZqlcC0HVjrBzYGILV/u0J7D0VmTmWfmMpCzOSJaOQ4wKOxM6h3k2/zSk3d
cnXZYsXL+bLCVGlesvD+DP6tadwjwYhFhKIX4DZxkxi7X0246E+75EdXWhs9
Cec2TJd1JCm7kr3TKHb0iWMEtkY8S4O1MhzYEAq2hTevD1ofri6vqfvUF9hH
orOzE0rf4cOHP8E6bvX19StXrnRzc8PhcFwud8+ePUP9iZ+evLy87+lezpMn
o77+eu2aNT2Dz1+4dPmKG7GXKnyne+Uenq9xjHJ3ei6FfRGRPm6NB3O3leMS
M6tVFraLzSyL3GkdVF43gz/gKQAsEeDJgUAB+DLAFvawhF1MfgmJkWZh2cni
9bOFgCsclDsZEMmBWA6kMih6QC2rFHEnffnFWU98H1S2MDUIVYFgBQhVlqo4
vAljbvOpfeGDT0Z4gWjNQIh8Od6xawoMrf53lQytpUlTKL9n/dz+BmT2s9T5
821HDqObjH4SymlJUHQNTsQEUrRQ7ohGI6cRrHcoCIu5LqxJ49R2xoVTRakU
K3Bq9UAfEv+LSkqFbuZ7/QkwqVXPV7ale/cs9wHrdGC9Tmg7gWwx5tE8Weem
QLA7/OF8eTTTlmM3oX69FhyN6NmoWeeDmcG1A/uCkVgKJWV34OO5Qq3HRPgA
7Av5tnbuZBQ4F4MYqsyoFA0GsVUwq96K7zwbvj6OuiaG1JUZAi7DyBkMDkGh
Czg9g3EkjgoOBQ7s14HDgeBkKLgQiWjRrThwOw7chLoX03Y2ZFk0ATxPADlx
4BaUr9DOY/4V270K1smyFwuOzqStCsJJsEYh9EnnEjwfpwlLMxRv12s6t/mC
3QHgYFD3sbB1Afhy+Cs0kHC7OaioUPTuxCPZ+Tb0ftF9p0Nvp/F2RRJbd2or
N6rfrFclSxwOxlKeLBJeSWLvjySv1mLX+LgfDiNnJ3CgzvvjJrau8uld54e0
yOwKRhpKjka1bA9Y4IUF56aAc7HIQTgZDQ6FwgPVtkHbsMr7zTLly4XSF/Ml
OXOE2TO4l+JYB4PJs7kO7iYjFwucN8vcj2pJV4MYTyK5K3gu6UzHtmRl+2zV
NIJVAtEGLNOBTeENS3ynkm2S2A5gV2THjrATU6Q3bt/5LFfZrwc6rqqqKhh7
Hz16dPXq1crKyqH7rNLSUqh79+/ffzczyR+Pd/PMv2P16tUpKanv1oV/8DT3
MI7cQxvUPRIH6l4pjvEKR3vpTi3BUJ+QWKdprNWT7A5aOz12JZW408twjEIs
tdSDUU1hQYkDPDEQQEFTAJEMCMV9AmEnV9jI4s6ZNKmOxe3lC4BABCQyIJUD
uRIoFUAlh6IHvGXAT3mWgfc2m9AergJTtMgsHFN8KnwFAuOxF/mkvkg1CFeC
qMEpieJ8wHTtcpJTV6QSzNSCZP+9HPcErFVngqJnWXTzgZV3pmleTxHuleP3
yDx65nqDFA1I9Ql3NZ9Nsu1L80FGuW4IB5sjwbrQozoa3WIMc9LY2mQxOL1y
oLV+147tqTybwnmS+iXq9gxN7yotWO8P1vr5YcyS2PbrNDhwcgrSfe5YDDg9
BZyfmpnAZttPqNvsB87GgCtxiRLH2o0acDQMHAgGuwK8sKaFS2TIY7gdHqyd
OxOF9O6Acpcdv9Af13M6HFyfAm5MAXengrwZyHZ3CrgSCc6EgmOB4EjAoyWi
pVo3+KB7v//AYR04EYLU4GVFIYp3CxE9cCsGZEctjMCBZ/HIdj8aZIV2nvAv
3+WVt06atYi3ayopxduZZD1mQ5DHtTncgmWSijWqxi0+3Tv9EA95OKj3dPjF
ZO6JZA64Mw2mZnB7KrLdmQoexINH08DDeHAjeuBC2Mu18nRft5Y92oot6tzl
kkCa+b0F/OvzuEenUtfqcIvVLpt1Hpkx9OMRNIGDYX6quH2tb/8mP6RFZm/I
oODHdJ2OXqx1bz0QMlg5OQVJ0DC27wvq3qptWq8pz1C9XCLNXyB+OEdwbQbn
VDRtiz9e7mKscjZeIXHb6YU/paPeiGDmxPIeRfPC3S1qZ8l2KTziiFYgY7BX
5PoQxOZtCk4TuIRRrLq3BOekqPbv/b1aF/0CH/rZ4d6+fZs9yA+t9/Fr6O/v
v3LlyqhRo/70pz9ZWlpmZGR8xqrFoaOmpuZfh/dXlZUbKYxuff0eiVNDYL7y
oL1wpxZgKLlu5DuO+I0OroeI9Oc4WjmOUUdgNRDYbwnsWgLrngsxxti0g8sH
UgVQKIECejlpv1jUIRJ2igTzbaxeMj17hEIglQCFDKgUwEsFNCrgo0Dm1NXK
gU7eFyDDjBoebmPWFqEASX65GjbPZGyWmNwX6wVilMjUHFO8QLwGih5I1u3m
4ooC+f3J/sjgzXn+CygO+yQePQt8QIoa6SS8xLcuSZFCs+9cqAGLfMMxFuks
J7A6GKwKGrxGQpEJQ7bAiBpVu1gzadSX58IZYFsA2BFdsyqgOcOrd51v/3o/
pO5ukw5sD4qmWG7WeoAD4aliZ8S66Js7M2OR7Ur8tXlCstW43qOhUMrOp/Ez
Z7ORdtWzEat9set17uBYKJJSDwUD+IKT+tq5GCRFPpixNZ5euscXEZlbU8C9
OPB4GsiZhmTVG1Abw8DJwL6jusqtXrPkDl2H/DsO+PYc9gfHA0FmMDgXBi6G
gysR4HYsuB8Lnsalx+K7c2JAEXyHWHAjrDPTv3yP1+P1krNprA2R+FDOZAnG
6HQS48Ei4avV8ppN6ubtvt17/cGBAHAsGGSG1+zUrgglgHvxiPxCj3d/KrLB
wjydjvy8FwuyIpsPaFPUjm93ayq2qk8mMaaJbB8tFZ6d5bk1nLDIy2WJ2mVn
KPF8PNOPMHFnEKFlraZtnRZshaY3CBwKAycQl9tzacqRGax7KxQgexpyBLKg
64sER4P7d/k3bdEgdYZLZXkLRXfm8C9NZ+0LIy1VueEnjoxn2KxTYg74ki6G
Me7GcHLjha+SpAs5jst4zhoX06ZUFVihA2uDvh3BtzuibVvoei0Bbz6aYWea
mprS2tb+ovhV7dvGdzX1HZ2dR0+cSkyeW1v7203B73RP/ytUJ+hYoEDdvn37
gy3CPwpMeYWFhWfOnDn7Ha5duwY/5dmzZ0lJSTweb8SIEUZGRjt37vyou/Kb
4Pnz5/9az+tbW5dzeF2DutdE4lQSmS/xtHx3So4rKduZcMre7aY97v+x9x5g
UWd5uvB97v2+b787sWe627a7tY1tVkREcs6pIhWpHKhMkTOIikqQZMCAmAMo
SVEBQaICBjJIEBUEJedURTrfOYU7u3fv7PTs7M5s39nvPL/n/xQFFH+R89b7
/sJ7as1sq+0xw2bIZ2DWzHnO3HnGwlll7hK3eWeylpaaoQE0BhW4kZeoxFkS
Xk0hnNynVW1rMUvCLVKIwI0EmOiMGMCDQQU8ChBQkKqV0+KMtU+Y7rVe/63z
xu+t139TRbdZCmQif3UYfpr+E/hhKBscFlRy7POplgvHBOAID5XzjrDFupvf
+xOXT2scNc+4g9PCGGcd1TFGsOXuaMd96JlTQrRBzosR4l3WGIZck4F0ZVM4
8cD6r2aSuQjT0jVxU9O6BrlKmuQ8yygUqtc7UpApT2IYDJ5no7YTVPH0RrUA
GKU+ab42fJttUCGO35Mc5xmC534tSWSywUakTDPhxhfC3Q1yxBBhNNk5VIwA
dYEPo3FFcXjEqaq9wStf0OAPmv1BnQ+ohoRQBh65L+TwZzK4YRTtweuMiTT2
1B3O3F2uKoMHYXD8FmvoGuNeqC3D6keMyQZDrW87iwSgNwi8ht8uV+fxe9IY
NWcJORE2iRIDO501R2j7nh5zaU1y7UmhjV5hTd3gzKfzQJYACeo8qSpPGi00
WC71BLV+CH7r/EC9H7qflgDNLUHx6zH3UBjJ0Om5Qvt4lX6Utf+iwqQi2uWO
v2US3yCCrJ3E0c9UWiYy9YUWW/tO0YeT3WYvcsBVHlL9kP1qkodLJd7N5xhX
/WzBy0Ao7ZGgLtE03tzhT1xmfzpH60wgQeH8NMLloZ9tqtDY036X9fZvj+F1
LjGN74ksSz0davyxr4Px7w4SK5SOu7/9XbHcHpzkgiQeOCdCXoIrZgi3FYsZ
inenWWURBAs9LQNtLdPNaw/irN4mR04XZUw2vXh0I5Wjt8Nj/xaF2H3+53qQ
9IrO/RcEDz757t07KHtbW1v/rTNuEEJjYmK+++677//ZMjY2zs/PX/mC+fl5
CIO2trYeHh7/Yf+Mn81qbGz80zPRqqWlGLqbysJ53hIzZu7YZ27/xtSq0cii
Yr9J3l79yv2mHYaW/YZ27TaYSgxx1hyzaIFZssQsWmIWLFzGzR0l36/vc3Rc
5tMRpnEoS2zXWTeC2o1w20Qvy8xgioqboxMA0xWwKejQBCEduNOQp66YCqRU
4M1IttKZVJCm/WndCsJyCAuVX4OZqBQbQEfXYAZqQTnIBpH8AV9yspOeOkaA
Jjej+SBe2KTEsPdtnInjIEyDu+CK7J7AiqmzKdBq99xJHhqXSBaCC6LPU65o
j3iggiwyJ5FabvtWYLpNU3SARE6Jxg0gS8mU1R3CQa2K8nW3ofBU5PralUVg
QZEP8jB54qMJTYLumd8psQnBeNP0Y/lRd8O6CzQHnbUfLtDBAwkiVNnuGlol
AXkyUKQA5Z6g2gfUB3Rm8JK9LRGnghyvDupcP9AaAJqgwPQEFZAZiuZz+UsP
hQfp+xpPE0fTWEO3GIM3Gb1X6K3Jrs9jsCyLzYZbVp0TGRWGOQTi9pyRGS9W
K0CHD6hVqAv5H9LdKs/gboVaBtL3Wml99zDCrjGJ0JVCHbjiNnGTPZP2z9jj
Y5m6VJHqY/H2Lhc0B6L7aYRMzw/dT1sA6IDQB+mfUlUiiRfqN5whvL1MlTrv
KIx0eHjILtXD9Chz/yGKdorIGApeisHGx0H2fcn0sQsMTf6Qj4hujhTkKxG7
K/eZfSiLcTdBmUPILV/4ggpPUCCHv5+p6+y+i25vTpJrorAlB50yva2SeYaE
A+vIBzYk0Q7c4pvne9hW+bs0hODaIgjvDrmWeTqabv6mL5KChk1OccEFd2Qn
eEuO7ATT4Qsqh64IWCZbeLvXP6SYdkhcBj3xk154lR9hLpA85INThdImDtIT
iRZPyir+Zlvv37QgrDU0NPT2/pHWeshbmpqaIPpBDPzzG07gV0Jkm/5na2pq
ClLHubk5CLArUyQQZi9fvhwVFfUf+S/5eayfxD244jyUY+YOi7bYaWvnx7qG
Dl+veqxjWK1r2qiHEnp9JvZQ2M6YOr5xwNdiSYtWqMkZrFytsak7tFFnC90V
iBkI03jkOQ5xlkUsdbA4bbB3goGbYuAX2K5Q1QJ3KhChk2JQqUJBB0oaCGDd
xRg38J2WooXghAhZcBzmIGf1cMjx3JC1bxgTHGSBw2zUgnKMG+uwXxWDEE8T
fHBWnMO35Or9OAN3QZY3yPQ6TTEiaq2fhvvinABFijtIhURO+nm0/64SZChR
Q12W8jTLKAijfZymB0p8UdGhwBPkecxc5eH3r/t0io4a59LEIFvWHke+jIqw
mvQUvJZpmklW+j2qfFMDbMz3rdm98UuDnd++TqWhLBxElVwRuOcO7ruDh2JQ
IEXi9KkSqdr6gKVqryMiA4R4td6gwRe0+oPOQNDmDxq8QZUcPBHNPxIs5buf
lBg+PGw3lMbqvkrrSCG/SMIVH3fk224hGW54e5asSueCHHf0ylD8wh9XKAFV
svlSYV8Os/w0NjXAjGC6Poyu3XKG2HWZ1n/dbeQmC/LGmQyeOpsPpTRklVBT
L1Z4lCbgsmMxoDMYvA5A0eIHXvuBN4HgXSCSz3We88/kNwMtimOdq09iFbid
VQnYjBCrJLFhOFX7GEP3ltLiEFnbw35n1xnqp7O08Uus2WscVJLO1NSgC5Xo
F1Xpq6r0iREZT+ZJEcuF3PKFN1TQIFc8k84ZuMx4c4b0/DimMNzxuodZDEPX
ZNtqb7tdFzjGOTLLEl+Hl6HY5gh8+2Hi+0hSkP0ehu7GAg/b+VPs+VMccI4P
LovRHF+abOmuvCOW4rRzTbDJrnqxY7sC+8mLMBFIXQrXzPlGcUAMD8Txl+J4
3QGkpOOH/zb77t+6oLCFDO1PSNqJiYlXr16Vl5f/O0seUOd6enp+9dVXEokk
PT09JSWlq6vr3/OCP88FGfJP5gfOHD/eZW697IRTOWIDNm3e8stfJW/dPWbq
NGrqCGPMzHHCVDO2Zu7c44j/4Oy6bIlbcZeC8drAMmrTjgFzByRdIaCJKCqh
6zSf0ORqf2T/zgEWZoyDn2QT1DxX+KkJLr7W1bba1fo9B7MMlWwIq4pl+4Rh
tYCcN0SoBzWKByI54DALRDDAQQY4zERGl8jYRABOShKxeuOHGeh8nJMaDXtG
CK7KUjmmzlrrzvLNZJa7bHd+f5qir04VgYtCFJcgKxChzpN0BUK8bE+Q44mc
Qx55XZdadiRQPex3xfKMQJU/eBG49EBOMdx0V2kFcmXgjgj1zmVLVTd4UUy9
z50eUKY980N1zwpvUKGpMjQEDJcpohQmT8+SEJoVy0C+GDyC0OeO4hHEPQl6
stITvPJBnKot6KjMSFUhB40+iFNBeOmCOBOAtOpLD1AmXigQqvME2RE2Z+RG
fWmM1xdJlYmYvEj7EIq26c7VdQmEwWsMNaRtiLNJQIkclHugKJWPZLGSfYzv
x9jHyfU9ibtrT+M/3XQbu8Mev8uZyODMZHNnc3iqHD54IAR57qBIslzu0XuX
neBjBrpDEfbCK6R5EIHfB4DuIHRt9l54oSiMcYIE8kqAeay7XkU85oqf+XGu
bghlbyJfP83Hgmy0sfSQU1cypf8iffwKe/YmBwpYkIPyh5r+am9I8OZr/G+E
2TdcZyJiCXU0/C09U4J8iSqTC7V8x1lS5XGXh2F2F6UmAbg9RltWxVD335KY
P/a2qwxxro/AtUYSO4+5PvG2l5ptK/J2OIrbN3eaNZXEnD+D+iTBed7SBX7b
ESJh1w9ehturRPb1Muf3XrjBALIqnIZMwCDioVkbd5TpPSsaT+CekjKGJyb/
NlvvP3ytYGOVZv3Ftn6QBEIudPDgQYh+t2/f/muUTn4Oa3Bw8A+l239t3bp6
pcXSeglPGHNxcVuzhrV6jWTN+lk0lIGZNXeZMXee0aT1kDmVhUu/I+GjC2nZ
+vN42qIlNmLjlm5D22EHp2U5pHPUeQlpUkjsYWGC9m17x3D+xMYOsLHDHGyq
hS5p/RqPLZvi9u1J0tV6RrReDHLrkGEyKWbzie7IvzdJhHyHornwL3bpCGMJ
QlwkCxxjI883+Nd7TnabaVHrg126IEVZO5S4cweXJZDIVR8mHiTsv6WwVqXw
48l6Kk1tAjkAwOs1EXJGQs3DStRH99ALXfO9S8Jcig46Q44ntN/Btt2eoLSw
01l7UWEOChQgW4yyc5lQr0nAA2mkmy6Sq081dc/nfqjuWeWDQK/aG9T4QL70
/Do9M9oZNPmBCgUogjRMhDjVQw3CPBZrcE8JaryRiuwOPR9m057FBq2QXPmC
t/6gJxDFG19QrwTPpOoi4dQjXuVp3EHmvnc3adWncblH7FK8TAy2rboTaP3+
InU8jQ1yhYjjlcoRgDz3BC+9IXscz3dn22/xIe1puuQ6cIeleshXa2Iulzd7
nzt7nzd3n6eGIvqRAKppUCwBFfK5ag9fN22awzZ7ow3JB61BZ4AG9ALAxyDQ
EwQ6vJdqPJoukRIVhod4OjlHbB9FOZxXmhxk6hykaV9SmEazdD2cd3Wdp3Sf
p0LmNn6dPXebs5zJR/lDVIBWotpNje9ifUB5MulBPA50BIEWf/RbeuEJiqWq
HN7wLWb7OVJFtEt2iM0pkRHTfBNu/w+XhCa5XjYVoU61h3BNRwntUa5vY0lR
pP3XBWbvYsgeVju6osiD8bTBeHpPLKUxHJsjtpKZbKNprS9yt62W2L/2xHwI
II6HUxeOMEA0B1V+T4lR5feCBFyWzqSI7nuSqmtq/zZb76+0ViogUPZWV1dP
Tv6fiuF/7TUwMPCTxzzlPnhQammxSCF1OtnjV39r/+Uq7V//ZszUESrZBQvM
HIK+z7iHnAosscNOxD7MP0KfLSF5q9ZLXdNhU4cJEhZ40dQe5AkxcUiID9Hd
8YJq847l3MpwDNLZLt+66amN+Uec85grZoyE6cU7DrKxvR6EZKye+iR8O9ac
6wpZXDwP/sUuHWMvHmOC4ywQxQInNH/AKdL6AHyWwHr+kgwdkXNBpHFq0syZ
PvACRX6gwAeCWzxNfyaZhUYDrghRg/FNESpbZMkR3OV5o9pEvhd47PX2DP2C
1AxRuAqfjENOwUzdmrMU8MwbQEWWK0EliWwRelDkkSQwHEjjoQTdC02nxytf
lJ177o0Ap84HtAX0FIpOBlgg0VoNqReUeGKQD8meEF0R7klBpQLUemlwL+RJ
Kikn3gUhXpsv6PIHn4JQwAfNnuCFTFUsGM3ldNyiehB31aUQ82Mcb4daullv
ljhvbzxN6L1Gn83iIeAqlYFnHghA6rxBoy+ijq/9Zms8Axj7povcQa0SVEMq
CKmmaLHIXZ0vmHvIVz0SqB8JFvIEoNAdlIiXquRN16g7Nnx5Jszy+UOeB3tf
qEQfVUl6A0F/MOiDlM93uUHZf4/pR9fypuypPIfNPGwTLzMIY2nH8g5kBFlT
TTY+CLfrSqH2XqYPXGWM32TP3uEsZvER0X0sBaUeqPRc57fcGPAuh3822Aq8
DdJQygBQ5wUqZPMP+MPprLYLpNIYlzuBlnF8fSut73ycd2d5WZWFO9dF4lqi
CG0xru2xrk3H8SLLrU1H8R/iaYfw+3IUVh/iKC2RhDJ/x0tsY4buph9+/0tv
0x3PpA61SucOP3x/KGnyMG05ig0SeKi2dV6MTpFDRRD5/HXZy3BKelra32br
/VUXRLxnz54VFBQ0NTX9JLH5L7jevHkzOjr6p9Ohz16+umdnOc+kVNpZrP/F
L3b++tcWX37VrGexZINfRv3MLrNoVtdZZeGysOI/b4n9gKW8x1GWNGdwPNE2
Stujo7LGDFg7TPEJC97UcTlxREY4ZrI3G2PSzHZIMNPe+cVvvLb/+JHgNEbG
TNNwKjeCikGcouP7mdg0vPE8VKypUpAiQXW6k3wQz1mO4SxohsWWY1ggjg1O
CsAF8XQC5yTJQHVZimjeJeShBG5o7E3uKVG9FUa+1yV386448vINd82Iqwj1
D9+VorIFcjLxRhWKIm9Q6DmfIdIIWC8kxxoCQUsw6lsrV6J2kTxI88Tgvgg8
hFrSIzPIpuqkK/osjHpNm0etL9KtkMJBudoRMN/kHe1lgpJjr5SgQgqKxaBQ
tJwvhAEeu6MPn8rRp5p8oaIcKBfH+piAdxD3fMCHANAfBAYh2sAPvUCtXFUi
HMxl92YzxLjtudH2dw/bJMkNjXZ9c/+wbesF0tAd1sIDPmJrz+TghRKBXrMm
SfgmALK1hXeBeefwD84REFt7DTFZCapkoFy8WCScK+DPFwggAMJYfuIOSsWj
uVyB87Yzvmb5KUQwdnCuNyhEfCD9pAsYCwVDQSh6/EGLcrqEjzFeF8LZ9+Ii
/ka4ZbRYj2Kxcfu631FMN3jjd79LpXRdpvVddxu4wRi/zZ69y53P5iE6CjV4
qQI890I14uYAVZVHlIcxorhvA1E0+4BqxeJj4VAGqyWFVBLrfNXXPIyubbpj
9RWpaelB5/ooXFu869sE8ptEcmcC+a6HRShub08S9V08OUtp7eewuzWK+CTA
4RLf2H7Xml//w//lsnut+ebVnqY7WgJw74IJgxGUmeNu6L3yFB8xPYh4K4bV
acrldEX/Kc7p44f+Zrvvr7cgmenp6YHo19bWVlxc3NHR8fc3a/bvWe3t7SMj
I38a99q7um9h7OeF1HuWhvjvvo3cvoO9ds0jLb0FW+Q9BbFOg3tOyH/eGoPc
BlBFA/8OT+nBUZZtid3Gdknbd6scMJMOmAGM06SMOOZJGvAgXHLUi7fcV0S2
uGGhX4OxFm3Z2ICxUbEIS2xXwCEBHmrhW+C5TggIKPl8VY7+PiGgnROiXoVE
jvoES3WCOR/HAglsjf+wCEqVKFddVTIPGXJeFYPrYtQimykHD5Ua8zfI+rzz
gh1fHcIupovR0MQt98/9w/fkqML4xAuU+KAo9gSFykjGAVRbRHLMD6FZjS9K
xJXI0bZ9JEY5NHh9InudTLoVbKPJTfmBJk2bR4MvYnorsPPGH3wIOuZjstzg
Ceo9UXmiFH6XaLFAOJ8vWHoshKQLUa9qSPk80ZZv9Qnk71+u9wDtEPf8EcKM
QH4VAN56g3q5qlTY/4D1MZcZztsXJdG7HWFFttj421/9P0e5+3tvuU3d4yAg
LZeC55pXa4JsE4IJ1KeBoBvFwAtZTLA5GApFiNoK6ZYHqJYul4rURQIYc4/5
EAAXioWqUtFRwf7caIeZEvcwsR4S2r1Bk81KnuvOj7VSMB4KRjW39MZztlos
wGy7dtC8NBlzMcgsgKGlu+2rSK7uxtW/uRtq/eE6rfc6vf8WY/A2cyydPZXJ
mcvhLUPcW2GkUIPX+0Btq2rzT/QzH6qQwF8UwuT38DepnH8i/HSX0XqFXBDj
eN7TRIrZ4Y3ZXRmJaU10fX+a0p1M/XCW9v4U5e0pchhR+56vDQTA9jjXV5FY
rtmPD3xs02SWFL2NW7/9je3277KElhl8C/K+9Reohn2HKcNHqbOxmknDsxrD
aoh4txSo7HtXCbKV4zckif7u03N/hCDBHTI0MnLh8pWWltd/te34H7Yg7nV3
d6+0qE1PT9fX10Pl++HDn2Wx+19hwbeDn8S9gfHxUySsSuJ2zlhHvHFj9O6d
Pga6qboG83ZEYI1btMHNWWqkroWzysZlAc3kYpGzii2xH0edwJLhh8e2bJ9y
dFFhcZNYzCDZZUCO71Hi8+gWCp0tBS5mDXi7EQY2w8Lwipmumk8GQoqmlYWG
xtAk8AF5UkJEjC7NAx10mOoOknnLpzhzCeyZOOZcPHMhEeIeB9Vnr0pv8szL
fJwW7yrQtPstzSxYthwUKEGRJ7IrKfGuiiLk+tguZIjBbSHqH053B/DxSv9w
iWYKFYaG5iUIjUYy+Jr+YT9UdGjwQy3BTz3AEyko0JQn8lG1dPwOJ0aoD+p9
UafH6wDUeQIVa4MPInuvfRFzGww7EWw+VCkBr73ACzmAG7xUNP9YMJvHV0Oc
KRSAYndQBlmfFDyVgBqP1EDzvDMY0OUHBgLBWAgYDwFDELXgC8pnywWfHjI7
s+iXQs2Jlhv9GVrrvvnVCbG+ne7aF8n4hQIBKBGBShlij41eoFWTIexGqAU+
QaQKVn0MjAo2n37vA4aDQbcfJGygBipi8UKJu7pEOFvEnynizRcL61NdleRd
UFbPvZQfFur2FPJAd8Bib8DTNEpkoDGYCwNToWAsGHR5z1SJqDab7sfZ5yU6
nvY1xpmu9yXvPuthbKX9XbTgACRsfWmMgXTm4B3mWAZ7Mpszm8ObzxUggV8i
RQN0UN03+S50+N9LxDy9SQUDoeoGz7Fi0Yd0psxlh7nWt1kRNk/inM8ojc5I
jF7F4j6m0oeuMIYuMwcuMfou0rvPUl/F4EQ229oTSK3xrk2x+NrjuAjXvYQD
6zkmP+5d+3tnrbX+trseyGxKPO3viSyZepvbwwgjUfS5eBY4zQUpmh6/2ysu
/R6onpXrOZmluORHfdPduzA9NdZcM1iaO1b2YOJV+cLH7qH37Yc8ZbhN35Bt
zN93/9wBZGZmprOz8w8lS7jBx8bGnj9/XlFR8f/b+sEF3xTGx8f/NO7NLS7F
c91Ucvph3V2e2zcf3bX1/umkU84uajsCsMMv2+PUNthpK+cZK+c5W/gkZtke
C+zxyG3AmTREpM64UpN27n5vZ7dIxM+R8bM0/BgT1y3A1rPtizHmb2lOQ2zs
JJfYy8Ac2b9zTkQGUhqQ04HCDXgw0BiaEj6gTHlTEItLl6MKbIpgOZk7ncia
jGNMxDOmE5hzCSzVSRZI5r4KxDruWnPKzSBTajmfygXZMsTlCle6xdC0aVcK
A8oldZYIpAtR3BGCDHeUqfvcP6wZva/wBtU+V3ytXl+iIdEKAa3FH6EZpHBV
HoirFEoQaSnQdIkUSQ6z96NdDIVqWwDq9IDSEjI9SN5WcnRjYRei7dvyOeCt
L9SqAAJguWi2kD+Zx5tCwZ3O500+4g7lsHrvuD09iSGZbVj1xf9rZbA2NtB0
pssbqMLAKMQu+ILy2aeCnoeMpjRyUbKLpe73v/7F/0233vwqhXAt2CLIbS8o
EyFQhWSvzhO0eKNqyEoZoj8YDELwDFGPhlw96VxXzgczB0E/5JBeoNEDvJAs
PnVXlwpniwXTT3iqEsFx8YHCk86QCi5WScuSXXxpWmOFvP48znC5MC3S9kMe
Z/yZaK5Wvtzq8TqLumfL7y+GmN2Ls4+U6sqJOx9E2eFNNpQnuQRQtT7cdhvM
ZA5mMIezWMOZrPEczvQ9VENZeCSAjBeUQeiTg5fKxSafshTiuUDz1mv0mjh8
x0nX/otuPRdoZUecaSab+q64jd1iqzJ44J4Q5AiXsgRzdzjjN9lDV5l9qW43
vcxj2Qe6zlKbEggvo7BPD7tk+1rba63R2fAVz+RHqHOv8U0fKmye+jnVBGOj
cKjheSqeMZvIQg4JF/9QyvdAntU5KBmizvOqOEJOD/Oq8mU+59i8EdgPyFz6
5C6jAbTZg6yRAJIqlFrKs4s5FP4326F/2YJkprKy8l+0qK2c6AGhDwIghMH/
rHv7OazR0VH4pvCncQ9+Ls5HqZKSgnS2B+3ckmBlMtjTHcvhqOywwBkPnHBq
e+yknTOMGXuXOUfMoiMWuBABjrKAPAcIaiYzwcCg3MxskUqcpxMX2K7LXNKi
gKR2d10QkdQi0ryYtCAhAxnluP6eET4eYZ0nE/gwgS8L+GnCnwG8aXMRbmiA
4qYYXBYsnuNOJDFHE9yG4+mDJ2h9MbRP0dRrXBODDV8R9qzzNt3hpDExbowi
LD2QgWIlqPBBk/tPvaczhad4BipUkBWitoo7mun+e2IkaUs9UeVipRr73Ls4
FlMcj/2nfl2IZk2oXxe1EBdDuBNrcE8EnsrixAaD97gI69r8Ud2z3R8xPYg8
Hb5IUU6EZV8mVmbRQQ/kgQrwXLJUIZou4o1BJHnIHshl9WYxOm5Ray4SL/ia
7lj3RQRbp+YcofoUVuy8HWO9aaTbC0wHg0++oFU+80zQ/Yjx6qZrTpx9rKfB
/m1fJ/sY11wifMxmSnDbR3LZEKxAjQI0eYI2byQYewPBQDAYDgGjIZA6Lk6E
ld1nZNxwBYuHEGH7ABkppHzShUrRbKlguoQ/WczrzKDJXHeOF3KnivmTRbz+
B0y56y6tTb/bsf4L092rC2Odpu5zFh8LlsvEQ1nMJwnOKf6mkHwWnHK+fcS6
IhnDsf/xarClutj9lNKoKN55/CFnOIc1ksMeymKN5rDH73PG73Gm73PVeQKo
9GEMZzAPs3W4Nlvuhdo8j8Z0nCUNXmHOpnNArvtCsTw33D7F0xxViJ4qUZQq
0BtNrnAukzt+m9V/jRFE0MqPcHhzltyQgK845lJ40DHN2+K0wDCMsJewf53S
Zme23LLAy64yyLnxIPaJt4OH5Y7BWNp0EmsROSS4gxticEeOutPRpKHncr7n
6GV+kcj2Adm4kmvdIcXco5i6bvvBdN3XNhu+Ee7bXMyxVh9y6/TG85ys+37G
Q21Ao23/qLUm0BhbQcFbVlYGxe9/2XPcIOmF0PeTB9GmnIj+KMSKd28K2bnp
/pGQBZUq3s93wtYReUbh8GoX3KSTy4STy5STy7QTBmBx3XYOgnXrDnzxhfGX
X57csycD6/IIa7/g5rrIdl3ikdA4hoIOPBnAC4YbmrT1pEGgu2Gn/4pquwgR
D2JdEBuZDIRw0HmpMEKYCwG0xXg2Kr9eFcyncMdPIbPf3jjq+yhy6xFiIkVP
f8PXWVyL0aN0lPFL4irNdlxyM5q/zgelSoRmULFWeYMieQJfX3VXALLdF+7y
lu7yQZYQFSnypMiqrlwJnnmhPF61V+cV+o0Qa9Sv+znlHoCUY60nYimaYuhS
gaYw8VSaHWFTkoBBBK9Zk1Jrhxjlg2oHkHH1+oPx0KcPmNkXsYhiNXuAl5KF
p+6TT/hDeexPD5jvs+gN10jlyVgIIPt+/OrBcfulIiGiba884Ouc8jRODbUA
w4GgH+HeVJXg3UO3Z5fxN45a+3P2OhisLTmDeXOHOlcsOO9vWnrKBdQrULR4
gjea9GBfIJK046FgMgzG8mTo2wbZqVg7sBQBJkNAnz/oUII62XyV+3SpYLKU
P17MvX7Y8oyvyUQx7yMU1NluLy8T8uOdboZbPIh2uOhvijVaN5zDbr9BlWB2
GGqtNtX5zkb/Byud7ymWG2W4HfZ6axO9jMAL6WK5qPIc9oyX8WwRD6IxjMEc
1uAKAGazhjQP+jOZ7VcoQsdtpru/zQi2ehaLaT5F7L1EG7/NXsoRoExCqWKu
WB7C0pmvUGhSpr5IF1eiPMNirmAqg9N+gSxz2t5+jvw6mVSbgCuJdMoJsU2V
mR6l6Sgddljt+u4C1yjHw7rE3/5FGKblCLE1knAYq13sYz97hqM+ywGpfIR7
6Zrx6hzl8kOP/nPsDLbZPbpZBd+uXuqcYK9jseGbTIrpSAB5OIicw7Jy27fR
ZMMqi82r2Ya77t+79zfZoH/hgkxGrVb/CT6jUqna29uLi4v/ghm3v4MFkb+n
p+cnaz2Zd+8U02xZ29eFH9j5vvb58tJSypkzHdbWS2QyIBLVBNwkDjuOc5nA
Yubw2HY7W4fV31w7sH8Ui/mIdfTeshm75lt/M5N+LgXwXIE7GchpwIv5GdkC
2YjO+bmBAOYrN9scrOl8EBMEc0AYB4TzwEEeOMRDnuERHBDBUoXRwQUeuC1W
p3LGz7A+JVLfxpIaj+CvCcxMNq96ILIaPkZTx7HASQ44794eRoh03jd3mgOy
xAj0avxQh0ml52mJ8WQaG9x3V93lqe/yFjL4UD19HqDIk4AnMs0AhddigShB
ZgRafEG730pdAHT6gUZP8EIBnklXcnQLj4WgRPT6Cumk3BDUKJHGhHjV5AXe
+qEEXZcv+Ah1bkhHtfvZKBuUpmtVglfSuQrhWDG3L4/1Nptef51UdMol7bC1
wa5vIN+DBGm52B08l6GGvdfeqhq5lLRr+ZUMAVSbfLJK0HGf9uS8S+pBcyu9
74+IdVvvUPofsVRlgsabpCiZHkrZQen62hO880GQO6jJEE6FgZkwMB0KpkJn
+vyOH7YEc6FgOgQM+IN3nqBRPl/tPlnOHyvhfSpgetH31FwjvL/PaLlDeZqC
zYm1SztinR/vWHeFOHiPlX7IGmO8zv7AD1cOW8+8koNO36V2r7bH3Mux9knh
FjW5DPDeBzQpl19K++4zDvJ0poq4I3lsSGv777P677EGslkfsxgfMhjv0ul1
F4nHhQcstL5LC7EqiHR8noB7c4E8cJ05nclF7dOatsb5ep+bh+wfnMSD98Gf
KXedF6pWF4pVufy7IdZJIoPuq/SWc6TnCdjHkY5p/pZJQoMwkjbVcIOb0aa7
Sss8H9uKUMfaQ7jXxwhvokm5Sps4iu50Mmv6LHvh4j+aw+R4LOV69J5yu0oz
vuNm+phvXSm2P+GgQ9r1wzsfAjo85QQPJLoj84rzEnUiF5wRDkczT/7Jsi8k
EsOjo6qfPZ7Mzs42NzdD5fv+/fufJD9/TwviXm9v70/i3vMXL2PsDfDrvrp7
OGhehYpEmVlZz22tFt0ogOaqIuMnidhxAmaciOnHOdHWrSk0N1l0IwE3MnIb
4NOP7dtlvvrrBg551J2yLKUAJR0EstAhCCv2KaGaqdsg5oAcf85WVx2qmcM9
yAVH+OAoH/khH4NXHjjGBcc5rT64TKXV/BXeyDlmdyKl6RjhoY8dz2RLptCy
/xhtLoGFTmNEx4GJwXXZMZzOpyjacgoPPJSiwkQ95Aw+qd4WPZfocHPNZHCn
73Km7mginTN+izV4jZEdZCOw3cKw3BxA1ZYRdoEWHwR3PYEoUdYdgGoTUEhW
SUGZaO4xf7YAxXQez5eyZ/wBd/oRbzib9STO6YTM4EKYRf8zISp9jgYPdyhj
ws3AUACCr1eS6XL+UBHnfa5bUxqp+KxLVrQdy/FHMW77+3TaVD4PJQDrPdAP
6vABA0FnDllV3CKDD36gST5eyW/OpuSecgwT6Vjqfl9z3bU/nwl5muqpcP6Z
MIS7D5JJ0AKJoifo8gYf/cBIEKpBzIUDVTiYDQUzoarJ4NijVhOQPcIPh/3B
e0/4suoXooly3kgp9+klrLfbnq6HjIY0cvlFbHaM3ZUIi7RI69IzmNZblNE8
zo1Qy7Wrf1V7gwR6AhCw92g6beC/EfLJmXAwGYo47Xsv0OQxVyU+LNT59IA1
VsiBzBaVoe8xP2Qz3mfS225RX10kZB61tdb5LlqgB9nyk2jnulOErivUkXT2
3D0eeCwC5Qrw0nO50fdDvvC4twn4EAreB6HCNOTe8P2lTDKXxw+k7q1IwLy9
TG08S3yWgMk9bHfJy+w4e38Afo/17u+P03RyfKyLguyfR2AajuNfRxHexqID
lbzsdr6LJY2fYUyfY6tS2INJbkluekGOWmco+hfJhgVCmzJ3u+sUY9KedR3e
2PkjbqiXIIEPTmmMrVI0Hi83FePn3RO8+ZOasu/y0uL0xw9j9a/Ga6pVvd2L
qrmZ2dkrV67u37KZSaOO/Z9gYTc5Obky4/bx48f/7Hv5G60/E/dGRkeNdm1V
YOxH+z5qEn6grLLqob3VAo8KWGS1G3GSihshY6dpuOh9uxP2a6lo+DkqftmN
qKISxvGYKQI2atfOdqL9ezljXKk5yieUjVgcxLRI/mc6F8ZcDqZHmmnNBdPB
ITbyVIkWgFghGk9DAR/zwQnu4jGWzGRrWxxp6AKjI961MgKTQD+QJbL8dJw6
A0HvHA9cdEdO5jekIMMj38fhrthq/rYUXOYjB4AmXxh3D9o1nCaCPPepTM74
HfbQLcana26dKdTaRDzX6scDm7+KYR64F2gTQthruO2b4rN4lKP7FIQSZb0Q
uLxBgwd4Ll0qc58u5E3m80YfcqYKeNEiPW/ynqwjtniT9YY7Vrk7buPYbjHa
s/pqoj2YCF4cDjwcYIxydJ3K5VcSCDIfC1htWdTKS/isE3YJPkYme1cXn3b5
eJ+5WOaOaqxQqL71QSXXgcD3z9xPhJmDiVDQ47vcKHt9j5oWYwNxL++k43gp
b/apQF0phEIVwlecp0H3QwZo80DoCnHvE8S9QMTrVGFAHYaus6Hq2dALJx06
GsTomRF/0O0JWmSql6KxCt5gKed8qNm5UNP2bFrFJVxWnP2lcLMLwWbZ0bbV
qbgPOYzMY7ZU6433Y+3Ph1sgMgmhuD8Qgd54CLo9CHqQUo6vtLgo1Q2yswGm
tVeJEyXcgXzWp4fMrmy3zru017cpry4THic5y4g7ccYbbgRb3D9s+zQB03zB
tfcGfTyLs/BQgHoaoZ6F1K7FT9XmF+1rNgspdG+IpsslANLp5Wr525s0f8qe
/gxm+2VK3TlC8QmXrHDrZLlxhNs+rvWPzvvW3laaPwy0LTvo9OoYrima8DqW
+Cae3BlPSmIa3POyHjrr1neK1hpFYBhtNtuyeu+a3234/S+1v/+90nT7Q4El
SWt9vsB64jBt7hhD0+knRKCX+rm9GaQpp27JrvuQ6hqa+qufPg/zKifb1REt
31Ds+oSuw0Hij4e8iun2L8lWZ6wOJCTE/0328b93QbIHQS8nJ6eqquoPbld/
x2t0dHRkZOTPobh5+flDQ4N/yBg0v+lMxzrMu0M6R5nnuE6zCGNuuFqsDWvT
uveujoMUlwGKS4ezXbmh6dntWoq1G9y+XeO3cdMjK+NmCXUxmK052IKPYC1W
c7DFUQ7yHDjCjrfVGfIlIWoHQS9OCBJEIFGEJtSg0EgUgEQ+SBY+lthe4ZkO
nKPXR+MfB9g/C3QeiKXNnWSB81w0fXZVjEbP0mUgUzGVyoui6KnuyJCTwHUB
qFJCrVSciH18zBEUiiayOAPpzO5rNCiUKmJdyCYbiQbr35+loIwf1LxFsvkM
fuFhh75iIcqSDWt2NNRxzVAFSxbK3SeKeMN5HAhWb+/SKs/hbHS//8U//I+v
f/sP5YkuSPDWeIzkciJ5+x+k4iDIHAsznX+nBG89l2rEI2XcrkdudWmk/NNO
1yOtXK02etP3tKZTxh5zwXMJJEsIXT/4oh83FASFapiP4WyPL6pEQGXa4TFc
wZ+qFIB6KYo6CagRL70UgxZF9gm7kgsYBHrtHoh0reDeVDBCvPlwBHSzIfNz
oTm3iaX5bmAxHIwFgB5P8FqueiUaqeD2FjJ92VqF55xf3CQ8OOV4+ZB5op/R
xVCzR0mOdTddqy7i8BYbuu4z5mpk4aL9asgqIbVDTE8Dd7NhqL8FxkwoGA2C
qLvwWpGb4JAVazdVxuvLY/bkMt9k0ptuk2uuEZ+cdrkeYQHJXqTwwM1Qy7wo
x+ence1XyH3pzMl7HNTTWCYBLzwQtesOmu8KvJng3PiIC4bDwUAo6sl54ztf
53EjzOJKkOXoPXb7VcrLs7jHMU43QyzjxAah1L02e78LIWjBd66icIeqo5j6
GHxLnGtbvGt7IulNAjnX1yYMt7frJKU5iggfoBMtddfbbPvuJFn/FFEPs2et
1ZZvE7D7Bw9Rho9QkVtjAgfNPF7UdDhfk6G+l0xP9X2vyjDiGRrmAdasyMmo
jmLznukyLMDPiV2XJSSgIAEfGvBnjChJYa7OHwcH/7CJFhYXOzo7HxYWvqxv
GBz7TAXRwWofP/6nn9wzPT3d2dn56dOnJ0+evHz58u876Tc1NfWTfSx/dH0c
HkkhY9QyNyCmLgpIUzziJIcQum/HLQu9HrpzJ8nhha1l4s495r/7vd2qVb4b
Nx3dusNrwyarL7+2/f7bYCeLuQgeYnErsBYvRM5Rx7kghn+LZFIrcVqK4SGC
l+COxifPSECyBLmDnnZfMY+aiWNF43RUyZzhRLfhRPpcMhtAJas5ZxbcECGH
KI053srRFcfp+mOXeeCeAvUnZ7qDBu/G69QbwZagWDSSxeq55daSQoJ8A4om
W+3vO5LJc5piIpqlKpajwynKPdAgbZMSCcbhIFQDbUW1ibkK4WgR9+NDZvtd
avVFfF68I9F8YzBDuyDGUYHfCV4qQK0HaPYC7T5LULd2+8QfteyvF0NduVAr
hszqTS698hr+bqxtpExXb+eqgpNOCFIqhKBOjnKAEF0/abJzEFgWIlJPOb4s
4SL4GgsEIwFgOAAM+IFeH5Sdg+yuSQbqJaBZ1nyHcjbYBHRqnoRX+AVD/mAi
6B9xD6JTyOJsyMsSVsZNAlgKB+MB4KMXaFPM1YqGn3Jr7pCUjD21d1yLUjC3
o6yTAo1PeBlcPWRRlOzcmEYWYLc9SHIAjYr5FkVarF1FOhlROxgQ6FYQ7w+s
ciIYfPRZavNoSCefDjCZKuf15jHf33druUOpvUYsT8FCMAxgaTkZ/nDOz/RO
hPWTeOe6FOLb69TBTNbMAx544g6eyZaavF7eoLo5bzPT+8Fg33cXYx3B3CEw
EgoGg0F3wNwrWQBDuyfLrT+b1XaDWnkG+yDK4ZK/2XGBrhy703jHN9c8LQoO
2lcew9TE4BoTiK8TXduSSG2JCPpqo3Fyux2Pg+3SPSyd9q51N99q8uM3yXTD
dL75I6nNRTejLd/8Ntfdqu8wZeQYbe4EEyRxwDmNq9V1GTK2uuOhylCUh+Bu
uxrfcdAvwJtXU23aWI59fNyUmAiUVOCzckgfemefC2flsRxz7t8HGnCrr69n
sFjaq1eb/+YL5roNUhPTMG/vqLh4Vypt89o1wUFBavX/cvTz8tLS3OCg6tMn
1eDA0p9EoaXlpZmJiZHGpt579/syssaePFH39P75Wxpufwh6jY2NGRkZ7e3t
TU1NhYWFf9+ad2xs7M/Ruf/7mlbPn+TSVQoakNOWpGT4TtdAsXPfubGd7tRB
cSiwMKZ8973Fl1/d3X9g0sEZuGCBCx5giXMYbI6e/oHf/55memAmzh2ddQVh
7aQ7MhY4geyAyoX291nmCyf4iN2tjOWmSMFFKZocXzmrEbkNiGNdD8ycYX8+
zxoC3S2RJsTow7syNG+b44F884p9MwLsX8S4LhbADxWowFEg6c3lJHsZgxLR
YBaz4xql+jTukq+ZzuavHh92GLvNRl5MhVKEeM+UoMoTeX5WKkGp9FOl+wIU
qv3+CFVQjk4w8JjdmU1/dY2Yn+QUyNzrZPBDxy0qKBdHcHVeXSWhYm6HDypw
vPMFb3zKL+EHGsVQV6rrRH0l7OZsyuMLLlciLXEWG/zZeyFkDRdxl56LQJMC
dHiiLmXIpkaCELDMhz8v4Zw/6YCKsJC8TQahmIKf0hR5u7wgAwTNUtAggVr1
kGQ/5G+gVQGVJvjgjeARfiX8RhQHgTpkeTqoq0F8/ow9WAoDkwGgzxu8Uajq
REPPuLdibCKVB16lu+YkOVwINzvuqRfnbZgeZfPsEi45wDiAow0V+lKNZLnF
o7OAeSLUVHMzwShPuIJ4MOY1AZV1v+/yW2VfEfuo7MBYKac7j/H2Hr3hNqny
Mi7vpNOVCHMn4x/kpF0Xg8zvHberOIVtuuLadZs+nMOezeODUvf5F/L0SFtH
0w1Z5/AtpcIriU7bf/zy7iUiWDgEJsIWhkLyz2MTPQ2XK0WfclhtN8nlp7HZ
x2yTvU0OcnWc9H/g224pOGT/NApTG49vOklsPunaesq19TSpJckVAmBzAjGR
q+eP1RLZbmUYbzb48etwl72XOCZ33C0eyKwV5tu9rXb4Wu78dJQ6HEWbiWOi
s0HPCxHu3ZSDdMX0belFnlmw4c40F8P7BLMyqlUdw/4d12VIhFd5kIEvHRnh
hrBR3gad3ssb8aclHAqZnZi4GROt8/0a/+/Xl+sadppa91vY9ZnaPtXRj9iw
IXzTpmIjo7C9Wml3765sroWZmc67GWUcfrGp9XMT2xYrxw888UT63YXh4Xcf
emRyubtE8qGnB2iaUl5WVZ3z8r5qYf1Q26Bom86LXfqv95l0OeDHYuPnO9/O
qdX1ra25+fnD/6tDC8S6ubm5/v7+jo4OCHTNzc3w+vr1a/iCkAvV1dV1d3f/
hyDMz3MNDw+/efPmj/b5/Om1tLyc6CVTKSjAm7GspExJXNnbN5ww1qrEWR3e
s+PA737nvWlzj529ygU754JdwGKXcXhAIAIiEZBJ43gMc+M6hZ3B7FkNpp3V
GA5ADZvA6/QnpBAM1Al8dBI3OiJBjmZyUzXeuVBopIrBJRG4Kb0ltGiOcl3K
1RxGBrlctgxkSD9HlgzN2z7w0Jhb+rw+y7juba0u9kIjG/kKcE88cZ8X72E4
/0TQm8FouER8HOvobLAuhntg8CZjIYePOsTKFUgRv/RCPnh1mmjwrj6F59F3
g0FN70eNZKKM/+ERszGdDOnQpTBzvR2rMo/aDuayQaXkfZZbtKchSgZ2+6Hr
xwCUDevyAZ1K0OWhqhf1FLNq75Kyk+xjfQz093zz6KRj1wPGTIUA1EqgXIVa
GEBVCyXtaCAClrnQ6QG/0ACjFaEKZkLQFZK3uRAkVD96AyifW+WgQQwaJeFi
nZlqIYI+KHW7PMGQ3/QHr1B/Izxmy+Fws6lBH6AKGe9WJsRYgYUQMAV5ozfo
VMBb6n/KDRLuS4u3Kb6MvRFjFedveEi2/1Sg8b1Eh8JzLjS7zW3ZNHW1O5LV
LYq5NsVRb8NZ+PrT6PY+gx6MBU3A2xvyA++Vc8/dIQ73FDC78hjw21/eJBaf
x9yJsYnx0DfZu/q4VO9qmMWjOMfnF/Bt1ykfMhijuZzZQv7iM0lRkgvFdnNf
pRiMhoKx8LmxUF+Jnp3lhkPBpvMjwa1V7pAHjpTy5yuEfbmsllvk4lMudw5b
J3gY+lD3GGz/+pqPeUUspj6J0HqW1H6O0nrGtS2Z1JpMaj5JbEwgQDC8H2xr
umP13vW/P7DxKzeDjafd9K/yTbMkVqlsI57Rj6+CMT7WO/PktmMn3CbiGf/k
5ndDqkqT5fk4UHeuP+Oge49o9phqUc20fc1x/CDCjimIai/NkeWhHFSqO8JF
2Zt498lofiLZIQKLOfDLX6bs3vPSyLzR1LLL3G7IxnHWHrOIwaFNQXJdJhF7
XRxDmG4zCwv9L1/mMTi3t2g93K5TpW3cpGfebWA9qGczqm8zjKe9ItEvbthx
/IetYhptbGrq2sWLoo1bLqzfcX/n/hJtwxpds3Z9qw9GtkOGtqMGtiN4+msv
v4P6Ri7ffO/B4/YNDs7MzEAiB0kdBDp47enpgcxnfn4ewuDExMTKIBvEPYiB
fX19fwW8+bksiHtQ1P8FuAdX8pGDE3IiCGABP7dCV4utv/312l/+Yu9vf0tc
+12eidEUDjODQ20ti0TNIRokV3SOBpWkOTaIPOKK2fqb38idjOYuaqZuz0JJ
KwBJvPGj9HjsflUCFz4zFcvyttxtsnm12ZZvkxnG6kticE2C0ndp0vIg57xA
x4UCzUlkjz3R6Tz3IceTIS9feIXUDoIeGtPwVj+UH+cZqIqUaByj2BM8loMH
oit+5mN5nPcZ9OrzeH+6FtNqc+91t9kcHjJIKZeDaohsXmh6tMn3s98msjTx
Defuf36fDnnUUo14tJTbeZ9eeRUVJuj2myWEne8z6bNP+OClFLR5+fP2TTbI
0aAZ1KpQHcNYmTVrlc/Vu3cVMZ/dItyKtaE5bpaQdry5Rxsu4S68EKF83WsF
Ss1BifoH3IMwshQRGWE2BiFOo1UR4i2EopgOAoO+4AMUtnLQJAHt8jg/w7b7
NA3lk0NuOdkidbTccDDIuKSQGRZsQsZvm+jzUo35Jhy3XJj0BzMBYBDCJrql
tgK6lL67/AYu96zj+Qizwx4HIqQ6FyPMC8+7hLnrxPkYzlQJZiGiQkHdplB3
eV2Ktq4tYiGsg7gHRTSkefDe5jV3BW9vFGK+UtUoOeFj0JRFfp/HaMykQF3/
8JTT5UPmYuIOvMX6k77GaZHWhSddaq4QO9KovTnM0Ucc1RPBaB5HjN8xUi5E
/YfwLWM0dH4y7NoZzIvH7EAvAxODtZYm617A/4UO5VyFoO8Rq/EWqfCU87WD
lrEyPYzxOrHL9qpEXPNZ146L1HeXae8uUdovkNvPk1vPkhtPE2sTcFWx2PxD
Dnzrreu//hVm/w+RJJ2zbKM0iUWW3Epquf0806gtkpAltTrorD0cRx+Op08n
MeeTIfTxllMFbUdJW7/57frf/mLXqi8I29Y+plnW8hza3V16pLhxT9K8Pw21
JUCmdwQyPT5K45wUj4XQjmjv1P3Vry5o760wNnthZt5mYf3R1n7C3nneBQcg
GYBMAG4KBmWaSb5hY3klIOCWnsmNTbsf7NUv22dUf8D8naHNkKlDp6F1l4GN
ytRxwdRRbeEybe58bu8BMplMWLPu6lat3L36hdqGlfuRFfA7Q+t+Y/tJEyeV
mZPa1HHSwHbQzLHB0iHOzDouJqbjzRuIdRDi/oXEW1paggC4wvFmZ2ffvXv3
d3yYGtDMs/xrfd0/uS6fTf4gxS2Hs0AI67DxHsqGNbbfrXrtYLtMhv+VRBUJ
rybhF8kEQCECmqanxY2Cjg1ia4JHPbxvh9nqVb4E87nLCmSfck4IzvBAIicK
s08VzxqJZuC11p1nGA+eZL+PZ8isdgXYa81dE6Ne0zRJbxI9RWSmLvT87Pn5
RMPlHsjQpG2uDD1+rERjGmU+oMovSmQ8lStGJ46Ve6Ie5hL5cq5w9AHndRol
85ithdZq233f991mgCdiNNRfpQA1nsji+J/MTPxRvPX/8JAb6q4Lur3UtaKB
Ek5zJqXwnHNSgJHB7lWl5zDDBRxQDUmXAvT63TxhX3aHiqqco8FgIgQ1CUPF
OhIIenwWGsVvCtxKr+OSQowt9b4vv4QbLuVCaoSoVJMMiejPuOeH0AOqVAgs
SxEXkp3qqgVInM4FQ84GFuGTUGAGg1F/VJvokC81S+D1ZoxNYYoLaJWheKcU
kndkprqgVN5S+Pxc6NUUZx/ZftVs0Jk46+EeJVBBQPYG7xWzje55Kc5+Au3q
u8T0eJv4IKNQ8b6jnnq3o61zEu3dnH7szKWPlsOb1OBeq3yxy/NVDu3qaQdU
HFGFIo4HEe8PuKcOQZnDXk91m+x0iElRKuZtPqM23bXkEvZunO3pIBNH4x9k
5J3ng0xzYuzKzmPrb5A6M2mo4+UxR1UqOCo+cOeYLSpnv/NGlZ3x0IWZsCc5
brm3SEsLEW8bpQNQwsPf53vv5RrpcBGn5S6l4JRTapg5FM76O74uPuH89gql
96bbx1souq9ROyH0pVBaz5EazhCr47HFx53u+FviDdb54/aEEPZG0/anCkzu
KixT+cYco801EdjmSHz9QZyXza6XIZiBONpgHG04gd5/gtoYhnPatdboh69P
O+mm4gz4+zaTdvzwSmD/RoLp9cCPe5PVgVTkBI4Qz32lJDd5hHX0wG6jL7+M
3rPriZlJhZlZg6Vlp61dv4PjFAazhEBPQwYYaDuohW5PzIz9vl13ceue+3v1
H+81eKFr2qpnWaZjRP9mjf5vv7D44ivaN2taDayADX7WCndlh/b/+G//7Yd/
+IcDv/0idMPWiv3GNfvN2vQtPhja9JvY91m7dDngXru4NrsQ3zgR+xyJ7RaO
8TRGT3//H93LEPcgFKwczgtxr6urC7K+fw+w/MwX1PiDg4N/WctiZlZWjbvT
YiR3OYzB3LlBuXuz87pva+2tlyC4MSHQuS7TUQCGK2CSNXBHRadsCDQhdsu3
N71ivh+3eX28O1Z9SYrcj6GgOC+IJx7oOUIRG299LLdduK3xyshUgizlQZxO
PPmA6rYEuQ3cEJzgGKgKPDQux5rDrJ8o0azZQznIk6NhW/hhqcbUty7weqh9
wyXG0gsfZK7y1BMdT1ahACWS0fuczuvUqXvczHCbG4GWaAatCk2MItBr8f1n
ZiYav82uAPAhMEJ0YKSYp6oVfSxivUpzzUl0oNhtCuLuGyhgqZ+5g3o5aFNC
3HtTzI0ONUONc3CHTqPGOZT1mghGJYken+la0SGFrrX+muc3CbPPhfM1omUI
eo3Sz/r0PdS53mDA9x9xD/G90kLm7WtYlKNDuBeMVCrEvflgMO4PPnmDN/Kl
FohIUkjYLhw2R6DXIb981CLSSx8l8cb8wVwQWAiemwkK9zUoynS9cxXT2iCE
z4Axb9ClmG5yTwg1Tj1uUXIDdznaMtJbL9BdOynIKPe0Y5BAO9HfeLicO1LO
nX0pXKoXg9cIUScaJcdDTJDOhXC3GIZwGMLdfAi6MRjwh37ymn8jz0iwux5t
9baAUX2LkH/e5coxyyPyAyb7vj0o2n8lwvxholPVZXxzOvl9jlt/Hnv8Cbfm
GtGDshvUyVDRHOJevz8YD1meCet8JTkTYwMWD4LFiKX58JYy7mEPfVfrjbYG
ayNE+3NO2IUJ9tnqfn//iO1kLnfqAW8qlzOWzR7IYH287fb+GrX9EuX1eVLd
GUJlPPbBYbt4ob69zpowyt5gvFYSW/+6xCzL0zrIRSuBrtd8jNB8DP/6OPEM
yyCOeuBTAvVdNKn1KKE8wCnIYY/hD1+fwerdpBjfczPPZ1l76W87bqXd7Ynv
9cSP+JFVIbS5UHqBm+VVvOFgMHXoCIO0c93//O//fc0v/id57Zp8M+Pn1hZN
dtbvHOwHXByncNglV4LmJEG4NaizfMplE90tv/rlxv/5C+1f/+bwxq3PII7p
muXsOWD8xe9jNu+CUDZu6nR3l67TV6s6DKwgGO7+1a8Vazac3brn4Pot2C9X
RWza9tLI+qmFfZm9yzNHXL0jvsseN2mD1VhiIlfMCVPnIjvcvzZmolarIcdr
bGwEGsv6urq6v2++p1Kp/mLce1JW8YjnsBAvesK10Vn1u9ADO7i7Ntww0ZsX
0NGxaFwy4JCWOa6ATUKP4TMQ7kR0IKYDiRuQuw2xcTEGe9rdHAh7Nz07xl28
JEKHSqcK0wUWSssdsYT9qlShxgdeAm7LwF2IfnIfu931R3BLGVKQLT3B1Vfd
F392OYaABlHuiQLJWIh+RR7I0bdMiQbT6gKqUqgPYnELtX7IFq/aS1OtUKLD
emo90Qh/vddcsSiYuQ89rlEit6gWb2QpgMxMAlDP2EeN+Se8DofcOOFYehEP
iRnkMGWXsSeDjPzZe99k0+eeCkCtFGXn3miycz0+Yd4Gn9vnZkMRZ4P6FKLE
eCDqFh70a3zMkNB3lV/Dgy40iIHApEUG2uG3Q9xTgh4v0O+D+usmV3AvrPe9
R1SkBWJuqhXcC0a4B69T/qAfalXFUqtkvlncnk8/pDiw9Foy8IzLwm1VNYoQ
Gxz0ARP+YDZweTbgU4tYJtibdR1T8cQNLEFi5gM+KIZreT6CvUXXsLmpTqcP
m4XJ94dIdC5HWkDUgkq8JYf6qZQz+pQ3/Uq4WC8CLVLwVqnqVp4IMx1554EI
3qIm1MEoFjQxHQgGvBY75RU38SdDjSG/Lb+OzTntcPagqZy2y8ZgTYKvUdpx
66JzLq9uENuyqF25bn35rLEn3EiJbsk5DKiXIdq88pscDQJTITN9vkeDTeBv
Tz0bejrBXn/XKm/irsu+ZvcP29EtNiZ7mgzlcmYe80G1DJkKPpWCEve5fP7Y
fTQN9+E2vf0ypSmFVHuWUBbnkhFmLXLaxrb+MYi09xBZ+4LQ+I6nRZrCgm36
Y0WYU/0xfGMU4XW0a2mQo8Rye/NRQt1h3BN/+9N0g71rvvS33JVKNrxNM33A
tiwT2OVzrBh7N1S5O3z0Iw4GkLu98JL9P+K2r5XqbnHY8p3txtVG33xl8/2q
C/o6jI0/UNetfWVv1exg+9bZvh/nOEHAqsl4pINYlBkO6azBvl2//NWhjdsv
bdc6tmmH5e+/TNq6u0LHhLTqu4vb906ZO8FQW2DU1tjCvYYuX32j/5vfKr5f
f2Wn9lVtvdvGFieNzFh7tM4Zmj63sGsxtf1oZDdubD9r5rxgjqyAEfRpDn14
a+GUHBIy/8c2O1R8AwMDKzm90dHRyspKeP33gsvPeEFO29bWNj8//9Nf+r+t
hpa2exLcQhzfccv3Jmu+jjTeE6C3M0Jnp0rqBiR0dE6QgAL4JCD4R2spCQ3A
T3kwgXIlGMcN90zLXS/bHAjH6facES1fEoBLgmJvB+MfV/XH0sAFLjqv9jIE
Q2REsJDCbz1C9HfYM5smhEr2gtSs9zZn+YUvGkCDXO6pRsMWK0ChHAEgOkpb
iXyP6wL68kTngqzVDZozGV95g5een5Vsm8YnCs2U+UdI9IaKBAjxWryQ5+cb
jZVKbxDoCwYDIWAoGHVQjAS3F/PjQ8zAJ/+paiFka3lnnPoes1H73EpqDrK1
d17IO2U8OCnS8hOEsjkN6KlW2oZDPtdhIaDNBvc1iw/5GnxuHn6jQOgHrzAg
mHzwRJXWYT8wEYgInkY8Hgo3WZ4NAuogpE8h04OotRj8OUfXpVhsk8w2igar
ef6CvXONotRjFjDAO/iaMvBBCdkX+rIRn/lx32un7Lyk+3IzCegVJn2WPiqa
C2k+Qu2X90h3TtvHhRj7i7SjfPQhTAUKtU/4G/aXs/vKOKPPeFMvBOp692Uo
qN8o5v8/8s47qK0tS/d/Tb2anjcdpsNtX+eAweSMiBIgQEQJJBAIkERUACFA
5IyxjcEBDDjbYDC2wZicg8k55xxNxuScz9tb9u3pN6Frque+qp5+p3adOggQ
x5j9O9/ae61vzbilxunWFVnC0Psk4Lv4/HZjxwD1PshX95NRp8Eiyk2uXF++
eXkiHkTQUX4qxpqX6QTB+FBMbrReTTyhM4U0kmUxlW85W0Tt/GDqYi62XWt/
0OR40sl/iHzLQlz1OdjwexKp1VlGc3eU0ZU/3/SUsJZNhxZe9U47pfYcM7G9
JifoAjHEgwat3Vyk2em0irFVZLOcTZv5ZDWURO6OJ7U8NS6N1Iv3ROPkzvFI
Yl5E8XtU+bcumCxPrftW8n4Eif77xK67xj0RJr0RJh13CN6G4iAErgkweMfC
kGQvKVz8XQwR9cZcOY2KKbLXqmXjWpz1Yw3lQ7ES876kUZ6xj5poqKbEbghl
PdjCV01U7/wZkytnw2REcrVU8jVVHa9fuSstOozHjeJxs8Z6KySjHbLxCYV4
RDWr11PX+t0fwq8Kx9+QfC8qkyeh8FZURv93PzDPXgq9IjinojOjrLOsittB
6x1iDL+qG5pfvKx87vw9RZVoFcxzFXS6IrpETu25kKTjmQutsqqjithJZeyc
Cu6rKm6TT8ufmt2YzGgYJFFtp/8jHyrAvYWFhenp6eXl5a6ursLCwr/vOBdw
r6+v76/j3tzScoCptrOiIENBgCp2OVJd6hZGki0psOtEgRZS4MwyRxhmCJMM
L765SwHcuVERHg3xoCG+9DfaqC6q3ok3hSl9NdVZ+8sTxmmCfZwlKsBAYu8p
dSOWuhpt2RZo1OuHnwggzgebrYdTur0Ixy9oSCk3NxDX8cL8pJVvCtrhCftZ
1HBh/km5M3QHrXKBiSjNgHtepy1ud13U9tv4puud7rAQANYC8CD0ZvnedF/9
kyN1qxNIkHUD7jD/ZIJfhDXvC4m3As1MoKXJit/prFewmyKQcxBu464wXQSM
Ye73C/DKJJ97G77pr41KM8n8FbCfEjz2QcDrB9EHaLblA6JCPw/F9TEOf2+C
i4CLMT73wBmSyh356sHXab4wfjwJvh+puQReB2pqH3yvL3LiB7m36w3X6L64
HA6xNrsct7oc/dkyo58tmRYiY5+ttjodd7sd93uZ+72MzQ7H1Ta7nT7mQocD
Uf/KoweaEFY7HgeLLgkP1ePC1BqySIlR2FseCoB7r29h0mNwFvrXerLJXypp
C7U2K/W26012e52OR/wNlJMpl84CyutYnf+bez587vEBuOJ+Ou48W0fzZ0u3
ZpBK4g3f8CNoRYkfJAR+i5H9MSsK1/qe2P3JbCyXMllgNVtqHe2h/P42dq/R
Ybve/qCFARc8e0HgD3+rx9O8imSihdZVU8yVjnjiZJrlSg79qNwBaXI+6nfL
jjFKuocD/4nIrA8c4P8OhMlNrP0Kh7VC+lyG9dA7clcCqeEJIe8u7j4Tpa9w
wY8i6W8m+YypnO6lmeuj7aglmO6B7QXcu2fSCUaEceddwgeOOhl1Oc1F001H
5Mwvf8HFCD83V0y2Vsu21yhj6tQ767a5GtSz9RwVBGpZuslkFabC9SlvYreL
YayBvMHlM2yxayZXzn3EonJ0VMr1MVlYJeKFs1W66iMmupNE3TmS/hLZcM0c
P0XUd7h8yefCtcdCEoB7qWKy+ZKoSmll/0sCcv/8yy45zDBKY1hJawCD69A2
atTDP1JGy1y8GCoq+VRc5q2IdJaIbIkkCijDMmml0CtCEddERpQ0BxU1RpU0
x5SwAyiNdEGpmAuCTVLKiA5xFWNYaEiqrqv793MZRHzf9nMHBgaGh4d7e3v/
vvOWvxUm/3XcOzg8MtXXekdF59pqOkhfvacp+YJqcNPWap9lhrjToN0Kl4I4
keFwNkc4FtBJj2eNeNEQbxrfecC21kIr2xh9GGg942psJXNl6J55+wO6tcp1
N22RhSiL2WjzSJKc9PnfPjCUu2ckayx6QV/kHF70greGaFeYcd0dQnkU/ghA
r4ff3RVgDQSwAH2VzrAXYa0LzEVpdYNOyNNBTwKwS1VsuDPb44F0uyO97lDU
gTB2kY+1Vf+eItqrMCzcQBx2/14jBq4X+XbHG4GwtH8zABZk7QSG+6mtdLNh
se2KN1yC++qFzHvAZDlAvCk3eDHDA8Fsf5XN0/va/Ky5gO8JHjD5xA9uwgLo
7fiAoDXxlX59MQXmkwA9NumCjDkjo87wPOWCzLgiizxk3RNqJ6jughNeGTTV
0vjbGeAVH+SYj749L0AYZIZzMMRc73LY6WPc91OODlIJ4siuttvPNdDn6ulf
qmn9RZTGNFJlMqEpjTj+2brpI6kpy3RnxgVZc9/94sS1k6hKN/mcQngeoe7P
kb3toVD0ysDNRgKEqHO1tOkq2mK9zVK9zVqT7XaHw34XA8TRILJe72EGe6Lg
7R37/yv3gBwFNwZub42HTDovt9v5sKTKk/B5rwyehaE97CR+88//YKh+0Zki
aoMX7MskgyB6PN9ystCq9xPZ3kQIAHC5yma12majzm6nwR4wcLPGdqrAquE1
4Q5bHiN9piLGcCCZPJNpvVlsi9QwoWX0EG+zi+PDkj+d8+b/V/rB6rlxd6ST
c1zH2Cq1mculDaeQOxJINU/wGbe0eeZippjLvhaS4TT5Dzz1wiDcGxc0C3ej
+yGx64FJz0Nix33j1rv41nD850B9G7SA2PnfnP31L2Qv/u4BST7eUuWjLaaQ
qVXpgmt01Wv3MOryMIwykvNSF2UpXi+yxzY66SWbq+oJnOVKCeAunrmnLJmh
q1Soh64yUq/Ha0YpSnqLC42Y6g4ScSMk3WEirt0IGyIuTDlz7v41kedCEknC
UplisqUSqM8SijbnLqr98cxbRUyRtn6+tkEpVrcSrZUro6T6q9/o/uZ3jwXF
ISRFZXIlUWVSylWyKg2yquli8s7nr3yWUu5SwLTJY0olUS6XBDRUVZ3c3Miq
6DRRmQNNQoc2ITUx8S/P652dnYmJib+OCf9Tjv39/b96P/fo5PShN2s/nvXK
QoWrKBihIVr14t6L2EdT9vhTXxriRYW5624WiKs5tJly45flelNhKnugDRJk
gwTbfHUhPtaWOwi0Rm7RS2iaDqrXnzlqRjGMPAwkWkONWoKMyjjaAdoS//KL
f2CqCJY6aQ8EGNe76z8kymsJnTWUOF9w1+Bo0Afp94K+oJ082EmnzgWpcoaj
jgMX8YC6a3dLjzWmGgnnxBGOJnyhlxSA3neTKG9YfQawthG4PuAS7qEM7VPG
3KGZybQn3Exc9oUmTtsgRA36bmlyGJQYo9taaA1X3oBs2+Gv2gH6LXjAzQg4
gN6DuxJ749xQb2W493rITzs5DoTnfRCZ+sLlrz3AvYC2JtuXsThIjEV3yLpx
PvTAmOQg01xk3g1Z9YCRLIDJSWBlmWXaewIkzB54xRs5Au/gC7m3Crm3P8xa
67Lf7HVMeqiJkvyh9C1+soY6/Nmyt8iiIY1YGG+Q99Kg+h1hsJCyUEcHgTAy
xD4ZYJ2OOC202Dy7ixmssSx6Z/QwWDXARTbrqW76Y11LvMBUFXW6hj5bS19s
sAFjudF2o80eaMiDXubxqPPeFOe2l+I8iKNBvAwGkKBAfB4ADPrAe9sAv0PO
erdDqJtcWpxO1gvd6EBVsv61K+d++S4SW51IcCAJFzzVHy+0HCuwnCq2Trun
HeGKWqmmz3+mzZZS58po4GK8wKo52eRjhNYjnrKG7JmEAPXORNLIR/PFHNpe
uT2/pg8IbCBZfV/ew3VX2yF7wfAJBR5Pc0C3c09bWDsVdvMFtKE087Y3xM8x
Bu+CNax0rtkZCPlTpF44q+QF4yru6HsTJZJcMQNxpt3RRDA6Hhg33cXX3TIs
CsAlOKFtMQIqgj9Yoq4+oaCS6GrZTI1SLq7WXa+Rp9/mZdjpjS9l66hd/YOH
umiji16aNYajJEQSusCQvGYmcP6jnlK2gWopHlNlrNFogq3Eq9sKXSrUVe0m
6bQStCr0MXGKUgZn/hh8RTBGQCReSPK9mNxHeZVUVY0YVTRbSjpWQYV+7Xq9
AqZRTq1WSjlbTJ519pLAL35x84oQgGSyiHSmhEKhpOJnaeVKaZV6WRWgEu9e
E/a9KNAkh86XUAgWFHO2t19aWTk+Pq4qL6cICg/JYSax+ISQ0OO/WJ+1trbW
1tb29633wO9kaWnpr+45En0neDeWHo6X9saI3jeQXRzuzczNqbfWOwZk86fB
NE4PyinPAuaxe1Kg35QfFQmkQRuWm2AA9NEiNKX2AyiwI+R9mzdmKld+94ts
X0Nvc0y2CzaboWkmeZmmcNVXW7zZ0/AkkQX7o71zQj44I6/sY80VCfKXBnNs
Tsf9kCFvKOTaXaEfco0THPWwWc9GBZOic52KF+VaS1278JsInsrBkCf05Ox3
g2UUc/wKU4A1MJZ9Q92U4Fr6JA8W9c94Qns6wL1Nfh3WwU+WJvuBtTmUlOcG
3xfr9vn5G0DCLXvCyHSWz71p/urcmneYj/L2rBvc3/yWdgJ00YEfjFsByvag
TNpa5oUGqsDrrzBW5XPPCRl1ghfgwzlXZIWHbHvxo9qg2UnOw3v84BSwbh9w
zxs58UH2vZB1d2SOszfMXO6yX+m0z4vXx6EvjFZZ9xSbt+aalr8nZD7TTX2k
DbjXlkUCQet6h/3xIBuZdT2dc11stW3NNhuvoQZy5ayJgomPNMvfEdpyzAha
l4veGAHFuNBoM99ABwNcLDbarLbYgm/f7mbsD7EPpzgZT/XKMk2/rzQC4m3z
bwxw79gb2eYhs5zNPseYENW4m2qfnujc9VZUV/jRhSpWlUjozCC/Dde84yo/
V0EbK7ScKLbytJEsfWE4U0adLLEey6eM5FN6M82rEwipEdg4bxU7vKATSbQ5
wbjzLWky03KliH5Y7QjNqwfBb9vzeNm/qYSW+NQIlqXsBcHHE1Dj466nHezd
Gvv5QtpwhkVLgkn+Q73n3moGyhfcyOJ37eSygrRq7hmW3NJj6t3ojSP2PSb1
xBK7Y4jtDwn1d43KQnXTvbAvmCpBptJooR8C9CVe0lVTHTEFHO0qnl6jl0GT
j2GLj1G7D77aVVdf9LyvllgJSzvSQEbt0h88UDcMrv4YqSaZbqRSaIypJGpU
ETUazbCNJK1oVSmepGArSatUH52EkTO7eJZ+6codCekoBaVYNcwLjEYKWjNd
UY1x8UrMdbEaaWW7M+djBcXKpZU/icmFXRW6+o//aPz7M3GC4gnCMCIGYq9E
Sqmcz71qWZU6WVXwZTZnL0RfF30qJMHA6Q6Nj3+bp/MzM3e5rr5nr0xrGiba
O8z/xe66X79+ra6u/rvn3vT09F+n98Dx5vWLoQiyl7ZEgPqNlECnw/3dps7u
jxTcIcBaCB0JoCI+lseeFqfeFMTbEvG1QgKsAetgNvttvsdUpP0TPbkZDyLs
63ePjsTap9trGIifIyoIEpXEtYXPJdBUD1/Zj98yfWSG2n/Lgi4r753g9m6K
E5LBqfDWw6MutWZSTyZ9YdpJpxusZ69zQmqdkEbOZqkDXU8w+xH+aNp/v88t
3Avtx1SIcFPdAZMF2hHzoKLb8P9eW7of+Pi25kKTI1ydm+Iv3815wmTjTX9Y
dH/ARx9/W3auh30/GA03arf4K2/H/Oh13QvuwM7yoQcGYOCWz4v7Wj31Nnzi
BfzrIhigHOAekEZHcAvgVojawVc3vmb7zr2TETakH5B8s1zkq9vpttf2sntl
mVV2OsnTXeEUKD3APTC+ce/QC9lwR+Zd9kaYX7vsljrt3jzUNNW/Olhh1ZhJ
LE3Gp8bh4u9pvH+ELU/E9xZaLDTSd/sYW0PszKd6JrpXtTEXVVXOa6tfREn9
cO6HXzwMUE6N0zHEXkq4r3k4yl7rsF9tt1totplvBNyjzwP0NdmstNmtdzps
9TBOR9kj5db3glVPwb8Fktwb2fREtj0B9E6PvE/3PE7nuWv9jmlPdH2cpN89
0vJ3lmZbilQl4XtzzMdLrftzLNzpksNA75VYN34wYVuIDgPcFVqCc08mueMT
zPf7eE8r2ls5mCmrrXA2675OQ4Jxf6rZTI71epnNSQMDmlePusHH05r/+pRH
eBDmdOfbE4rvzD/ljnQ77dY5LJRA7jW8Ns6M0L7JkNNROBtqJ/PBX6PxEaH3
OSmKofjUSWX2LWXgmVnfE1JXHLE1Cl991zA3UOetK+a+LcpG/TpO7GysNeqd
IybHBVvGw9X7GDT5Gbb4GYFR72Xw2lKZJH3JQPS8raKA0uXfG984z5K7ThI8
n0pQzjbGfCZrVJGx1WRsPVmrkYwtNkZThS69xComGWA8VOUNxYR9FVH3FBSe
yyp8kJHPlUZ9lkG9EZWi/3i+UkYZAO2ViCTh92feCEtGC4hifv1bwX/6p7Ar
N14CZSgikyWhUCCJAmKv4s9GkYRixDVhxV/+miwq9u7du3+d5kdHdaWljkIi
vXLoPIJZU/tf6hG8urra1NT0VzPhf8RxcnLS3d39V7O9sKg418sQxKchBtJD
DRUnJ8dTcwuv6fiDcFskjA7RF2R17Es58aOc+lMQf0sEhLQhNOQWv4onEhby
pFuo1zN1jx/YINE2SKwtksCai6RkOmHzePi+SNoRLNBgIG8c7pjI7L60h67g
nzhIOsxpgSPLpfuOCQV7fbqBfTrhBX0AOvjmn3VOJy0ukUxU+i2dwyF3ZNgT
mfQO91Lb7nB2pUkXv8QfjfBgPAumzIbf983Wo6DkOL22TAoy7wn13jQP2kYt
gTnl+70E9ZA/obb9Tpc87/ipICsecJnugL+0BVTcpjdMFwHcm3GFISq4WPcq
TTHOfkf4rvS+ce/oz7gHVVxg9EPs7DAL2fBAZl2QSefTMaejYdYxQN+EM4gT
kRX32T4GiSBAMhEEQ1Li932ttpB4u57IgRfkHrjeckcWXLZHmItddvMdNp4s
KazKuYYcUul7fOoT3LNwzJNb6I+xOtUpxqOVVuud9gtNNjx7SXP89dp88/1F
VwCrvRW39npaeIiqqPBvGXTx8gwSssA9Gmdv9TmudTnMt9jONtHnm2izDWDQ
F1tsv7barnbab/U67vQzvJkyMy22J0vc3XnuzgzncIG7Ou403+e40OEACPm1
3bY2zSTIVTY5RuvlHfW6FOOpKtpCPf1rgw04B7FlPicSJsupL8PQMf4qE6VW
/XkWXZnk9jRSeQI+/aHO4wC1cJind9nHVqryBb7pjcngJ/JcPnWj0va0iQFz
XSbckSXw8ArY3/K/e1NjZsgFOQqGD6kNX2SWh/Rz9hod50upPSlmlc/xKbex
bJIIRUcgJUiz6zlx6r1l5zMSBy8y8Ir85a3FaAK5j5/j1xiF/xyun+6LfcFR
DaPI6kidY2GFEh3RmQB6nrgaP/3GAMPmAKPWIKNmf8NKDz1PHdEoU4UoM3nU
5d/rCf/ooSKsd+3HO+qSWSRMIRlTaalZY4WtttL6TMEVUHAZFN1QXTVtCSGq
rKjYH39PvXL5nqjISwnJ99KyGbIKRQqKxQpKHpevPRAUqZRTKZFVypFAsc5f
kv3lr1G//PXF//WP5n/88bmQZLKw9DfolUgq/Yl4ZVIQejkSCu9FZd0uCpjp
6S/83/u2k6OjwVbUp5eEOnWJmR8//oVJvbW1NTQ09Fd4lfwPOv6b3BsYHvUl
q5mI/fjxjsfhPuw/vr67H8ek7N+1gRYrtwD6rI+CKUeB/AHi2WArJJSK3KGd
3KYfB1ltepnXWWuV07CHQOw9soE90RIYsHlQFhfJ5u4lO0/GMY7esZAM5xe2
qiP3yCfp/FYI2VwkxxXJduXX4XIKPHVcLKXW+10RgLhOV+gL2uLc88bUy0Jy
r4ENSTjgisz4Jd7VaUm3Wml3craU2GxjwSkDELfm+z3P5DCoKtM8/zUeWfKE
6RPQt5NfNLHGX8SDxaffuQfGvWD07gSXzz1+2gZQcVveyNefuPeFi8xwkWXe
SC398X3N77j7E/f2/8Q9H8C9xHiD5korZMcLaLbTSaejMfb+EBOM4zE24N7X
HgdTw2vp7/H8NbTgiDsYGak/LE6wkX1POE68YUS5A+6TszXKXOiy7amgMKxE
WVTRtOe4zHi95/cwD4OVH9/CZL/Ua802naqjT1RZOVoI3/JEgSAXikbwcw/4
kemJ7/6ub9xDzdlxFtyYWAPC1Xl/hLXW67DQZjvTRANjsh4M6nQTbboRfEhf
6bDd7HFIeKDh5yzTmEGyJwvTiUJVHwitGaThIsuFavpGu/1BD/N4gL3R6QhC
5s0ux8MB1tEg+6CfudXluNbqkHhPMyFcY6rCytlatCKRMJBv0ZFp1ppGBJow
K07vZQj6DlfBx1ZSW/F8WiS24plR61vicJbFXDF1o8oO5g718BNdwLNp0+9w
PzDzHTE3jQw3kg75/02LHqcjnM1ah7xoPQL6khXuWkqY5n0nVHY4bjbNeqvA
diPf9rmb2kt3te0cm9kPVuNJ5v2vTdufGNdH4Yvv6L731oh2VPI0EdcWPxtl
hfrkqlHihasNNGgNwbeE4FtDCO3B+IZAw0xnTaritQ8M9Guqyh28NA8jbCd7
jSRyPpOMzqVgCqjaBXS9TLphOg3/iWaUYYXLIWul4lUYYleFf/3Por/+ZaDo
jceSkm/l5DJRqHxFxTJl5XQ5Beq5CwVyisXyyrmyqAxJhRfC4lZnzqn++jcq
v/5t+FXhRBGpbEmFYklUhdS/Qg8ow2JJRQDDNDG554LivqJSMZGR/2aqbm9u
Zrx44fTjxW51/aTIe39hUgPujYyM/HVA+J9y/De5t39wQMLr+zpSvs5/QfgP
iKOTk2gea/+bS22EDRJGPQyx3A+h7AZZ7AZa7AVRToItN3zJfTb6nWTtIXO9
SWujLzSjeTZh96YV8sIeSWLCTt9ZsKkfgNtCInsojnmc4VLup1/gpXv0zYig
gIsUusJR4IrkcpBCziM6KjoAszfigfS6Ip0uJ81OgXSZrgQSuAAMRDo44PXB
DKtwN+XtKd67+7jUh7owkp31gFjb9YfLdPuBQ3V2z+9oQO6Nc2HRxIw73K1Y
9Tra9d/e8F1b4O0CsQdC2gP/F/ex460OcE8Wbl/6Q5oBlK3w4IocIN4XF4i+
BdftEacwP+Xv2bzH/MX/79z7CTgnAeUlFhkf8MihN7LIPZl0Ohhl7Q4xdwYc
D0ZYQHG50CUy3xjA/QsY1QY011PNzYRCfFBHAHp7HhB6YOzyThY5G6OMxR67
T/F6/q6yoV6oiECl5MfaD4NV7voqvYrUKEnEdxebT9RYOVHF4sLUkBU3uAu8
wUN2veCPBqA79jk68C0tMM1MM4bbxNse4H6OJtjrA0C52U4306aaaBP11LFa
a3Aer6NOfLuopXYVWhhoXPzhX/7x97/5X2ICv/GwkxwopAAtt9FpfzLIglnZ
4Hfy1R0m23wbi1xkins0wgLoq/tocttdvjXT1NlabKCY0pFDbvpEqnqLL3hh
kBSpEeWlFOQkZ6p9xc1SrCBOr/IVvv0DaTTLYraEtl5lC8uZu52ghwN4eK37
nuwFDLQ4RodrfuPe6a7/wQR3Ks8a/A10vyLVxeAjHOS9zCW2q5j7zc5HbZzt
ZueqODzHWGQ9l76ZZ7OYQf2SQul/Y9b61Lg2yigvTCfeAx1hp+CIE7LTEHzP
xRT74hpC8J23CF3hxh1hhLab+Pab+Fp/g2iKAlvzRioL85As76MjxkWLGIhe
CtVX/EDXS7E1SrfD59kZlNvp1droVNGwpRbquWbod0ZKsVqyVJHLhIs/PpKW
SELJZSmjitRUKtGqZWoqzyQkQq4LfVZUfS0plSwl805CNk5Y4qbADdM//mj7
44VkYQi9z1JKVdLKNTIq1TIq38WetHK+BOqTuNxbEemIazfYaupNbW3/dq6e
nna3tDLlUR/F5d57eG3/51N+eXm57d9/+9/XAdTs5OTkf2fPenJyant7589f
iQ3x27ljjcQ4IFG2SDj98Jb1bihlI8R8PdB8NYA8wsE3kLG9FN05Gn7N3mSL
QdxmkjaYJkuOhM0A86MXdkcgjM3nIsVufLJxF5LYS2/YM3GWrxnog3xnyDrY
D9cNtvkuA9f8ytwsBsdQpPmjxcmIG9Lj2pFkGmQjs1fNOKlyPKpy2K90WC+k
T2da3WPKlz0yCmXK6qldOh50gYpu1ZtvKgJNTtaGOA/8VZF5EAJz4ZiCy3SH
K16fEgkmRtfVMRcZdlJf+tmnR4GZCUY1WWQYse7zsziO/eDq1upP3JvifF+d
W3QL9VY8/Op+fOi/twOG3wnknjeE3rYnlFsnvn1dds9isBBfS9zDCfbuMHNj
kLHW73A4zs55pe/HkYbSCwyo7nxnp5zuhqmGBSiXfDJGjgGyPJEjgFDe4SJn
bZQx32sX6C6bGKf97B7G3kr4xQP1m94KPIbkkzvo6nTjwXKrSH9lHycZZIYD
Y2qAvk2Pn9YJQcTte3rsOzHC4m+d+MMgeo17NOW0PsRY7LT70kKbaKSN1VkP
11gNV1sNVFj2VVj2llPa88jF74wIuMv2ZsIforGfHuuScFdv8xTWOx12exkw
VJ91hUuXG55wy+Obyt30hD96krPXzxyvtPZnScdHqEf5Kw99tmzPJle9x5ck
GKZFaz8JUgt2kfewkVCXPfs6BFMQq1/7htCZajqWQ5kpoQLuHTQ5wlzxYS7M
GlqHD6/tBY/wEPTplu/JfsBcF7vmBR7gbjiJPJVCSQ3E0nQEblz8jTHmym2O
4qdog0hPVarhjbFc6mkje6fUbjWHNpNu2Z9EbntuXBllkB6q9ZyrEkqVpWsK
PLJFlfjhmm7juyONBx6SBu4TOwH6bhPawvBVfnpuuqLhZLkX9phQM2WukSJd
Xc4OI5Npp1vC0G1g6bYycI0OuAYHXJ2DTjlNq4Cinmaq9soAFaoqhj7/BzeR
60lKclkYpXy00idlVJ6CYrY0qkgS1SCLbpFTSxaVpp47HyZ0476IqPOlK6Y/
/BgvLFXET9VrlFVrkkM3yaLrZFW/iT0Q8GZLKKSIyjwXEvO9LuLHZu/9R1ib
n5mJceX5nL2cTrWd/E/s9QAQFhYWamtr/2og/E85FhcXf941zFePo2dDyKdP
GcgjO+QhfS7Q7LOD1lKQ2RcfYpejfpuF9gTNaNWBsMUkHXHMTrlk6Nboan7k
St5xNa2iYj9xtQ9KXJFyd0i2Iui1sv7BaeqF/T1r1H7Otybg0GjluyNBpSuk
32fu2FMykyiy1sRE+rmhDJmGl4Q9gLsym/kcWk+yaVUMvuOFyXIGbb/Qri7W
WFbwdzWJJlDarXhB7kF/J7/TBd5dH2VYJjbigoxCH6fjefeEB9pmRoL11fSJ
IeeXT/X1da5M9DLbii3fP8VBsQe3Zf2+c2+dh8xzkWkXON/h6pwLssaLuYme
7Haor7Dy5qEC/ZR6O+yPDoDe80S2POAa3bH36iL3dqgq3J5Y4u5PsDeGGGsD
jiu99kBosamig1VWyCwH+cpFNt3g1xx4BnopDLXRmLZix2tc8CFE37b7waLz
yihjqJFqaylcnmXyMR6nq37xjr8iOAte+5WK3B9LP+BzXutbE68vd9kdTTpB
7q26IVs8uB38E/fA2Nv0CL+F3t/kK8kN15MZ540RxkKX3UQLbbTBeqjWqr/C
sruc0lFm0V5MrssiAugBMhN0rnyI0cp5qd/widiSZUY1vt6UTjwBcfqUC7Lk
BqH3Lb/lEKhWX3gB0DfPBRH9crudn5O0A/lGUaIh0I1NmaRyEOE+04u/qx7p
qejPlLYwELA2EsiM1il6alCfaNzFT3KeLqauVNpAc5gOJnQahHZb0F51f8c/
Jlxzqpc9Wmeb/0C3Osaw541py3MTZ2MROwOhoseEqjdmBO1rwS7KDKrUbW/V
mWYm3NNvcz6qYvDTm60G35PbXpp8jjJMCdKMclbypUj4m0qVBOt23SeMxJqO
x5qNx5GHo0z7HhDbwo2rQvEfePr2OjLRjjrhVE0fE5STpihW8McXRFSjE66N
q9/BNergGjay9eoZuFKqZhJJKc1CLZmkHI2T5SoI6V0881JFNher/AIl7S8o
GHtdLFNcrkxSsUke049Sn1LS/qqmC3Qd/oczD4TFQq4JJYtI18uodcpjehXU
uxUwHfJgoBvk1CpkVD5LKxdJKqZLyAOxd+/qDbakfNpPPn7/5jjY2/uckUE7
fzVZF9/Q3Pwffg3gHgBCS0vLzwiEv81jdHR0b2/vZ3zDj6kpHQGkk9dM5Ik9
EmsXbiBz+df/mGOqNuqAn7QzWmYSNpxJey6mx4B47vykPi8rxJs/vCx33MnO
8tcHn1ud1PCQKnekAig6F6TQeT3VKYyK3v7oAI1WwIvVPOhIUMuD3cAB+ipc
wHjLU7/lJD9TYO1NkwbEWymjT2RbtrwxLrivB6C3mUPfKXaYSbWazaK+D9Lw
oIgfjbrCatltX7ghu+uLbHjf81fZ72EhYy7IMAeEY/UfSTQTod1Zt5+qEoJr
y61pZsLDdfTom2gIvd1vQaIvVHHrHpB7XzinE87HY06nk84grMtPNLQgCprg
BZ7E6dwJQ2tgLmSnGZ8Agm3yYCx56HW673nnpiqy7gq4tzvBWht0XO6zX+l3
KE3Fe7CkdsdZ26PMo2knZBGQyhWou7hI9eZyi5i76LJMvuTb90C23PcXnFcm
GLkpRhx78Zp808wkAzP8NcFrv5GV/H3cHYwnU9rFTtzB4kZFqvHBJHt/kg3v
E3BvmwdZeuLzE/d8DnZ9HsdiJ4YY8MVtd2SeszHGnOu2HW+hDdZZ9VdZdny2
aC0iNxeYVWea5CcbxUdp6mteDvdRfB+NLXhj2JRNHCm3yo838GJInYw7wX1t
EE0DpQdYd8T/LcFnxLecQzdkwmmr3/GWpwJR9+pghWV7Lrnuk0lhgmFKtNbj
YLVgrpyHnQRW4ex9D8WsaJ3Sl0aNycY9GeSxPMp0CXWxkr5eZ3fQ5oh0sfkO
q27IssfBtl9WIv5JCCY7UqfkkX7LK+OGp3g7PaG7bBTSykEmvDZGPZ7ewg5W
OyAHITDTb80fZqf3c08bmDuf7WazrIsfGgTQpO47od4FakaxUbFsperbBpPP
zZffWC0nWM+8shp4bNkUZVEebp4TTP7oS7hnh2ZpiSY7o+9R5Nx0RLBCZ9zR
wh2eRt2e+AFvfI+bYS1Np4yAqTZUL9FSDZYUwQuei9KTjdSWZEhfuysvVqqv
FqsoZf3juWeCEunicoWSqDoZ1S4FzKiS5pwKbg2tt4nWTxCWvHX1xryKzhcV
7VkV7TlVnUll7VElbL+CeqcCkHxqVTIqpVLKeRKoVDG5V8ISoVeEnPUNJviW
pP/hMdzXx8XqREgo5PzZbu+fH4B7q6urg4ODPyMQ/jaPnp6en7cWr7SiqtyT
cJTIRl457kfTzMQv6l05E6AgsuduccwfJzCjzwJm9AHW+Voj/vykviB+78hg
Wr2tzi2i7F6FG99ohe8xVcxBPruk+ROaHlGPyvhGK3U86EjQ6MHvBv7NYMoZ
qWC7m4rTDYU+RWpvVNhO5lo1JRrnRem2vzZZSKdmhGrRtAV0lS4SNK5iUeev
nf1lRrj2bp8TLHrd53Nvz/dRKGammgZLJ4acD3pZTLLIdJ0N9DNZ9/6pKjYw
PlYnwk/5fqAKNDMBEesRP00XBIYbPGQBzEHn43Gnw1H20YTT6aJrdLCqhsr5
ffApiM2gmSmOKfF6c4UljFsB+mD06hN+U3Vzxunkq8vOBGu532Gh126p157H
kix4h//aZ7/Ua7c66Lgx6rg1xtibZAHg+LvJDrfQvF2kT/Z4CBibbrsLzmsT
zDtBSjERGMDDhCfaob4oY70rAW6yb+O0qjJMVOV/9HeV3RpmbAwz9qcA9/gU
3frGPe+f0OdzuO/z6QO+poICP9zlnS66rI0xZ3tsR5tpfdWWnRWU1hJybTap
MtO44J3Rh+faLvYSpgZXX0Sqf3isU5pMaMszG6myXmim+zClu0sskCVXWLUB
lxC/VZfwC0y+rVVuuCMzzrtDjIdBqsHucsNVVs05ZhWphKyX+vH3Ne75Kvmw
pO1IQrqqF5IjNbNidSvfEFo+EHuyyCN5lMkS69ly6nIlfbPRYa+dcdrFOh1w
3mxnNWSaV70nvvbD5D3AVT8lNL4geFhIRLsqIc1s2ApqxOPwi1djrvWrR7oQ
etv8GpwlH2TM9aCROZFKaY8xKQ/Vj7SWI6IuxTooTr22WEy02kyxWf1gN/XG
rv+VbcdTWlusdUmYsS9JxkzxMknmgur1P+Akz3oaiFmqXJG/+juy9OVef8JU
CGkiiNTExGXrq2ZjFKs1MN062C94vUUTg8eyUmSB8/l4dJERuouk/QYjb/nj
uSeCEh/EZLIlUSBibZZD96LUx5W1FlRw62i9fYzBV1XdwKvXJ5SwRxr4A3Wj
HYzhKlp3RkVnVFGzW0G9RQ5dK6taLKWUJS4PBGHcdVEvQZFgLvfoP0/HXV5a
ehF60/Hi1Xe3bp38ux1bAD0Q+q2srIz/lPj3d3z09fX9vNxr7+n75GF8+M4J
SWSO3SThb5znKt2gi1/a8bGCfPMHoLNC/PgDXAdTYUZfKN+iFoybdOQW3V9V
ZPShxWkjDxpJQaMVoPG4ZWH6sa4G0ymc029GK80eSAt/NLojdfwKtQbuWDLl
/A//VPxYf7GE2vWB9DnOsDcRBDvGdN3rdKMbFfHEvXYwBdzWO11e39YSuPAr
e8KN6Sb70yN/6NR04PsuDteZRYar8WOclPtaj4PUYAXZNNychaWyO7C+7HSV
x7IWo5kKncxy4TLdET+F+IAv4RYB95wOx9j7I6yjSfZwrbWexoUwH0W4d/A9
nAwY7XWwsxI5/OqCbLrDvYkTn+j76pPdtsiK6+YEc6HPfq7HrrmIbG8tMtZC
G2uijTXDMdxA7a2itJdZAMUV5qkQ4iWPUT7b02iFHHgA7u0sOE8POdAshHM/
EjLfGz1+qB7oIe/hJBUZopyeoFeWRlCU/SEpBrs+7Lg+4rg/xTqd54AfB29g
H8bafO7BcXzo1VhllZykz+ee+/GSy9o4c7rHdqiJ1llJaSu3qMs3/ZxBKEjF
f3yl+zgCral63pMlBbiX8Vy3KpXQWWg2VkP92mabG28QFaIKnwvr/FD6+E+S
8ruwhHvQMLvPgaR/FXBvsNKqPpNU+g7/6Snu6R10qJs8z0Ecp3bRhSr2MVq7
4LlB9VtCe5ppdxZ5MM9ivNhqstR6toK+XGOzXme71mDbn21BxF5RFv/hHlfx
U4RWUbRB3Qv8QxdFN7L49mc7vikiF6ajL3ivDrk+DNU8XgFPumBkL+hkzXe9
idUUS6gOM+iNNllKsDzOcPjyypJjJNX9gvYlzWn8o9NslvNmjtNJLmMn3SY/
QFtH7CxN9moSRaWVa5Blq4ETOmMieYmqKBBhLDt313wnirZ017yCppWMQWVh
FCu10O162FE8bsBQuxyLLsWqBkrcSMMqHzHM2kg65HNnH14TTRKW/iQuVyCl
WC2j0iaP6UOpTyhB7q2p6e1iDHbVDXPFFd6IyCDaxtBbQBO/hzZcUcONK2v3
ozTaFdB18mpFUorpYvJvRKQirwhxJGSSk5L+wtw8Pj5uraq2kpCKoNFWNjb+
/FPfrAk6OjrKy8v/f4hz+/v7t7e3f8Y3/DK3+NKVdJDqhKSwS9y0yeKXQ7XE
SeKXZ7kmp4BsofRvTcCREH4OcyhM59u/a7MdRt8Oo+3etTmJcsinaiSTVQ9z
nJEmHlLDN1qpdBl5Zp7mi/2SxlnL4Z4C1rV5IB1eSCe/G/g3d6l6DlLvbIG9
pqNw4cMtzZYEk443xEdcJX3lix8jdY8GXKHtwJQXMu2FLPgcj7nfdFVMuqeD
U74w1OYA0bfvU/qeUBJvBAK05UZbisG1eSD2Btn8glkuMv9tXxLoK8+aTNPL
5365MsCAK3VAMgF0gPMW5N7JlNPeGGt7mHk8wQ5ylS39QLjto3g4x/mebgeH
35MHGomPtSD0wPQ/8Ul4pt1eZYmscoFmmwPc67OPi0RH31IdbqJ1VVLaP1s0
FZmVZxgXvDcq/0RoKyFPt9sUvjci6F5h2okd7bgfb7ruLHOKs03s6WI1JeT3
CXr3b6m6OUu5OUk9e4AB3+jOlAQhc4C77PKAA0DfziTraM4ZWeGvGcJN4T/d
mM/psfeXEUY0zL0BaHI/XOSsjjMnu236GqzbKywaS80rskwKP+Iz3hi8jsIC
rqop/BgZpJzwUCM7Xr8mw7irxHy8lrrQbrvQSvdlyeyMseGz4MDraN/3cJ8f
5P6Je3ueJ8subcVkKxPBQK5sdzmlKtMk741h0iOth0Eqfs4yTlZiqrJ/jAlR
S4/RKU0wqvtg0pFh2pVlNpBnMVJkOcZH39Rn6uRnam+OBQ0v6GAiFO2t8iYE
k3VP5/Njo4wIbare9cEU830Q1TYxYTv1KR7y1WdzySc+Vr+30RE5Dj7Y8p+s
dSgMw5WG6jXfN+6MMe9/Rh9NcBh9x8qLML/rpAH/xjrcYf1jq+tmGes9T11D
6I9PTRX7fQlzIWYbdy1Pom0GA4z9tMQPn9rCLNMExvZjejFFI15NNkNdsUQH
3ayv3mOknaqqaHjujMnFs6aXzin/8FvTK+dmbYxdRQS8L1yLF5Z8LyqdDWts
lepkVVsVMEDvjSlhp5V1llR1geTbQRuAqDbw8vVDdTyCNUa0TU418ZtovVkV
nSElzU4FTIOCWqGUYoqY7CthydArgs4aWl09PX95es5NT9904VJlFVpbW//8
9cPDwyX+MTo62vyfrP79PR0A8j/v+t761m6spzXs3pjh/IquYi937b6RLFXu
ajFV6/jBt66RNjC1L4yO3KQhd203/C0isNJEkUsk0YtM+et1TL3VQPIDXent
B9YAd0iDG3TSq3ReS6E/ZqrsVznPZ3M2SrhIuwf0HPjWDbzNHRbnNnGRTrd4
f82M+3qmWgJ4zGUD5UtcqtR0me3phAdMVJ70gBW4C94wwNkKvOuPXmpl12Va
GGGvjPYxkSO/rhLL5AdYZNE1MVIzwlPxaIC13uGw0wVdTcB5ox0anpyMOgG+
WZtcb8wz+9f8Ycg9d2TJ5XCKvTPK2hphgknNtBZF5jkPg5UHaq2RXQ/+JoIX
+PrteY49VXR1ggXX0E68sz/iyzJNkHXXFb64Gm+nO9mKF6cTWsstagtIZRnG
WcmGKS91PyXoVmaZDNVZL/XY7X9hIwscT7ZUWoLe0Rp3d8XF11P+xROtz/mm
Cc90QgKUnBzEQ31QaW/00uL1TPECPdWWbgzJvlqr1WHHjXHm/jT7dIkDFxV3
eciR50+hLjh77a5yw2+pnoDXd9z3FzlfxxkTXTY99dYt5RbVBaalmXhwM4lP
taPuqOF1LlkQBR7dVE18pJmfZFifRer+bDFeR13osN0dZsTcRFdnEQ/3PWdG
mR/f4d8nGy3NckAc/Z2xB14Ha9yYW+jEGC0fjnRjvml5GiHjtd6rBxq3fRU9
WdJG2peMtS6nRmtlP9erSCQ0phE7sky7ss368iwGCyhDhZZDBZS+XAugAO9w
FUy1rzzyVYnmKSff1MiN0q14buhhLRkfrL5ebrNTZY+0MGGLuikPwL2DVb/a
Aqvkl0YbK36lKRZvvLU/+BlmhJBKIszbH1Pnk22RPCZSxVmrYN9hoOYLHJBB
L2TQe7PJNd5NHS3wQzJVtdMbPxRgvHjLfO8+FYmz3XnmkGqnkcvVRj657L1l
1rD0nqrKpGii8nRUqg0wLUZa8Sqyxhd/LMaqHtKIRzZmrQSsyeWzdjcuU86c
fSokmSgslSYmV8A3YAHca5FV60Rh+G4q2EklrWkVnXlVnSEFTf9L1xpk1RBt
IhxA8mEMF9C4UWVst5J6gwI6T1oRwPOJkJjvtRu+9vZbu7t/eXoCXVdbXo5X
VIy6G/7vEznAZ6empjo7O39GIPxtHoDw+/v7P+MbHh2fRPux9lOZSBbnNkmG
hxGNIso7oYWeExQPHjFg67RIW+SuDXKHfhppN+9tai1x+TZOasibuBhiWeCo
bSZ1+TkBdRMnuRBsdvgOPK9/clkpZtxzQO0Xs5Ba7nwed62Ce9rrifQC9PHd
pdpdoZVor1txHL78tcnRuMdMC3OtyxkWZUx7QuJ98YDl6ot8t4E1PxDmFKeZ
pb8yQg6DalNNrU2Ft5fc5jrsYkPUTiacWZYifUWUry22c/W0qRracCmlJYNU
8964JZ00/tl6f5CZG6//+A4a6qVv+cP8fBLAPRBFbo4yt8eYQTz5tFe6xzPO
aS9x75/qIKuup8vc01VXZA3S5s1jrfhYLLLPQ449a8rIya9wgEJfxxiTPbaV
eUSGjVhLhUVlLqkwDZ8Sr/f6kearR5pZifqtJeSpDvr6KONwxgm84dKAg7Ot
+P6MU3ejNc1apKnOMjsDHxet4eUmx2FIPIvSKM8yAcHv0wfqU522IObNSjJY
HWWsjjA2J1kH887wTgB4D0Gs/W2VD2DZc3/XIzZKY2WaDbi3u8hZGGOMddp0
1lk1lJlX5BBzPsL7efIQE+yjgJL5owdb8tFtteQnWkB/NuaSgGwbb6AudNqu
DzEac4mxtzAAkjqal+g0MTpV3ED3yrsko91tb6AqTw+9JjttnO3Ep9roPi7S
RR/wxan41Oc6seHoYJ6sE11M+OqvBC79OsxdviKJUPXeuDmDBLjXmUPuzCV3
55r3wQxnctNHYs4TXS2l87e5Cjed5R77qqaEYwse6b+7rckkCk9kUxZLaNs1
9qctzNM+zumU28mC9+G8z2CTkz8PG3cHH8nGvvUzzA/DNz8ynnhpvv7B+iTb
HjZYqePuNboVPcKnPzBCJv13unmpQTjMtR9eW6k0ehp2+RGmQkmrEZSDaBry
HKbZr0RZhZsq7L5ntXjhY9SkkrAKWTjlYgNMHV7jk5YS6fK5an31bZoxGEd2
pkdM8xq8utg///LuNeHnQpJvhaG3QLGkYqWMSr2sarOsWrsculMB3aWAAWfw
Sti1G1iB6yrXBd0uChyAOBdwT8v4WBO/itEdR2t3q6rXodC50qi3otIPrwq7
ikg+efDgvzJDFxcXQ0NDJSUlCwsL/82nQCAMPvv/w/re/4seIg9Dfbbe2SLZ
zm46okH6Ek/MUYaSl9zQ4ntP+V0jo+2Rh7bIA9s5X1MricuVjjrHj5mwSe4z
FmygFmvvqyUpe+5fOrwMj2No0D+5kfvNZSWKobj6iQ6N4pu5U7ncxXLXkz4v
6EjQ5Q6LcztdkR7ueC7t5S3Ng0W+lcoGv401QN/cN5nnDUtuwSsbsOp2aYQb
5qsKe/es+76J0PLjyu1NOD3wV+7MJ3sxpFY77CeqqQN84uW/NkiP1al5R5iq
oK632AHt96WGdscThSxxoZADxDj+xj3O7iRrfYQxVE+1sbgx2Uqf77FtLjBz
c5TYGnVcGbBf7rNfHXLY+8Ke7bNj2ogfANG1xxvptIl7oH68xp0fZUz229+/
pXYnVLm+zLwgHf8hQe9plHrUHfSraM3CVEJPNWW+125rknm6wDlc5+5sufu5
ydbkkdYnWH1N1KYGq48pRvcj0By25O1g5ZJM45exWCszwcFm6mgrNSPZ4F6Y
6soYY2nIcX2CuTPjdLTsAiUfZK/X93HocbDHe/UY29NKB3DeWuTMjTGGO2w6
aq1qismFmYSMd4bxz7Qf3FZzpImpKPwY6o2Ki8CkvNAp+UhoLjTtqaSMNdLm
AfcGHL/22RN0L9tQbkyNMpET/9Mj/8E+RzpVlMOW+TLOnptkOzlIZL3VXx1m
hPkrJcZqFX7Ag9j/QYiKr7M0VuW8ovQfQtzksErnsp7rN2USW7JI7dlmHblk
eM4y68g0a0ojVSQauViL2xgL3eIq3HaRfxmMSYvUKn5s4GQmmnhTc6rQaqGU
tl5pu1XNWKlhfalyHqlyHWl262/k2phJ+JhJZYZgi2/h6h8a9T4hTSVarKfS
jnPskTIWbBva7rZYyoh0U93p4RU/wOvc+DHUULqSp9fkbTgQbDx9m7x+3/Io
lo68gE3qNxOZz2mq2U5aT3XkXmrKp+IU84zQVQT1MkN1O+Er7zVR89b4WSvD
FRphk268bmsSoyhp/+OFJ0ISiT95C5RKKQHuAb3XKKfWIKtaLwdHoSTK/eJV
Q2Wl7r6+3r4+oiY2UVD81MAU0SWd6hA2sPpTaJ0eNY06lFqOtEKiqPStK0LO
8sqfKyr+izMUwO3Tp08dHR3/5nWg975+/To3N/fzAuFv8BgaGlpeXv553/Np
7IOpeNppBssBI3ifKHsLL2FqqBNINd6Ls//eNTLGfi/c2kb2agUDdxwDP0Se
MJDnLOQVQB8becP2w0k+MpHff2a798qG383WGWngvPHE9L0wPal2gkt5Ldze
dM5yhetJL99SD0APjG7uXqvTfR/V/QUv2Ol7JxAibtUH4m6Jz70VH1ibtsW3
f98N9PdQ3v+Wvbzk6eso/e6xzqMQtZvu8rmvDWYaab2llLpPJhlPdRMiNUoS
jCbLrQHxoEXeJCzK2Oll7o2z4SrZ0fc8Olg3McFcG2fGx2g+vKk602Uz0kAd
b6E5WIumvtBtKzZvKjDtKDMHsSogVbAPqiKPCBTj4iQzJEBx+6vLzIjjUAed
aiGU+cGoKNvkY5LBs2iNuyEqESHKgAmV2cShJtrXIYfDOeeNSfa7lzjANCnx
31+/9itrslBMhFpPg1VhLjEyHH3vtlpxjklNsZmx/pW8NMJQG22gldZQSvbm
ysz02c0NOHwdZaxPsvbmnY+/Sz5P+E8AY9/jcI+X8cGoJI8EeLixwJkZYfR3
0FtqLSuKSNmfAIf1n0Rp3AxUNtS5RDS4cjtA6Xm0evobvc/pxs1F37k302kD
oumyj3hJkd9111j9FEHDrY2DHY/Hj7A47UuGepefPNA4WnKZ7bV/EaURGaKS
l4J//VDztr+is53YxfO/9GZLFyUaBXPlA11kO4vMW7LN2nPMOnLILZmmQPs1
p5PKk/EpUdo6KheCXeT8GNIPeEpvQtUzH+ok3FSn6Aq0vjdv+WDZ9J7elmLT
l2U3WcjYqGchfS5HE67tOeZMgkiyLyY7RLssQr8phjD0wmz2LWXjE/0o3wEp
ZyEN3L1O96UO10ce6PTbeo6Y69aKV4tddao8ddsD8EOhxNm75usPLQ/i6Mhz
O8C942RWTxjRQ/HGEy2ZJBwqw0ilmICpImpGqkjwpK6PWxmMUPQmLA0mrAxG
LQ3ydVWNzpyJvC7y8obkOxHpLEmFIknFMsC9b/UX/Dzkz9LKeeIKEdeENc/+
oSIGFpTtbG+/iomR/sdfTGvgEDwZwZvs6OJnsbhetEatklq2rEK8mFSwwA1X
E+Lsf9I26L9+gNAPCKG/+zo15P8N91JSPrTGknfTHOgqAnFWKLL85ey8/Eeh
vtsP6chrFvKccfDU8aaO1Ecq+vAxgJ4dAnj4jIHE86GX6IQkOR3Ggm/9oTuA
cPLS9iDFDoKukVMSoZ9/G3dUxUKq2Cf1zuuF9p1JDuNpdusZNnt5DpCNnVxk
xC3KH7096vLdR2UnAMg5iL4lLzi+c+97f8Yn0bjeRjuYurzsudvvZG96g6R/
1YJwfbqJPlBu2ZBFynyp9/QW5uMjnf5CylaH/eE4Z2easz3M3h5kg4v9Seej
L84wie7AE9lyP1zgrI0DQeXAthMvyyD011l1VFi0lZFfPFCXEvudqdE1EBKO
NFjPdNgs9dvX5JJuBiidbLntLHP9vRW+TrMB94pzTRi2YlUlZpmpRglPtSNu
qQb5oO7dVE1N0AXgGu+gr00wG4vNTPSu2FqJFGaZDINo0VGyJIfo6iStp33p
+SPNjnrL4U56b7O1DUUk/KYKEJB9zbT+VnpvkzWPI91VZz3VZzc96LA8ztyY
Ye9/dTkBkg9E64cQ3Se7vONtt4oSs6QE3dMD3toCZ3qE0dtBb6q1LC0gAh4m
vNR5EIH24cmDINfRRiwiVDkhFguC2Yosk6Yi0+5KynADdbKDPtpIdaSKPr6L
SUvQ+15EfMI3pzr2AkHu4pTTlxFHZNd98wv7S49tWqKBh7NU1jujuHvoQE8F
vN5VBak/pD3VLf9AKHln6Ggh3Jpr2p5r1p4H0deUSar/RKxMwRe8NrjNQ5ni
rgDuBTKlo31V39zCptw3cKOr3nHX+pxgVZ9s1Z9tzS9qo+/U2e012O/WOQxl
mtsThO7ay38M0QR/SFUPDTsfGw/Hk2ffW25k0A/y7Y7KGFMfLCOdlELZSsmh
OmyssIHEufdMTAkPV+dj0BlCGL5FnL5rvvKQsvWIevwM/DHbHb5x6PQlRKpL
vsIppBop5RIw5SSNfALaRuRKqbF6tyWum4LrstBpI2sX6qtRrl20P3fp+Q3J
RBGpdAm5fClUmYxymbRS+U/FtiWSSjkSCq+FJYz+eCZATXa+sQbhF5P29fbK
XxO4KSCIkC0QotkhHr+oq9evoV2HRmfKKzwVFfcSFg338Tn+qxrl/PnxzYAd
HD8HBv6mj4mJiZ+9h0hFdW1hhNl0ItUOI+CjL0LS09ja2n7xJG40jHya5HyU
6BRvpeavLbH3iA49WOLsYIbzSwaE3lvnw3ec3QTmdhxdX+ysqeyltWe0owQb
JN8RqXfufkV86aZ2UMY4rXAcSjAjoC55EcSbHlpNv6btvadvp9IPCuyRQdfH
IZoTzY6nu/zWrnsB0J0DKjov2JR22RvW5H7vSxv8OZ/yIR4PzZBXvJBVr9YM
8r/88z+8uqc+32HbUUgufot/GYl5Fa7emmEKTdq7HVNidOzMhHU1L+tpXTbD
C9wLUJlqoB9+5Z4ceiCbrkBBrU0y64vNmLZifQ3WjaXmlTkmuR8MU17qRAQp
21GENZXPdVVY7E2yDqbZ+1/YXZWUtWn20aZrkB9qbMB+doIZFqwceUetLN/0
/Ru9mPuYIF+UL08uJhKT9xHfXmU5N2ifkaSvqXquMN0YZu4dw/S/xw/VB0FY
euLTWmtFowgTDK66sKS0NC76ecnPjjiOdtsMdND72+iD7bQgL4WCLOOJXrtJ
gL4hx+VJ1sa88/6a6ymI0A88AL2Pt90P1ridLdZR9zWOd3kr884TI4zudlp9
NaUw1+RDsuHzJ1phIcpMO3FZ6T/wuNLRdzBJz7XzUvFAi9YXmXVWUgbqrcdb
qY/uqN0LVfnSaRPqo3AKt07464fHXvwCk2/LiV7IOnf9C3u82wbE4/Z0UUDI
h7fVPJ2kZSV+H+IuX5Vu3Fpg2l1iAYTf+xhtIPkA91pzzBoyiBUfCcWJRmlP
cVRjQQZFwtNR0d8Jc98X9zzMMDYQZ4YTakgy6cskj+ZRxvMpk0VWM6XU2RLq
RIF12zuiv720uea1twHqn25qF0fo1sXgu14Sh96QZ1Ms1zJoOzk2NfcNicqX
fM0lg6ylOfqiZoqXffTFing6FV64piDDrlDC0B3iZCR57r75cjRlLdpyNcqq
N9gkWl8mRkc2Ca+YaaxWbIapMNe8qyburyDcTdNtstBqMteuMdXIMVS7pSiq
8YffRwmLJ4hJpUrK5kqhiuWUykFwCtAnpfRZSqmIX272QUzW/5IA/tKPOWzr
vY21bxNqY2MjOChI8n//7x1jAkIxPyWarOD1h3V06tUxGShUtKioq6zc+7dv
//sz91vDneHh4f/+W/2NHwB6P28eCzh6B8fehZk2x5IMZS5InvtV+oeko6PD
3Ly8hiDSZgqnzE3PQVlgN5qKPAHEs0We2kEnlteMk0T27ivHjywsT0PcVfkG
TfKK1tUzcRTFzWfWp+9tkWLH+U/Wt+1lN/Loc6nWzQ8InVHGHF2R5kj8lyTG
fgYTKWAi2Q5IKTPlllZTvvUxIN43E5VNX2SNbwi/6AnP4BqQEHIvaGqIE34T
Dc2Q171hn4tlj3CeQpg3aqyBWptFfP1Ak2Ul+vkt/murXWM6yVz/qr2laHEm
abzbYWGUXVNqEeCjiMNc/PgY11RmvrPA2Z13Xv/Cuh+mGhWO7qi2hBsB7w3j
47AxEei3T7Q7P5u/jtYIcpc9XeUiy1yYQbfC3ZhibS253AlT6WqjjQzYW5CF
MtMJWZ/wr57p3ApVdufKBHjJxz/R+pxDHGylpSTo4bAX/w957x0V5Zqm/f5z
vnVmzsz0THfv3b3d7m3WbZacQ5FjUTlDRSpHMopKUERBBAVEJGdQcg6Sc845
55xByXXeF909PdMzfc6a3p/d882z7lWrLFi1qsp6flzX+9yhr5EMmus1MWhR
Dx2rirGRIUYnZ8oO0h3bqhJcdLhJaQFmc1E4O8oe6WH0tdO6Wqi9TeSXzyEh
gfqjPYyhdjqAvtkR9uokb2tZdLAhASn6yX5vQ7K1Kh4eYD5yV99cEy/M8kcH
mW1tlMpyQmYGIjrS1P+F7oN7KhbQi7paP7o6qQT6QhIjTfJS4OVZIPday4nd
1ZbV+Rgy7upQE3VlmOPqqLwwwARf2NHJWTYgLMGTIPD2GODejGC0i15diKNZ
3gDeo+cDdVP9syizizWZ4BFJf4XlUJVltL/es3uqPWWk5lxMfQa6PAWVFwWL
C7DwdTWxMLxjw9SytVZ9YqcZ8Vgnxd/QiSbzRKzYnoJtT8X1ZuD7M/BDWYSh
LGJ3Gq4mGh7hrmOs8oMXVznBVTfziXGpn3lDMLwrEj0Ug59KIi2kkJuC4JZ6
l2v8LXaLmN1v0M7wWxayP74X6eTbG1W6mDa7wToeI/qfooafoce8sUAMPkFV
OJm5mdzx1JUNh6skoTSzcZBSkl4WWsvq5vlcDKTRyqiGaFCK082Cab/VU4Ce
+177t791vHQpUU4pW16lQEmtTFkDiBJF9WI5tXxZ1UxZ5Xe3FN5cvU34/rST
yo2m1//aU+X4+Hh4eFhTTjZZWVFKIx0T0WtI2Ii5UZ2eTqqaytNb13k6Os2/
RDMBwOdOTEz8T7i+t7Kysrm5+cs+59LaRoQnNdJZ76dT/2RPNvu0BerJltZ2
gbECE3INIXdu3tcSHJgbTAcvkryhS98wDiJY/Y/Qjnq3PLXvVJMNJ4SwFRvM
rARVQdGPt9Qa88MepVpvpVODRZqDYdiRt7jVWPJxNrPrFSqIrb5XIhiI525l
n0wUKuVNxpCGiihHoN47mWoB2FiQew4g9z7X5H5uw3Lw4PjT/Yf3NA8B6G06
gz2TF+wOR4VE6OU33pCaDJSLUF5N/ruXDzUS/AwNNX7IiYeBBRr7zifVps4n
1Qcuw53WZNy1c6f/ycdT42BNPNlnTSZcLc9DVxZgspJhUcFGvo+1fD00U6PM
OsoJK/1MHv3WXLf13o7txw3JzoZkd12yvyh86aNTU0XKz0Nz2DKlpfjEBKi/
n85dR2UhV+aJu3pytFlDKaEgA66vc6a5kvhpSfRxXngIwHPLRrprtzbN83io
Bl6d27E7Ah+xB3Xgrt3mknBunAPIyP5OWnsTpa2JnBQLBYQl4IJ72qiDHfTx
fiagMNdm+Z/WJIDSO9yx+bgmXlsSzUxyH95XnZ3mzc3yhweZzS0U4CWlpcEj
wo19vLXtbRU11U9j0VeeuGuEBei/jzHPT4OXZ6NrCrGNpYSOaksvV7WXTyEL
g6zFQXboS938FASo8T5fQgSE5bYtmCTzyXZzWZSTCn/gpEKxvKGu+j2gIXGw
S3CTi/U5mOk22mwbbbqFNt5IqcpA2jJlm/JIRQm4tEhc8ltsXAAs3NfMgaNo
oHnGiSNzlyXz8p561FPdZB8DkvmlolCLxiRUeyq2Mx0HREcarvUdtioSluxj
yMPdwOpdDL8LSXbXz/MxrgiwaA5F9kRhB+Px44mEgRicI14m5q7ORDyxxNvc
i6IAVzh7Hy6T62hU7Gxc42be4gHveoLofoIEb72QLW6wEgeTJ0gFica1YJhy
LFojkwApIuuXkQ189GXsVa63MkyqrAxKCXrZKO1oUxUHxWs//sPfa337jeY3
APoul6lrlqtqlKtplJ+gr1hRPUtOOVVGOfKG7ONL18x+/C4MDhmvKPrjPbWz
vRX94gXlx9NHDMIxBbdDgI/CTWqNdZM0lN1lbjtSyGu/xC7e29ubnp7+xS98
/Q2uqampmZmZX7bN4MHhsb873wZ9W2j0U0dZ5tEh2PdgbGKSYKCU7mD6MZwh
jedJI5n7wdR1P8vDN9TD19RCkdEzQ7lSsv68GLVmj91ywu25EPbvEw4fktad
sE1C06U3lvv5XGk26wgQdYDtLeCAp28lfC+a0sd8lrRS3BYv3C4RgedxlQJp
OQdMVf08zWf7LijnQO7ZgwHwDcAg8CDwoyM3by/dmUE+OPZi1QGcc7FkO99q
bQo5+8hOqTUXVxQNvXTmn4nwK4tdLOmWA1iAsOMAVuPu/xxHzgfrdmK27Nkf
fjU/yk5NshByZNqqSQUZiARAID3Vdr2r8toHUpqOHG6i7s0IkkKNfR9phAbq
s6i3rLBXn3toNpcS+hus+rvpAoHsmzeG+YWYyEiTJ55aYqGsRCAbDKAjE1FV
hDc3Pp8Saw744pVJ7ua8YHdFdLQhBgQeYFHd76uuzwkAzXawbbu/ZbO/bbO3
ZbOxIpqb5I4MMPs6aW2N5OYGq8JcFPCEbc0UAIOdbdT+Tvr4IHNmnLO+KPy4
LtnbEG+siZcWhADu3N01u3poM3OCgUFmYzOl+AP2fQosJMTIzV2Dw7kjL/s7
IU/W3xsSHWaUkWABeOfyXHR1IbauGFeRj6ERrzWU4IbbqFM91qVZKC839WNA
nQIB4G5TcrQhAQA72mfNot3SVPmehrtqz5FNDTf58A7eXUFaH2KCVwDGeWuD
nIlW67Yy2ocUK761ZnoUtjAZV5yM/JAES480i/LTQ5pdsERetrWWcRcrBLtB
El8Y+Dqp8Um3WlMx9Umo1hRM20k0JaHKI2Bp/iZ+jur6it+70OWiXSEZT40K
/c1r3sBbI5A9MdiBRHx/HDbuvp4D/nZ3JKbQ2/QFW1VoegOmcCZZopPnbFTu
alrnDm393ITqCaz1MazBDfbByTiMpk5WveRlIhuNVkvGa2XjISUYnQ9wyGOF
m+/hmjUUoxIr/Ty8diJMw09PDnHpNOvSeUCbJSgrok6fTlJSrtPWrtDULFfX
LFPTyFdWS5dXTpBRDL5xm3nmLO3OxWwRYXv53zQOPTo6Guhoh129PIYxlXKI
n8jICaxpnblerLrCXSVZ30fuv8jO3dnZ6e3t/TxI9//sNXWyfvH2qkGvfBWv
fp8a5rO3+yUpenFtPcieuJsnAXuHJnCASOfrKl/4tsnBvNsRXkTWHRXB1hyx
m/dw+w+IUlcS2KH0EeUkyAfulgtu2CIX051i3klphgQcmFsNTkwLc9BrC8cf
tdhKm2xGsyUHAPeaxNJq4VEFG5R2+/dBpn3m3rwdOPkC8LPgSG5nsCz3yDUu
Bl75gQTW3q47gL1D522kq3YL3Sw29baZ3jmoyQUi8qeadAyIuxWbk551Dl/G
+nweJHF4UoP2yZ6Kv+7/TFvMk0lLhFaV4tOTLUIC9F3vqro7q7yLNGkuJc72
MGZ6GHfF8j+e/ic7gRxgOd8EGng8UDM3uQAwsDwP4+GmXllDSk+HB78xcrmv
ymLecXuglhRrXltGAFgK/ObcGGdmiL04wQVE2s6yaG9NfAgIvCPHkCCD+nIi
oKkA3O1uSj5uSXY2JWsrotlp7sgQs6eT1tJo1VBnWVGKZzNlKsoITQ2WrY1W
7a3U/i76+DBrboq7viQCoLe2LJqb4U/P8p/76VRWE6fnBX1DzPpmSkExJjEZ
5h9ocO++Kh5/VVXpew9XdeD1J8eYZ6XA8zOQZfmYikJsTTE+4LmOg1i+p5HS
1UAGhWW9FZ8lA2hgQKDuLYv3V0RbC4KKAqyR3jkJS6a5EDvVTtscYR/N8I+W
xUeL4o1x0UyvaLBJ0F3LH6hj91QxBuqobnZK6VGmjfnYslR4fgIs+a2R/yNN
LeVTEvodG4aMj7N61DPd94Em1pgbEZ66TSmYhnfoppMAhF95FCwr0DTMQxsQ
ewbKPwQ6aSQ80s9+YVweZFEfBm+NQnXFYfoTsI1hCC7ieuoj/eIX5qH2Wndx
d5DK5+6jZXPvGn14YFLlDq17BG1+AmvzgjV7wmrdLD44GyfyIXbGt6wULjwy
lmEoXNI4+63Bqd/7XLlRr6LdpaEzoGvQAQPEnm4KVjsUqgzIP+6Vi2laqmUQ
LcCZBsndcf7pSquBThVEu1xbq1RLM09V9b2ScqSMnPf1m2anv3tiKFcX9Fj6
J1tydXn5LpUcoSYrFZEPGOhpErTOQu+tupyNlnpmZuYvsm0B69fS0jL1n3c2
+D9m/W/i3sTEZFlZ2R93uNo7OPRzZu+m8ME+ye+4x/EsosrFX//d/7JXu/7R
hbjnRtp1Je2DDZmtANBJPSlSL5r0GV3qQ5c+p4PTN55RC+j6b+10dtvtweqh
NhswUbnNrjOGEP1Af6/TXtptL+2wHy+UHDSeDMmtEx638sGRtR/vgvMvluxP
Rv/YgPT7LPk+gfN6muvp4cEmYN8AgHtgY0wbsKB+3R6A29aS5Pijw0g7/dVT
yJcJPpuAR3M46dXp/IfyLpB7h07r47wrF/+ZanUDUFNFuej4KFPvJ1r2EoVA
H0hZFnKkldJZTYKbXLjvpOwolt+c4v9rVeymTVSIkZ7Wj8lx5jX1Vkkp8Bd+
umKJglAoFxZiVFKACX1tgIZf7uugD/cyJgdZ82OclRnexoJwZ1W8tymWHtiX
FmKjIkykh447G+LtdfHmunhjXby6IpqZ5g0OsTo6aY2NVjW1pKpqklgkm5EO
r60l1daQGust29upvV20sWHW9CR3fpYPKL3xCe74JPd1iGFyOmJ6UdgzxKxp
JucUYaISoc9f6No5KunqnoNbXHzppxMXZZKRAs/NQBRkoUryMeUFGOClMig3
38eat1SS2qpIHfVW/S1kNxeVyGCjqUHmQCu1poQQ7K+npfI9AP+2Elx3peVY
E22yjTXWxhtsFvS3isZ6JctTNnvA5wwgfY6/MsScbKeHvoD4PdJqyMcUv4dl
xkBjgwxdxAp6mj/asO5gTC/gzC689YDE+ugTLa5UJCDq3qEaUtB1SaiaRGRl
HCz3rXm8j/5zBzUo5CwXAOMDyLtnhoWvzKpC4I1RyNZoVFcCpjMOneChy0dc
rwi0iHug+4imKLG4aaF8NslWJ/+BcbmHeb2nRb0XrMkL1ugFq/WwKH1gmmqj
H0BR0/jpu/O//kfT06ccL17xunL93sWfDL751v3S1SmI8YKuyYqB6ZSZSSkc
EmSs6KF8M11HtclUtxtq0GdhWGekw7t8oVRXu84AUqGrXaKtmaOumqSsHCIj
Y3f5kvmV0zFWOiMV/z6jGFi7nz7lJScyr507Flse8XBzZIs6hH6AupwdymJk
fPwv37OfS3Srq6v/J+i9xcVF4M1+nXb6/h5OH98xpdkiaQZ/IZAEv/MjV+0n
xM2z2x4kEG7eNOlTKhjPqOB9XzpY3OHHlL4Ewlrqz5D6UR0MboMz1Aadfk5X
tt0o43oL1HfbbaV9DtIhp6M+x4lSm4NWO2mnjbSeD3YQ/Xgy92fp57k/szbg
LAzA1e6AXUNX5iWP3bRP9J49yL3FE+6t2YJ8O6knPdi0e+iscrx+0rBu+zP3
HP+4nP8EfeCRJZt6S1XpVHY6Ii8LFfLa4J6Tsus9laxki646q8ZSvLnR+USQ
Tg4JYcb5KbAvXaTAsAM0W2cD2Vj/rLeXVlom8t4DNSbrdsArvaJ8dEEOytT4
fE4mYrCHMdBNHxtgzoyyF6e4q3OCjSXRxzXxwUfboV6Gp4eGdN8e1Gw/x9KK
aHKaNzDMauuk1TdaVVQTK6tJd++pBgXpA1quvJxQUUmsrbdsbaF0dlB7e+n9
fdY9vYyObnrvMDMmGRb4xmBqRdw5zKxqJqcXoiNizTy9tflCWRXV750dlADM
ZryH52Yi87NRgH0uyUeXFmAiQ40ZVjdqyghVH/DVpfi6ckJzFSnrHQxhfjE8
2IjPvnP7xm9++9u/O3/2XwKe6henEovTKdV59L5a1kKfYH9ZAn4URw5gHIDJ
kAcLorVR9kQHPTvBwlEkV5uPAUuDI83C/PRoxBtwk/Mo80u3fvqNifYZU52z
TmzZhyKF5nRM3XuAe6iqRHhZLKwowuK9v2GIu5YzS85E44y3RCXaXSfzhXFp
MLQuCtEUjWqLRbUnoBsjEQ5Wsv42apk+xi/FGs74W2j187bwW7luxiXuprVP
YQ3P4E3esAYvWJ0ntMzVLMvJMJqvZWt689u//1+I06ejFOSzVFRKVTWaNSBl
qurU02fiZOW3jKGbxtBPUIsNOGwMYTqMNJnBmM/joPM4ixm0+SDcyFf+dria
fKupfqWBdrGuZpq2aryK0kuZW8SzwI64kmlH3Fr6j8hzfDw5OkLWUB6jmh9L
rJYY8FqUng9Ewd1Wsv9fHYn48xMfr6+vd3d3NzQ0ANxbW1v7S57tv8Xa3t4G
3vLX4V5wwPOZSNpxgUiaI6zxsMDKnX9odgd559zoXfRxAOsL3PzpYPjRwU71
r5jSQBaY0hwM3LKkIexqkakPVXW330k67CTtsZd2Anyz85Zobtfw94Yctztt
+vJo3dn0xjThDkDCLom0hQ8O4N5wlC7agsMvwJHcYrABHYDBTUewd+j+Xbf7
GnsA8TZP9N4iOMXsZ+59aSTy1ENzfpANlmZsnTRR+VPugdX9Tmmx5rY8WaTF
xffvLPye6wAuNS0e2lFrVVeEMzE4Hx9mfLwmPloTdzdYvfDSBo84fz7cBC/T
7Tv0tNG01H/w9tIWieQUFU8VFWLqay2RiCu+3pDBPuvuTlpfF3243xqUZ2Oc
hRneyoJwfUUECLy1FbGTk/L6qnhtVby8LAKIt7giWlgWjU/z+oZZrZ20mgar
8irih3Kil7f2Azf1snJiYTG2uARXVk4orwR5WF5JSkiEWlreMDI87/FYKy0d
HhRs0NbHaO6mlTdZpeWj30SaPnikQbW+bc24HRVlCojG/BxUYR4aIHNRPqYo
D11cgLGXyHu6a5SX4ksLMR8AEuZjABgC0lfEl7147jfysj9QCApomJzrXUMz
k1uRAWYDDdT5XuvdKR5YMbdjB559HDp+KX75ZA98VmtjnIkOWm0Bhm99B9DM
OUkWiaHGQd6aUMNzePgVxdvfPAYscKiJFeKq0p1vP8TA6lJR9akoAH1l8bDi
SIvMYNNIbz1vJzU68irB9FKIi3byM4PcV6YV4fCGaGRLLKotHt0cg8x6YUKD
/pThbRR+X9vNWoELvWYo90Oys94HT9Oqp9BGX1ijL7z5Baz2qUWZh3nhQ+Mk
G92XNFUL+TOo06ejleTfqSjnqqpWaGo2QiB9Ogbl6hrUH8/0QHR3zS32YPB9
NOKQgDyioo9pmCM6ZpeCWrOCTRGguQYaLrevtcMMq4wgBQaaqdoqEaoKXrdv
mpw55QVXrA1/9p/toM2NjZfuri+17hzfoyxzEVVo3Yd66lGREX/53jw8PNzb
2/v06dP09PQvnuDxN7g2NjYAWft1uBcfF9MagDsqEUmLxAliXYbaJS+4PF3j
chrT4CCMC6YuA3ALsJa+pIPJzMCdICb4YCgHTGkGIowjDaY/MJJZSqZJR5yl
Qw7SHjvpsGOEm35PGjn8sSHS4Iqe5jlT7XNQvatPnKCbXWDbeXAQw6rdF+6N
C6VjX+ZfSNfswcahRw8CXxr0NtLARujLNmAvqSUx2Nod4N6XBkoucVGmtcU4
EHebNn+0Q/+Ye2B+Wme1ZehL/WBfPRrpRkkupqmMONxJL85CGeqdiQ012lkS
rk/zPi0Kt+aEzjYKB2viz9kjnxuzHGzaHGxKxgeYaOQVO4k8YHIdHZRIxGv2
9ooDfdbt7bSuTlpPF32glzE8yBwbYc9McBcAJ7gkAli3+8nO9aFaTw9jZV08
vyicXRTOLQlnFoVjM9zuYWZzB62qwbK4jFBQgg8MMRCI5ApKcFl56Ox8dFY+
JjsPnZ6N9A/Qk5X/PQJ+0cNdIzLCJCcbVV6Gqywn1NZaVtdZ5hVhSORb+kYX
nvropKTACwsxJaW40lLchw/Y4mJsYQEmLxednYHAYn5KiIMC8q8wB5WTjkhP
RSbEwt8Ewp56mttLIPcctPV1Lgb46Bamwl77aBPQlwbqKfP91tuTXLAZ4JcO
CT9zb88B5B5gurvorRUkrvXtXEDsxUMjggyePlTXVjttYXweaXwhMcCwIMbC
z1VDR+V0azauLg1Vn4aqfocojYXlhpsl+RkGe2i7ChRMtc8wkdcDXbQyX5qU
hFjURiEa41Ct8WDURMB9bVRtCLdTvQ39bdRpZj+d/f0/3jz7L35M5brnsLon
0DpX82ZXWOcjRMsTWJmHafo9g3CBlgPsFuLC6RBFmXhVpUw1lWJt9RoIpFVX
t9fAYNjAMEpW3uby5VUz848w+AEafkxCSRk4KYcgFRClHNyeNXqVAm9HG9nd
ulJnoVdlrpNnqPEOohKiKu906yeTK6fC6AZTbbX/2Q4C6NTV3CTUUjhwIm4I
MSUYXXsktKd/4JfaoZubmx0dHb94gsff4FpZWRkcHDz6izO9//+svPyCEm/M
QZlYWiL2Iina6t98gVV0NL3ti1LejeJLo7hg9nIwE8xkDrKWvgagxwKh93MR
hzSaJ43jx9O1S2xNDutF0lEn6aCddMyxIgoNhVxkYW+15JCPRhx2xxzKUonG
OleeOZlt9knAtpNjAM0kJ9wTgX2lwD7wJ49sAARzKcnDxYeZgdkpAPfmxSD6
Vm1AdfdF1N2rqyC9izYDzeyGBJR8n3NFjpz+jc/dt9+e4bs6Kh+viu/ZK+JR
V8JfG7o/UIVonE6MMt1cEC5NcFeneRvzAsDEPXqoBiDxROyB6Dvasd3ftNle
EW+uiUeHWFyujJr66VOn/sHVTWN0nNPVTW9rp7V30gAT2tkDGFLG8BBrbIwz
M81bWBAAAu/Trl3IW6PMbNTKhmR6nj+xwJ9cFIwvCoamuZ1DzPoOWlm9ZUEZ
PrsYExEPJdNupeeg3qfD36XDktJgMYkWr0MMtbV/oNBuRkYaJyZaZGejyspw
APHa26jdXTTAAvf1MlJSLdDoyy9e6AIvo6mFUtdIrqomlZURAAAWFGJyclHB
rw1IhOvp6ejkRFRMJOrtG9TrQMQrfwufp3oPXdQe3FUmoC9TiVdTYswAglXn
Y214Mm/8dFdH2ZuT3OM/cO/wZ/QB3DtJbB7vZnTVWdkKZCPfGKbEQd+80HUQ
yqkrf48yvfDqkWZeDLQyFSGwumWmczY70rw5EwMmNifDi2JgaW9Mwn10fe+r
S6i3Lpz91bXz/6Ip//tId526GER9HLIpHtWSiG6KQ30IgfKxN185qIc/0L7P
kL169p/lLv7WhSB78+xvyNqX3E1l60Vm4/fQSx74raekBW9CnSv0NUsddeeM
p+yNaDXF91oqeRD1ch3tWj1Is75ut5HBgLFRn4GBw5XLnjeuj5kY9RsbjiFM
dq2xUhFJakORii2PebhtFmrSyvyJ8q10Y7VamG62kUairvJLVVn6lXN4hfNZ
nvyD3T/XH2ltbdXLXlJD1PvogE+Gaz5+cO/wLzO5f7xWV1cBn/uLF+z/DS6A
e0NDQ1+He40tHckeiP1qibRUZGN+8yFM5pWV6jOcvIu5zCcAa7ECaRRPGs6R
hjBPAoAeSxrBAXEXL5AmnESioNcDGURU3YtnnEDPYX/U4SFbCWd8ZWfITjp/
Tzp/V7rkIt10XRuUEOA3fV3MtntE0k7B0aToeFYMEO9ggHv0ZUCtSLoAoM9+
eYjr6qhytGkPmtx58THgglfEoK77wr27U0NsP09tUOYBIm1dDG7SL3UHf8S9
E9nm6qS8OMLeXxUlRJtaEq+LeHJdjeStJdHiBHdxkrs0xV2bExxuSBKiTLNT
4WBp2A6Yz3awY7u7KdlcFa8sCpcA97omnpjk2toqNraQR8fZXb2M1g5aW+dJ
dNA6ARANWA8Ns8bGudOzfEDgrW2KAdkW8NpgZUM8PscbneONzPGB6J/itg1a
17ZRSmstc0pw6QWYhDQ4gXQtKtEiNgUWlQgNjzYDFKAl+YaB4Tn/l3oAPJPf
wfML0BUVhMYmcnsHre8zY8fZU1O82npLOv1W74B176B1Wwe1vplSUUUsKSVk
ZmPevcfa20Pu3jWIjMBERSFiYmDRUeaREcav/HXcXdXsbRRshXJaaqdf+UCS
o8xyU+CV+ZiCFDigiic6aRuTXDAX8fNHemD/pVJ4z/4I8O/T/PFe6+4GK4+H
at6PNN9Fm7/y0bLCX9PT+vGhnUJhHKwpG/M+xIRteeO1p7bPffWOAnx1GrIs
CZYXAU0ONHz9RPuRvTLW7JLM1d8GPdDyFCpZmV+pj0c0J6Kak1CtiWiAge+8
DWgWP8V76vnZqROMLn3/zT/QTX4ia12iKF2UaF+3uHmGrXqlim/sA1V4aCQT
RdSYf4oPxqlaX7kQoaGQoK2cqaNWrKdVaQCpN9RpNtZtN9bvNDboMTKo1NGG
nf7uzq//+favf3X72395oSK7JyRJHahSB4pUQjrgYxes4YmGqs/V7zSgDTKN
NeL0lJ+rykAvnJKYyPWVZ/35TXRweNjW0uxopD7MMXOEKBQVf/gFd+ja2lpD
Q8Mv24j4b3MBhB8eHv463BuZmA5+gNlrtJUW8zlGV5/iFIIoaq+Z2nYoyKcI
tjRJDMg5aRQHnKIbxvoSwP0YHoA7abJQ+k54/E5wFMHwxijuvLY6KOIezjrF
Pzfl4W+/cNbaG7GTTjqC3Ft2ka66SNcf7M3YMwhyUc8Ru32iriz8RC3leFSw
08fe6WV/GuDsDXKPRviHI/yDUb6LQH4M+Oms8NM4/3BOBB5tbNn+wczurks8
7qmCYg/gHhCbf9y5zulLH6pP4J59+QzSVE7cBy9YnbR42rf/tCZeAeg0xZ2b
5AK3yzNgiURVGd7fVwf4/f1tm/0d271tm+1N8dqKaHlROD8vmJvjb23bvI0w
jow1m5zldfVbt3bSWtppzW2UpjZKWxeto5cOwGdojD02xZ2a4y+sipo6qC6u
avNr4uEZ3uA0b2AGjJ4JTtOAdXUbpbialPEBm5KLTsxEEqm3fAP0AOEXHGni
F6R/301DUfl7JxcVX3/diCjTlHR4UTG2spoEiLr2LhCwAHjHJ7kT09yZef59
V7WMbOToJLe5jfGhjJKeZRmXSIqOxYdFIvGE29Fx0HcpFonJ0OgYs/BwY39/
HcA129oqSITyZibnycRrUQBXo83yUuEVBZjWKktnW/mUWPPtWcH+578ye/Zf
Yh+87Lm/IVmb4Y8BHr+R/Npf10YomxBh6v1Yy8zovKNAriwF0V1GGqqztGXJ
poSalKbA7Zky7cWEylTkh3hYRoRptJ8+4H/v8uQM1X+4y5TLfWNWGm5hT5OJ
fKTTlY5reYdpScZUx8Bf2KvzcDdjHuu4cRTkr32rJ3v6EUo2jqJdITFuc4K1
OkKJ8uev/u5X9/RvhRLVbXRvwG+fxV8//0pNJhqinKqrmmuoWW4MqTHWaTDR
bTLVazDWbTDSrTXQztZQI577Uf/yd9aq113v2VKQ8AgdheP7dHCSghPlWEJY
5SBr8PrOCtdqsfoZUI0IfSV3hRs6F76L8hTv/1mx93ltbW+/8vfXv3HZQSL6
Lw+B/Y+feWurr6/vl23I+be5Pn78+NWu761v7AS4kncbbTYzrak6l/3IqkFU
pQxfga/7vYUg6nGqSJoklMZxwe61EYDSY4IBcA94JElwnCo8jOEse1uOOSGq
6UajdvClJ/j2tzgW+uZ6Ey/QBfKpUwA22Vtwlq7eA5tQrQOq7/5YLQNvfrMm
mTWSbeVpr7TTy1nvZK61M1fbGQvgRGxaXSoy5615bRJyrNRqqprqLlGqzEAe
r0jAHk3AHvwZa49c1NbHudJV8dGy6Pgz+nbt//U6/OHJQNs9+7QEaHK0ObBn
P66KwRTiLZvtVfEqgLIp7uwkZ3acMzfBXZrjD/cxXJxVANx93LT5uGWzsynZ
WAMzTwDfOjPHnwZRJq6oJrk+0phc4HcNWLd00RvbKA2tlPoWEH2tXbT2Xkbf
CGtogjM2ywNc7cgUV2ynODzLAzRe7zi3e4LbOcFtG2PX9zHKWsl5VcS0Imxi
Nio+A2nNl3FyVQ+OMvUNNHD31oIhrxibXfDw0vJ/pRsVZ56RiSguwVXWkBpb
qe3d9N4hJsC9iWne2Ax/eFwQFYd2dtGrbOAVlVsXlVOLy60Kygi5HzABbwys
qDcBZsYmQSOjTN8C0AvQf+ypZe+gzOPJcpm3VZW/936iHfHG8F2MeU4avLwA
01JOSE+COkjk16Z4O0si6dZJe4Rduz9c8wQ+w9U5wWg/s6WOnJpg4e6skvse
lh5t9j7MuKuCNNdBXx9kpYaZ8mm3ptuonaVEEeNOdTqqPBVREGeR8tYk7Lnu
03uqAuptOvJKxiuTqhh4Syom1d9YbHn7/QtDV66CG1fhmVjZGnntHlPWU6SE
0Dmndev3flSVRAYkl29YaWPc7AQNJaijZc7xNH4qEZkcR3LW3li7Gd2R3LkS
paOUrK+SZaRRbAIpN9OpMdetN9erM9MpN9IuM9TO1lZ3uH7F8Mqp13BlEUx/
fHKyvqzE4PwP01yE1J0pfUg5diJtiTH9DFMHhauFKO0MC80QXQWJ/E88K+La
4n883vFPF4C71q7ujX/bK/4vXzs7O2NjY3/JYNn/Lmt3d3d5efnrcO/g8Pip
C3e3UTSeRKboXA5iqAXSFIbq8xPiE1qfYY8yxNIUoTSRJ41lS6OYB5HMoyim
NIoljeceJfJW/chtPLMOptm4ALZmi5kQwhuoxjloSLcb/GObOOyx3kwl43jK
HuyzB3Bv47500+Vo7d7BhkvYM/1HNpDBAsF9tkJjFmapnTHTQhutIXcWEcoT
EaXRsPFS8k4766CXKx3iN2dgTSBnBhso0vWTEoPPM2qPnAKeQwZbqUcrot15
wcGy6GhNfLRtA4Lx0PGLNfsIFmG1VFv6+0B218Sby6JP6+KPm2LAvS7NC2an
uNPjnIkxMGYnuQuzfEc7xZlJ7taGZGtDvLEBZp4sLgsB6E3M8ACvCqCsb4wt
slUYmOR2DFo3dNJqWsjVzeSqJivgTj0g/LpobQOM3jH24BR3BPj9VZHEUbEJ
0IGTnLZRNkA8IFpGWbW9jJIWcnYF8X0BJjYdEZFiYeOiyuDL+ocauXlrS5yV
5RVPCSRy7p6aL4P0o5MsMnJQhWW4ylpSQxu1pZPe0mbd1MaubWBXVLOr6rnl
9QwHJ/WhaV7fBLutl1bZZFVUTsgpxtk7KzveU05Kh0XGmb8JN3752sDLR/ve
fVWBUIbNvmMBvYhGXQ58qRseYvguDgpwrywf01hObKmxFHFkOxvIW2A7wROF
/NHuaNv2ACyaA43/8oygrZH8IQNRlYXqq7SabKbOttPWh1jb41zAHZemI9Hm
l9pLCUu9zOEG8gNbxeS3xhXpyLxYi4Rgw6An2m72SiL6nXBP3fpkVG8OfrjI
MifYTP7qN0it828lmlUvLVpDUBX+0ABbdUujyxSTnxIcdOJZkEyObrHEqN4R
msnRJylebHa2aHW2oKteGXZFddyDs+QuvoHIxxuqZJpoFJpDymE65RY6VXDd
WphehTnkg7F2tr56kIqs3o+/f2wiE4BU9rATAftqbWXF2ZryQOXqsRdL6gGo
PsquA26CB3+keSvKTDUToRWgK09TuFX04Zd0rP+1tb6+3tHR8csOlv3bXAD3
RkZGvo7PBdbzp/e2qvgNoWiWwU9BTJXou8hPG8tlVdVZLsiDXMlJSjNPGs8G
iJcrNux2RxxGWO8FUcdckO1s83ERbM0BO8SHeenKwq6c1jr7rcaP35pc/N7N
7M4zqlLje/zBpJ10xkG67Hy46bKz7NRTSS9OxBRFI/Bml/pyqVFesMinuout
dAB6LXnYimR4SwZmoY62180BDzsmJWB236LthxiYE0/uaFn85QhjD/SzMW+N
S7KQByuizRn+zrxgf1l0uCY+/mxmT65HgfO718UTA8y7jsrri8LVRSEg4TbX
xWurooV5wdQkZ2yUPTrCHh1mj49xlpeE7u7q9fWWm4Cb+zndbm5RODHLG53m
jkxzR+d4U2siG0fF6lZK+5B1XQeYT1LeaFXWYFnWaFnZQq4F0NdDB34EoG9g
hju1Jn74RDO9GNs1xW0eZjUBMcKqH2ZV9jAKm8np5YTEPExkGiwkCXb/mRYC
f80rQBdQfUj8VXXIj/YuKh5e2oFvDWMBQZWNyszHp+dZZuRQM3NpRWWM+jZm
zwh3dJY3sSqYWOTffaha00bpm+S29NErmq0KKggpuSg04drrMOPIJIvQKFP/
N4Y+fjoP3TXENvLWzNsMxm1VlVPOjkqv/HUjQ40A7mWnwUvy0LXlhI4G8ssX
OjFvDcEc7BXx4abkcNtmb0PyaUOytyVZWRACdjgjyqw8Fd5Wgo8K0CehrkAN
ziFML5obXrAwvQA3u9hQgj9eEC30MsdaKGEvdJ57aFRkIsHc5kCDF+4aXs4q
SS8Nu3JwUxWUiQqrhOf6sld/C1M70xyMWMmg7BZaS6u40haxtE181MQfTSJF
sbQSmZBcsUGFvUmZnYkAcj2ZqbPgTZh9hkuka6Plzgs1rj1Quh5jrJJqDjbZ
K0foViH1KuC6VXC9CphOCVQ7z1grUUeZffUCQeFiGEHNA6YUERoCfOcP9vaq
CvIMLpyescNInwPooxy5EGfEqFAzpcdadzLRWr66MnQjyMzCwv/n9vnfvQAJ
VFVV9T+Be4CX7+7u/mrciwgNnihmZvlCxdAb/jT5ind+h/t7fUPj4fbwvXyx
NFMsTeVJ33OHvTHXfv8v+j+dGnKEj9siJmwQa87YT/eJ2USI+ZXv70Nu9wih
Hx+S9lxJAxK4h56M/Knfmqme7c2zBCTf7qx9dY4lEXUNqn7OlSL3gqvKgV1/
YafalWn1ys34Yxdntp42UEKarqJsdbCOB/ngIe+MBKzUWLb9HLYM2Z4PJPBS
3ke7zxfuijIRiRGmu0vClXHO2jRve16wB3YyOclF2QcdLiBUAG+7OssHuDc5
ylmcF6ytgEkmy6ui+XnB2ARnaJg1OMQaGGIODbPn5gUhb40SEi02Nm2WAUG4
Kl5YFk0vCMZmuUOTnP5xzsA0d3JN7O6llZKPbhtmVrVRShusSuotP9SSgCht
sCxvJte2U5v6GG2jrN4pzuiK8E20qd9bo65pXv0As26AWTvEqhlklXXT8xrJ
qWWE2FxUaArsVazZo5d6eubnXTy1BI7K8iqnUPif7FzU3J7q+QdAg8NRoVH4
uHfEjHzLshpKUyeta4TZP84engEl5dgif2xR+DLYIC4DMTDPb+n/4qBfhRpj
SddjU2FhsWavI0x8X+p6PNO2v6vM5t2h0G7B4Ze0tX70fgYJALgXbpwcb5GZ
Bi/KQVeU4hqrSQWZCBFfbn6csz4v+LguBqC3sy7Z3hCPD7PT4qFJb40KkuHl
GUgu+SbU8Py7cJO+ekp3E6U4B1VdRthZAy9EHMwKVodY462U3HiLV+5arRmY
zmx8Zx6+LRvXX0RcaqTv9HCWmhl32XKXf/gnM5WzRgqnxcgb8ymW0jK2tEEA
9qrtk2zUcuMkkAi6VqZQr9jOuMrZ9DlW0d7o5pgXdsgTPfwI1eOGtNW7YXrx
uygTlfcWmvkISDlGtxqrX4PRr0LrVaD0ymCQPHPtVCPVQHVZ4wvfP4bJhpM0
7OHqdfUNn7/2ywvzHJhpsLmSNIAr9aYfu1otOqDzSHpchcvJCA1XzTuOAs6f
Dnb8+mtlZaWmpuYXPCD+m11fmXs5OTkNyeRXjhB75M3XQt258V7AYi+trfvb
EnbzhdI8kTSDJ83gB1BUUbfO6V78rpJmeOhJPvIk77hbvjCWQ9082ykwP/Kh
g0M6gPBlgDUdL5kjzkiTy6fhOufHqxiB9yH3yXLPWco8+PWtAmtpDV9awemL
xeb6GbOwsp0FzINJMZjHAoYEJN68DTjhet0OTGsB4pNTRSrq9SNt6Yzg+PNR
40e7liqS3zPtrQXB/Ch7cYyzOgVmpOyuAm7X9nPZxcGWzfayCLC395yVW1sp
c7O8pUUhoOIWVkTTc/yRMU7/ELN30Lqn37pv0HpsnJudh/J6pr22IZ5fFs2v
iGaXhGML/KFpbt84u2eM3TMOogxASlCkaesoq6yNUlxvWVhLyq8m5lUSCwD6
AcIPcL6dtKZB6/Yxdt88P7Mc7/BQvW2SW9lnXd5rXd7PBOJDJz2ngfyulBCZ
g3qdZOEXaer52lDH+IK1WJHMUVRSvcjkads4G7h7mb58axGVDE/LQ+eX40pr
SRWAm+6ktfUzusfZAISH5njD87zhRUFyBvxpgN7goqBx4IR71SSujYLLI43I
FNjrKFO/ECNPP5177hoCG3kK/ZYV+aaKyik6/dZzH0hggH5khHFSAjQjDZ6X
hSorwgKSr6HWksO8U1WGX5jiri8IgU9vbVmUn4sxNzmvqvCdq4NSTgKUirtq
y5UD7C14rvTpj4/RnYA/OsB/0OIgsz4bWx4Lb03DTJRRttuZ0iEe2BMb+M+d
k2xOCl+4aFw8/avXNhptEajGN0hnSxkvpvJBNSD2hNJuyW6vpOwlPNBK9T0b
UiAyrHA0ybMxompcLncwBexGuyus9QGsSGJkD7nhrSv7Hq5ViIFU4PVqifp1
RMM6vEENTr8MrZsP004314zWV3aSuwq7dSaErBZqpSEhmi0uf+ls+Wln511Y
MPb66UPgG/uCdexJXnXBtXFN2fKXX5sqitRvhb4N+Tob8M+vjY2Nr0mDv+IC
fG5fX99Xe6fNLR2JLzEPWYpOyOv5kY8P9sGRRp/2j7yd6Lt5AmmRWJolkGZw
bY1u8DR+slK6+NRYdvYBvlVozlO6bKN1Y+shUepLk3pTwbo2vy/QA9vUBzL3
fShWihctDS/WvrL4mM+QNghfCdVL/KCHzULQzrSKpDXc8iCLqhRyT43oaMsR
RNyanXTVFrxdtwfbrew4gpnMHx13ZsR2bNmjUf72OPdoU3K0ZTPURXvgrLI6
zZsaYgExD3jVSe7monBvXfw5F2VvU7K+JFpfET99opWdg5qd5c3M8eeXRHNL
wvE53uAYu3vAurOf0d7L6Ohj9A2zahqt7ByV51ZEUwuCqWXhxJIA8Lb9U5yu
MXb7CAtQcQDKYjPhbt7aLaOs0lZyfq1lbhUxs5yQUYbPqiDm15CKGqwAHtb2
MpqGme0TnJpeOlMkXzvIBDReSTcDiA89jIJ2Wnq9VXwpPjwL6R8H8wwye+Bj
hsArwnBKpnAZGfmzusYXhY5KvsH6b2PNYtLhqXnorFJcfhWxvIlc005t7mO0
A3pykjMwy+sHXt4cv6jRyuGBavcsv37AurSNklyIRRKuvok3fxsPfRlp4hOo
5/pM29ZFlcG7QyTfQGOuKCp+d/+h2jMfSFCQAcC9xARoWio8MwNZkI8uL8EB
3PP1gfg8hQAKeXKMMz3Ji48zl5P5loq7Zi+Q1VA5BdE4bcORm+2ib45zwaaF
n499f85w3v/kMNNj/T7YJPONWd071FCx5WoT/XiADyZqLoBFN4ebDk0llko3
f+duLV/3Bt4SjhxJxo8lE2xxt4tfmh+3iw86RdOp1GisWhZSuwql204w6qaY
FlrqBmJVuj2RzQ8t6lygRXbG/jhle7VrKUitIoJOHcWgiWrcTDFqpBjVkQ1r
iAYlWN1smPZ7M7XXugqYn86I9K9HUjWCKGqPnW2OflZwwB/3sb4+uNLNejFU
+pZ7/Jy29RDfY2PhrH1TonqNrafc0vbXH2EGvMitra3/CUOFpCcZ4F/tPBdY
S8vrrnYIvN6FpwKDhZmRPzSd8HV3/JjOkpaJpfnC42QGSeWik+Gth2Z3rp/6
tfal7xB3zsaSNPf9TgrZAO69oIGFbC+twVEdQSxp8EmhxxvW+lOS0rlvKl5Z
7NcKjltFc7nUZ0L13U6xtNdG2nNSu9EuXiqn9tUKBjptjw+dAcSBuNt0+AK9
T05g9vIeOOPb+5FWb6mldFq4NcUH4AZ4MXsbhclh1tgAc6zPemyQNT3KXp4G
k1IAd7a/ZbOzLl5dFC4vCiMjTMIjjKdmeeMzPMC6Ti4KRmd4vaNsQDu19dBb
usBoOwGgQCw/OM4emwf8owAQe4OzvJ5JTtsIq3mI2TzMbJvgZlURxc7KjcPM
4mZybg0po5yQVopP+YADboH72VWkokZyWTu1tt+6cZTVNsW1lsjn1FsVd9AK
OugFnfSCLkZmMy3+g1XwO4JvBM7jFeKhL/TuUyNLnvwNmd9dvPHrf/nt/31L
9lt5pe8AkQaAC+Beci464wM2t5L4od6qvJ1a10NvHWF2TnJ6Z/l9c/zuWV7D
AFPgqFQ/aF0zYP2hlfLsjQGFLRebjQyKMXsRauzpp3vvsabATpHMuI21vA7R
PWdict7DU+u5n07gG4PwKJP4BOi79/CMDER2FqqwAFNWRsjMgJMI1+pqSdFR
JjDoJXnZ3z2wV4p+Y5gabf7QQen77/6fyACDhT7r9THOz9w7adp86LCzZZcQ
ba6u+P21C7/Gml4ojYHNVFO32llgSQ4APUC9bzmuzEvuiRRJhpdLAqG1IfCO
GMxYCmExm9IehRajb44lEvq8kdkY7SIopAFt0Is3niBDF6nwNWvEMh/V5wwr
czYtdjRO5Gg76d2MQ6hXUA1arE06WGadTLM2a9MmmnE9xaiGYliE00mDa0Wb
qD7WuGV09ZQfUSnCWvOZpVZa6vs//uavr666i7luJrfB4Vn+jJ3HpAF7eBRW
Tefidwy46cbmXzNlDtj+Hz9+nJycbGpqqqqq+iu+kq+2AKU3Ozv71bgHLIlE
SMUY9rfXHB/962WEN0G+04n043KxtFQ8F07CK11wt5D1xShi5M9PuOOPQznS
cB4g6qQvGVJ/GljA+3kqx0nRLljTEc49CmUBki9QXz4aqjpoZzH3BPsxgepK
UViu4UhHHaTjDtJRe+mgrbRDLO0TTA7azI47gOj75Aj2mNp2ABm4d9JUCixP
u1eWj40KMJRu2W2PcNbmBCsLAjuJQncbdRjs5Ekf7KGPDDCnANU3J9hYFe+s
iTdWRUvzgpkZXmYW8pGn1tgMb3iKOzbHB7A2OM3tGma29DIau+j1bZS6NkpT
N717hGXrrFTVShmZ443Mgy6yb5oLOFbAt9b3WwNqqmGEVdpOZYjly3sY+U3k
jCri+1J8cjEusRCbVIR79wGfWobPrCEVNlPKOmnVg8zWWb69h8brJFh+Kz25
nBJXRIsuoIdl0t5mkoPTCa9SkD7R5q6v9e2fabMdle8on/rtN38Pw14VPVCD
oi7jKDfC38Oj0uEJOajUYmxWOaGg1rK0lVLdTa/poYe/s2DwZeweqCbmoRpH
Obb3VXPryVVDzPxGKwLj9qOXepHpcP9oM+/Xhq7Pte0eqlsL5fCUm0jCNXn5
71gcGQ8vrRf+ukEhhgD3YuLNk5ItUlJh6RnwrGxUXgGmqAjH58nAYJdOffcP
v/v27+zE8oG+OuGBBm/8dY31zwX6aBPRV/rqyevjnIMlEdhi+iTHb3fHLjLE
RFPplLeTaoyvrphyG254fugDab+PA16tBautHXfX7dIjobry3yd56lcEWzRE
IroScGNpxPkc8nwW2Z+t4qUjk2qmUQiD1GENugjGo1TzWQB6TMRHDnpPgF0X
YlKJWo8QslFkzWS8VjvHbFAMHwUDNiiEdXHMW5gmjQzjaopRAV7nPUIrxEiR
KXMRr3w+zFojhqP1mG4yNDzyx1/7/b29srws9J1zh2/AaTK73uThu8hMmo75
jbN2dnZfbff9h2tvb298fLzvZP0P4R5AvJ6enq95JXNpeXnzT/66xcfFNocS
jmpspBWSKi84WeXCc4zia7IqTfNynxv2OFogjeSCZWtB1icjOejgHSB+LmQ7
DGQMiBF1GL0+gsmYpcUkCTpFspihwFoIhtOvSUd9ttIZJzDAWbp20h6xdEQ4
M+4wM25/vO8EttTbtgfpt+cIcu+kRmNrReLmogoe6c4Il4fYq0vCB/dUqsqJ
A4BRbaV0tlF6OmnDA0zAnS3M8oGfAkpvdoY3NsYpryaJbRQGxjh9Y+yhGR4Q
fYCKG2I2AAxpo1S2kCuaycCd9mHmQw+NhHQ4QLxB0ELyuqe4raOsun7rqh5G
RQ+jqp9ZPchiSRRyGym5jeTUcmJSMS6+ABOdi47JQ8fmYxKKcO9LCZm1lvnN
lKI2elEr2/sNQnLfKCaHFpFDiS+npDTSU1uoiXVW4YU4vxS4Z6TZPX99sYcW
RaSgY3HxtuJ3NJ6M5KGa8xNNLcNz/hGmERnwuGzku0JMRjk+p5pU1EwpaLAk
0W+pQc4AXpjBl9WAnGGI5IT3VKKzUTUjLN8IUwTpOvCSgt/B/CLNHgXo3fXS
FjgrU9h3UMTrRtAL8oq/d36o9ugZxO+V3utQo9Ao06hYs7gki6R3sOT3sNR0
eFoGPC0N/txX5x9/9X99f+of6JSb3h6aAc91wl8bUvHX7tkrtFaQPO6q+Hlq
bk7wPs1/nnVuf7Rn11BBJMIvhz2FZIaalcbBW3NwTxyUndhyB4MA98THKzaH
Ww7DTdZo/QuuLIUPQeYVIfDmKFR3Em4sgziaRnz/QO+5gWyKhUY+AlKJ1W0l
GvVTTcdp0HkGfI2N3Oah90W4I1vCmgTjrnMn3VJn7T5uzQUH3K7cxc45oMds
4H1iWBvbrJFlXEk1yiPoJCI1XhjIm185fRcmE8bSiOJBwr2c9g/+/Z6am56i
mOnUOltIY4WHL8hDD5BZDF0bQ/ms7Jyvtfn+3AJQsLCwUF9f/9d+IV9jAW+2
s7Pzr36Ck59fWPwKe9BkK62VJDjoCfSu+VuqhNI1uHpX8yWmB0lCaYwALOUI
YYHzOEKst/0p+0F0aRjrKIy15mnZSDFsxRqMUKCzVNiKNWKdhdrmoHY46B0e
epkOX/EkrtXwdqcdwKHh847Hk3bH3cKjecnslMP0iO3xruMJ98Ah4If7Tjtb
DqvzovVFiYer+toED9hrO+OcpSmutzcE2KS93fTmJisgWlop7R3Uvl76yDBz
YpwzOcEdHeMMDLNaOqhcvmxLL71jhNU7we2d4HSOsZsBY9hJK2shlzValTZY
lTWTG3toAeHGni90BuZ5PTNcINonuU0jrOpeBqDfSjvoZT2M6lEO01YxJh+T
1UhOKiPEFmKj8tAR2ajwTGREJio8AxOejg99T4pMt4rKpCQWU6PzSGjanfRG
cnKd5bsGyvsmanIjNabK8k0+zvcd3C3M1OGFLuehOp4nI6PyvabhebqNvL2H
5uMAfTTlBs9ZOSoTGZWFTMjHvC/BZVQS0yuJZNYdK7ZMdb9157wAiA+ddJpQ
7tK13/CdVbyCDTUBWsaYxxRggpJgPhGmrn66wLMxbRRwtFtw/FU5pVNQ5CXX
R5pPnkP8AvVfhxm/jTINjzGNSoDGJEJjkqCxyRZxCdDIaDME4grU/AKXJXPX
QfGph2agn473Iw2oycXcNHh1IbYsB8Uk3xzpoG5O8Q5XxMdbNvNj3Ie2ii/d
tZJeGWaFmpUnwFuzsf0fSDzizaJY2O6EcKKO0l5m6fdA01zjx0xf46JA85pw
eGscujcZ152EjXDSfqxzJ8lCPQsJKcfr1hMNO8jG/VSzcQZ0hgmf58DXOIgN
HvqjBL/piO/nQj30ZY58aFIgnlJ2PUhrD3EzTuhhG3in0LyBbVJGM8wiQKLh
am5aNw2vn3pBVQ7jaMTambTWlv7pl3x7ayvc39sDLit9JzoMog09RL2nQ7hI
49nFxa+/4/50gSeMS0tdXV1/7RfyNdbfCPea27uSvND7rXbSJtuXbHVnizuB
FNUwproLVjmUqb/3XiRNFEqjuWAaczhzw9cKfufMW6za1hMSYD3aLU2GKeaz
1rBlFmIdwB0PsyfEHolxUjFeKsEfSnAfhZhOhlnEPb2NOcePC45TTezBAnJf
JnF7QdTXZTvaLTn+ZC/dttv75FhSgCXgrhkZnIOaX1JVPlWehz0CYDgnXBvn
BAXpB7426Oii19RZVtWQqmtJtXWWDY1WTc2U+gar7BxUfgG2tYvW2UcXSuQ/
1Fq2DjLbT/KH20ZZDf2M8jbKh0arwjpLwEIW1VuVtVISshBiJ+WuaW7bBKcd
EHvjnLoh8FSiuI1S2EYr7KSXD7PFrhr+iRYZjdT4UnxELiYkDf0qHvM8AuPz
Fvs8DPcyFhuajospwidXElNrLTMbySjKLZ9YaHyNVVy1VWI9Jb6BEllpGZiH
e5oEf/jWROKjQ3NSgVFvX7zxDZRwnWWv7OwF8Xxt6PhEC0m6EZ6BiMxARuei
EouwKeUEnqMijn6rvJteNcisHWbXjrBrRtk1Y5yH/ro/nP9nHfOLL2KhKTVW
YVko/0TY01CTez4Q0UN1ikAWZnXdBH75xp1vhHbybk80vfx1/F8bvA43CYky
CY02DY81i4gzi4w3D4s0DYkwdnmgpqx6WiSW43Nk7t9V8X6i9dpfF4++8sBZ
uTgLXVGAaa4guTqrvA3QWxvnbkzxPy4IA3wgLkK5KF/d94FGuVHmFe8Qbbm4
4VKrskQ4DXn1maOqifYZpMEFQ5UfngiU8wNMS0Ms6qMQ7QmYziRsopuercb1
WAvVTBSkGK9TY6XfRDVup5r0082GGNBRa+goAzpINc9DaLFvX8JfOxsDV39p
pjB8Dw32BXrJlD6nfHxEWn6IHXNC9Ehg9VyTEoZBKlE7xEKZq3wFoXw2kKka
JdQufWO/v7f7p19ysFd8TxdVX347lHYYZj3ohgomqjvaCL7+dvsPF4CCtbW1
iYmJf/c48LL39/f/gAjg14B/7u7u/rdO8wPexVfrS/Bn1uT0Qugjwl67nbRZ
4kZU8MDIhlhrBNOV00MevxKidwHuvRdK409K2GI5YRQNpVO/0fzhm05L00Xg
DzQftSFAbwnR20LMJxFmX4w7luCltkSpPUnq8CWOnS3fwTXuiVV5mDuUG+ed
rv3kfvOap5HMWzdISpzV7JBk76NdkK8uzOxiSSF+dkIwOyF87K55/fpv2mos
j9bEO1O85Bgzz6eQ1jZqWQWxpIxQXIorLMbmFWASEs2h0Esyst8iEZfd3DXK
aklOLqrxGYjGAevmYWbLCKtpmFnTyyhtpRTWW+XWkLKriICLLKizzKzAA5aw
Hvi1URYAvcZRdhWYeULLb6Fkt1ByW2klA6z7L/RcXhjFfqAEJJH8ovG+Ebjn
Eajn0XC/RFhACiwoDRacjniTgQzLRr9MsrDkytyQ/726/jn/FGRUlVVMLSWq
jhJaaemfi/NMhN0LNhJ4aZMkirrwK5dufUPkyIgeqLv46jx5a+T91sQIddk/
1jwsAxmZhYorwPhGmhnDL2dUWRa1U0t7GOUDzIohVtkg60MfI76EwHJU/jDI
zmylxZYR32Si/BIsHoUYOTzV5t5VIbDvQAnX1LTPaOj9eNddw90X4h2g5//G
MCjCJDjSJARgXZTp20gwXoUY+gbomcEuIlCXrVl3BHxZtwdqvk+1Hz1UMzE6
/y7GLCcNXpqHri4j5KfCKfhrPU2UiX5r4L416UbQE0iUv15aiElBzP/L3ltH
R7Wl695/fOOePt3bYG8ISYi7V6WqknJ3d0t5xd3dhRAjTtyFQJAEd4IHC8E1
EGzjLptAgPWtsPv26Htud597bn9nwz7ne8c71qiaVVnMDOb65XmmCvavkUxu
Ul7cpbm2XydlO/l6LDi0RpYfgxBTHEeqWdsauAc6RUd7xCcHZZvrWEgPC5jl
fBPUeURO3GegHTGyTprYp82cs8HccybuGQPnuI7ZSg+EWf9I97bWoJyRDgvk
3vYDBhLQFzu3WVBDyKdKw7Ni9a0c2YUU4ZFYzs5Q+rCGWM8LEPvZhzHdG8PQ
Ayn0q4fW/b12/vz5s7Lc9KEY8ocVUZcKJJl81MjI6G/5oP2D+HWI868Pz/11
vAPURb29vROfz2sDS27fvt3d3d3a2rp9+/bf9Yq2hw8ffnHuvXg9U19gmjmV
CBxLiBX6LNMHtkXguuJpP09frEiPmBmKAtbFAiujgIEIoDcsHO8eAXPlui3e
LCXOZuqB1KCPyerZJNX7JBV4/ZCkApKD5nCXoQUydUC2YTbXcC1SEOLrpPhp
8Sof+CSKdB1Pu0FgXMVQ9/vjOgiw7gJ+TQUzwuz74lE8MJvxaSbj4xswU2QS
VxHf+fhu9ezDuHNHdC3N9IOgZhtTbdqhGNkkGV4rbG5jotHWIPEG+rm7dyk2
b5KCMCwpJ1Y30/88PHE19PCVUFA17ZgwbDqsBc3jujE1mCP71NuO6vTh0A0H
NeNTYUevhx2+FjZ2MWTbKdPoUcPwfv3AbkP/juD8WnF8Pqtrq6F5g7ppVNYw
IqlZLawa5IOirupzLusXLBsQ5NbTIIGWWLq9KR5OF7u6QxbqUpCdh3Sdh/Ut
+7TVmxSFK4SpTYywAoI8GuZPsIXjbYKTA5KXkPLqaEs7WMv6eVKjT0Y5uW1U
0j4qaVsv4Ss9C+oooIBcf9yw/bR514WQPSCTweqdCx4+rDMlBoxMmlaDYnJP
UNOopHJAkN/ESFhCNKUESo2+bKmHu98CfahffhmxtJayrIle285s6GI3drNB
+tV3sho7WfXtzKo6SloWCoFYZA71M5l8ExPgRQXYqkpCkNIjMRY2OiwcXSPa
vkG6d7t8fLc6JR6ekYzYs1muUXjkJCJaK0kDDYzRDs6OAdG+NZKJjYqzO4I6
yykKvrNe4i6iOciozstjsYeWCU43iK92KK/2qY73SoIF7mTHRdkEX6W3Qxjc
5YiZdSyYdTKEMxnKOWFiHzUwD2ppAzwMxWmRCedarQpsNeBK5QiXhd/rkK5A
/+eels7wT/WmV+WanwsUlzJER+M428PoK4LwZWx/iqdlugxaH4FZWxr04tGd
v9fO5yTfxQupCsqrDsPhDG6ogv/k2dey6RMIsenp6RMnTvyl5MmTJ/39/Wg0
2sXFZe3atWDJrVu3UlJSDAbDtm3baDTar4W/0wAB/sUl64ePQFl+1Myx+NkD
0WEsj/pQdEtY4JbmtNl3b2tK8x51moCROGBNDDAU+abFqII7puC9wgJcykjQ
mQIjkG8EsrVAhuZTetCHVPXHVDWQHgS+BbK0n/IMb/MMO9Rknq1VlafvaQJ5
ikifJjHukFn3qexHNM4TOucxjXMMT0zHBUxNRsz+kvLqdPh0p+p8luBCAm9Y
it2ewdDiHO+cDX56K/L0CeOu/UEbdyjWbpT0DguWtzOZXCelwmP9qPjAgaCJ
CcOZM6azp0xbtsr61gjHThn3XQg+eDl0/6WQ3WfNW47rRw4ErRlTD+9Wrdyp
XL1btemoLiIlsGkFHzSS+y6G7pwMWbcvuHeToX2doXVE37XFsOqwuXKFMCwH
veqYoW27sm5EWj0sqlghLO3mlnRzizrZRe3sgmZWdi3NN2CRSO9T1sWpGxK0
rZeWtrECCbaRhfj2g/rGMV3lRkX+oDChnm7MxfGD/dygFiyFR0w+PrOGUtjM
XNrFrurjR2ahtVGw1lFpy4g4sRAvCPIcGgsa2hu0bly/YdK47Wzwjgsh286H
bDgdvPaE0Zwc0LdXt/LIHPdAFC/t42c10GMLCbo4uEDnjaHawwIXZRTii2rI
FcvptW2suk5WbQcLRF9tJ7umlQlmVQOtpIogkrlRmQ5Gk6852C8lJQDkXnEB
jk61b29hrBzkjQ6LNo6Ktm2Q7NokXbuSh8NY+/sukPOda4sJHTXkoWbmaA93
5wrR/rWS8VH5zhVCEcNpZTNzbRO7LAK5LoN2skp0sVa2OZNZpITmSP1rQzAm
pEufHLvJSN6ko4TAnbvEmMlwzskwzolQ9iEjc0xHG5HiQyEuPKhdhRJRp0V1
heA7YvAhLHe0w8LnDWZgOB7ojwLaQt5WG+4vUV7OFh9N4m4Oo/eocelkH4qf
daEWvjwat3+o9B839VevX7c11ifTvWJZ8P6Bgd/m+fo/CZB7169fP3ny5F9K
QCxcuXIlJibG1dV1/fr14FsQdyAD8/LyQBFIIBAkEgkoCL9gnf+ZOHfu3Js3
b750LYCayoKHByMf7gwJZXk0R+FaojFTE3s/ffzQ09l+rlb1cXP83Ord1ZGX
ymUyqGMe3S+PDtFDHd7kaoEiIzBHPz2Qq/mQqf6YHTSTqX6ZoniTrpqOFmVh
vCW21usDUVco9GtUxg0a6x6D/ZjBec7kvWTzXnMErziClzzBLQarRUPbnSvc
hcTs9cQe8yWchpKuBlCnAqlHofgzkezp7fpzxw2HxjVrt0h7Orm96eReKboG
6rdDRToYx5xoFp/bp79yNRTMC5eCj00Ydoxrd582gRJu7ELwjlOmDUf1a/YF
rdytHtyu7N8q79+mWD0WlFtJT8qlrNoVPLDJNLTdvHqvaXi/YdUB7YqD2qFx
3eoThob1MnUsvPeQbvkWZc06acWQsKSXX9DJyW9j5yxnptfS0qopFJErlu6Q
U0sraWPVDola10v7d6sa14gILMfl68SN25RlG+VZA8KYanpQGoqi8HL3tzCl
IFOqyAVNzJIOdmk3p7yXB/64UOtVv0ZUu1LIkLou6WT37FT2gojerx05btxw
KngLCL0zIaOnTGtOmszpyLpR6eBRY/uuoJoRSUkPL62WGpmHU0X5cxSezl4/
qc1+BbWUsuX0ZR2s2m52DYi7dtbctY1V1cyobKQVVxOzivB4sq1M7aHR+YSF
QzMykEtKCHqdt17ntaKfB+bwkGDdKsHIGuHIsGBlP29JAd7fb2FmPKyulAia
3OE21oZe/s5VorG1kp1DopQIaJTed3Mnf7iAuqeIO1EpGl/Kj+f6cGG2BSpY
thxKcV/ULEat0ZO2m2j7whgDClwk0vVEJOdEOGc8lDVmYGxSEaroMKyzRZ4Y
WqNBtZqxXZGEHBU0Su6FtF+4KYkLbEya2y+oK/x9g+FRufpynuRICm9jGK1V
idEGOAlQ9kUGWFsq++crJ/7dpv706bPSsoqKqmUzM3+jG/BLBYi1n3/++dKl
S39dCJYkJSX9yr2XL182NzcvWrSopKQEhAYej0cgEFevXv1SFf4n4yvhXmdH
85UdwafWaEOY7k3R6KES3S+v5yzAps1bxkrlH3bFAxtigdHojckMHdy5ko9Q
+Tt6WMx7mK4AKoKBJWagGKSf9kN+0Md8XQXNP9B6vsrFXutoW+HrfYZKnWaw
bjJZd1jse2zOYw73OYf3isuf4QneC0WzItF7kWiKxhj1C2wnMnfgaReRpCkM
7QaGfhfLeIBnPyZw7qGYF7CUZXz/1YP83kTiClzgLgjmKIRwPpB8EU6+BCNf
hJEvcekHsjkrOnhz69EuB48f120/qt951rzjXPDmSdO6I7qhMXXPNmX7OkX9
gKK2R1nfqy5rkciNAavGdCNH9Jsm9BtO6FeP6wb3arrHgrr3afvHDa271LIo
/4692rrNiso1khLQUXbxclrZmQ2M5BpqfClRm4Bw81sYnoPJqKYs7eY0rBG3
b5b37lKtOaIPSQmMLyYM7NPUbpDm9gvDqyiSuAAs34Wj8U6tpea3soq6OSU9
3CU93NJebkknhyl3L+vhp1SQuGrP5g3ylo3yzm3K3r1BKw/rR04aR08Hj5wK
Hj5pWnXcGFNMLOjkDhwzteyZ415BNy+5mhqcgxWH+PnjbeBo67xlpPJWRk03
u7aHU9vDrQYlZTurup1V2cIoa6AX15BzlxIj42GwAEu13jtI6x0d65+diy4q
xFMpdhXlpJ4e9kAfd8UA71cA9nSzG2qp0ZFQIduxLB+7vILU20hf08VZ387d
VsUZy2VviqFWMf11OOdCo//OQvZ4ufBQGT+U4Z4h8XvYp3u/IWy8lJ/Hgqwy
kLaG0A5Eso7Gsg9GsKLR7oNK/PEozr4Q5lY9ZYUMp4U4sqCLa/SoehOqJ5LY
FY2XEB2gHj8JkA7RdK+PownAunhgIPJTs+lJddCVQunhNN66cGqdDEnzsgqi
OOcZ4Ft6Cj5+/L0ubgW59+jRo7t37/51Ici9xMTEX7n39OnTioqKv3AP1HtQ
KHRycvJLVfifjK+Ee5s2bdk/rN/aJoriedWFB57ctfLjh7le08PHTq7OE7/f
kwhsjQM2xdQZUEqYI9fbhuCySAV3OBHD/1gdOrdQd6kJKDECRbpriSLy4oWI
+fMLvbwe8HnPhYJHAt4jPhfMh3zuYwHvqYD3Qsh/LRK+E4k+isUfxZLLFPp6
aOA+GPZkIGkDW3iayLwDEg/HekJgTwYS2z0hxc4eq7wRW7xRJV6e670D9kPx
JwNIF1DkaxjaTQzjZyzjHo71M5oxDaMNucPq8olXboafvmjef0w/N0hx0rzm
oLFrk75xSFPTG1TTq6zpkzasEjetE3dslDLErrUr+H07lFW9vKImxvI14u5d
6vad6vY9mq4Duo4DOlEotH6betlG+dJhcUEvP7udk76cmVhDi1lCDMvDwQh2
VIlbbCE+q45W0c9vHJW2b1N2g6ryoHb5eilf4wW60d692uVbFXndvNAiYmgh
PruFVdjDX9InKO0Hr/zP6OMt7efz9b6pVRSBwSe+hFg3IgYVXTOIvp2q3r2a
VUeMa08a10wah44ZB47q02ppcRWUvhOm5bs1FSPS3E5eXBVFk4LEsJ1cPH9M
LsbX9HDr+nn1A7y6AV5tH29ZF6eynVXRygQVYFENNa+CmJ6PFSrc0QQbpdZL
b/JJSETk5WFjYmECgXNbO7Ozg9XTzQGzu5vd2c5sqKMUgf6X4hBm8q0qxLXU
kPvr6GtyaBvNlL066kkjaypc+CBeciGUHwy611DcyWWiEg0iX+X/fMjwYshw
vVWVyYN0q3HbI+gH41nHE7inEvkT8bweJS6V6HMkmrPTTFunJdbzEHCbH8Po
nnVGVGsYrj+e2BlPLEtENRdQVzWl8eCeV+o1wJZEYHXUp67gZ7Waq0tkB9O4
q0PJJQI4DeERowxsLjQ9efA7Pnn23bt3N2/enJ6e/uvCv+be8+fP6+vr/1rv
weHwf6MPf0dx69atr2GH1dNnLqxoUnWUMuLFnl258lfP/jypaW6X5nTZu72J
wM54YGtMDMvb0/IHurd1pQyRzPBZayDPNkUCtaFz505+PoNyUI4X2FuHezqZ
nBx+kQtn5ZJfZKKXEtFzsfC5mPdUxH8mFjwX81+KBe9l4rcS4SkieTMEdRhB
OI0kXUZTrmFpB1mCKTLnIY5V4uSJn/dTsLV9rK0j7yfLCmev7VD0QQRhMpB0
EUW5jqbexjLug3jEs58ROc9InGcEzks8t9/Xf32X8OT5sO17TANr9V0bjD3b
jJ2bdR2b1S2b5MtHJHXDwpqVwppBQcNqoTEBIdH7iLTebn4LvBGLPKAWwemo
pq2q5p3qlr3aznGjOMJ/6Tpp5UZ58ZAot5uf3sJKqKFHlRHNeThphL+zzwJN
AiKmiJC/nFmxQtS4/s/c692nWXXMKAuF1q6TrDhm6AEROhbUuFVZs0leMyKr
HpFWrJEsHRKWDghA41zcwwMBqIqDSUMhNInb0gF++ZCoerWodlS6fKO8Y6eq
Z69m8PDcrJieQ/qug7qCXoEpG9sxbkhqYHAMfjCyvR/K2t5j/oJFf0oqwjev
FbWsEzevEy9fLawfEtT0z3GvvI25tJlRVE/Lr6akFxFiM1Fooi1T6AT6XFMI
JDk1IK8YLxC6JCYhWtqZbW2szk52RyervY1ZW0MuXUIMD4cQsIvzUwNqlxLa
C0krg0mbVaT9RtqpMM7VaOHtBPGjJNnrDNX5SL7B32l7HCOO63W5RXG3R3Or
K2h1KrVWFrg9lnE0iXcqXXQmDUzhqRTBvih2BMptxEjaYqb2q3CJOE9Hi+8K
VbDGUHRvLGlFMrkuDlMUj1jVZL57eyrRoCjXIoHdKcC62E99oa+W66eWyg+k
cwfMhCSWf0N97Z2bV148e/Rln6B/Mn755ZcLFy787z73L9wDwbhu3To7O7v8
/PwzZ86A3GOxWL/fwzhAcfs1jEc/ffqiZokm2QRLELuPbez/MPvnKj1/+aYy
QzOzN25u9e6GyAi6R7EQ1mnAdZvxWUK/ZeLAmfaoueMmf126W2XMJvuZ3R2y
YV5ix8W3hdxPegUQJHunkrxWiJ7LRc9lgldyYSXEN8rFaZrFnMCQDsDwpwM/
Ew9DncbQbmMYt3DMYxxBoqunwsJqGkv7RBU+I3BX+cK3QufweOoz9OaU3pzM
Yz4isJ4T2C+I3Cdkwc804SWW6DBLUIrC7a5X758MOTBhbB7id+xQDh7Stm9X
NayX1gyLqgYFZb280i5OcRs7YxlloeU33837Q1whvm6QX1BG5nFdU8rI9TvU
9Xu0reMGRUJAZg9/6UZF/gpRRic3YTkzupJqLsDr0lABNAc42c6YhowvJRW0
satWiRo3ytq2qzp3q7v3aYaOG9JrqFHF+OHJ4L5xQ/dBXcc+XcuYpnl3UP1W
5bJRedlqyZIVwsJ+QUEPr7CbF56Pd/FbqE8JXDIkLO7jl64QVQyLakFKb5A3
bVO17gpq3xPUtieoeY+mbLVUHA6lq729/BcxRK7qMGhEGjK9jCjUeMUXYFeA
Jn2HomuzvGVE0gASvp9f1c0pa2MVNdLza2g5FcT4uWl+MF+YhUjhLlV7hkZB
U7NQ6VkoKs2+upbS2MxoaWU2tzHBa209tXQpMSMLJeA6ySVuRbnomhTMCg1h
o5a810Q/Gc6+ECO4kSC6myh9mip/ka58nxs0IMY1CQPvVammO5SX25RHKwXd
wYSxRPaZHNHlfMnVfOnlPMm5DNGZDOGJZF4+C5JL89sYQm2RomlullCnBbXB
qNZI3EASaSiNkhcGK0zAHd+34u0vb0b62pUohw+b4oEt8cBQxJtW/bUK+b50
dqcJF8oKPHpi4ss+O/9kfPr06ePHjyDBJiYm/pp7YPn169dDQkJA7g0NDX34
8OHy5ctarTYqKmp8fJxMJtfV1X3Bav+TAeq9rwHanz4BORnxULf5uYn6p0+f
/KX8w0eguiBmZlcssC9+djQkjOJRp0G1G3HtRnRtoihDhn/bHjE3rbQhBKg1
f6gymGHOyRC3JViI1tNhN53wITgIMCoAveytRvJCLQLzjIDhP+8Hzz990+Tu
dxcHUo4ByjYw7/zP6308K83eNRIKu0HlvyXybmHpW6HoXVDMcQQRJOQlFGUK
Q72Bod/G0W8RWVNU3lmWcJInPs2VXGWL7zCFr6jCtZ6InQTMpZ36E9dC+9aK
JMF+Xft1zduVoPqaG5sAOdPGzm1gZFRTOBpPCGYxlegQHuA6qibu4hD3c8kb
6fhNkcyBBnHLHr0mBxtTx1yyQZEzIExu58TWMsJKidpMtDgK5uyzkKP1Maah
EpdRC7u5VcPi+o3y5u2q9t1BnXs1vYf1DZsUQqPv4ISp94ihe9zQecjQfkjf
uk/XsEdTvVlZNiItXiXMHxCAFjivi5tQTXP1t0hpoM+97eYV9PCLQCO8QlS2
SlSxWlw+LAI1YWHX3Dcj83GufgtpfOclHezmUUn3VsXAmHrlAW3beimIvoG9
mqF92p5dqrYN8oY1oupBQUU3p6SNlV9Hz62hpJUSozNRfKW7P9JSpPZQGryj
EhFZeRi92Veh8mgCXW0zo7GFUd9Er11OL68i5oL+NxpKoTjER0Li1ZAWMXqD
gbTHTD8WwT4dzb2YILyRJP45WXo/RfYoVf4sXfEgTZZG8DqfInhep71UIzta
IDqTK7q1VHW/Qn2vXHmnVHm9UH4hX3w2W3giXTBsIgYFOA9q8cUsqLvlDzKc
U1MktiOeMJRB6Ughxer8uxvifnnzAqTC1KWLUrzvyQYlsCcJWBf1tstwfZli
VzpruQ4VqRa+ePF7PYgHJNvr169v37599uzZw4cPj42Nga//8umzZ89Wr15t
MBiEQuGSJUtAJM7Ozp48eTInJ6e6uhr0vL/rE4iuXLnym201/4/jzJmzVcuq
7969/28qU1uW+3hzKHA48eGgMZTs1mTAdITg2sOIdy6fqsxOfltvnDtd9/MB
lHcLFUpv+3ysbyURkoTyqEVD30VqgRAVYFa8M0pf6cVvDZImFIz7o4XZys5g
bTtLFrwicUGL+hDPvodj3Z3Tb+weL6hqkXWRm3cjjTlBYIxBMYfghDOgC0ZR
rmCoF3H00yTWUTpvP1twkC2cZAiuU/mPidxfSNx3JB6YICqvY6mtzpCbKu7x
Y4YDJ42RSr+GMtZAu7itWVDeyc/t5GQ0MBIryIbkQEu77zMF0HVkzJ7PAyWn
EKRLAeRrgdTrMMqVAMoJPScvAmdeQiraqEzvF8a3sCOW0Qz5BFkikijzcIUu
lETCzDnY1Fp6YS+/YrWkZoN8+Wdt1jGm7Tqg6z9q/LV7sPuYsWvc0HHY0HrY
0HLQ0DCmq9mmLhuVFw6L8gaE2V28rC5eaDHBK9AqvZWd2c7J7OCC15wubn43
D8ycdm5yDTW8AG9KRxlTkL4BlnPTZno41QOCxrXizi2K/r3qlQd1a44ZQlID
i9o5604YeseC2rco6teJq1cIyrq5hc2snBpaZhU5oYgQlhoYSLLFUBz4Cndd
MCQhPTC7GEdnOKblYepaGfUtjJomenUdtaqGVFCMT04L1Gi8uSyHcLVPlRAx
aiTvDKEdjmSdiuWeTeCD3LueJJpOFk8nzu0YcDycnYDx8LL4AbZ4Qb8W/365
6X2L8WOr6WOL6X2z4WW9/vEy9e2lykuF0nP5oslMwa44phntkkjyNqNcPW3m
JYh9WuLxvcnE1Tn0fQO5504fevHiz39/nz5+nBSsLtIggIMpwMbod73m69WK
bamMYhmyJD/rSzwr/9/E27dvr127BhIARBz4+v79+0+fPv3Lp+BjCHrbXyf3
gmLvL64QpN/XoJT+ybh69eqTJ0++Bu79vWhrbrgybPw4kXy+VRlOd28LxraZ
keurYmZnfmmuW3ZzqepTTxTQEQ60hu1PZAd5O5aRIDV02FIKNNXf4220BogK
AsKUs8GyN0bJa6Mk1sPFZGmX4eDC/sniDo4BUEVvyLznJA5IvId41jkUWWtp
k+vo7vgv/4r+acEaFu8Cjn4FzzxFZh9m8PaxBPuZ/BNU7lkSexrPvItlPMQw
H2FZTwicZ0TuSyIXpOhrEg+8YZc39FoA9ZyBvdNEO8AhH6OTz7BoZ/n0Y1rG
2iR6YSElOB9HIzkS5/+oWGC90w8zEUA6iyRPoeeU5M845j086wGYKOZFf9LK
eGbeGllyryC6kRVcTgnKwgij4Z6oxXCKgzweEV5ETGtignYV9K3VG+T1c32D
Qa1j2rZ9ut4JM+iIU1vY3RPm9nHjHPQOGZoOGur36ZftDCpdr8gfFuf0CzO6
uekdPKbOzwViEV1FSWtlJzezEpuYqc2s1CZmYh0tupRoyMToEgNM6Ug824nE
cy5oZpZ0squHhI2jks7tyv59mlXjhrUThvI+fkg6cmTS3Ld/ztfXj0gqB4Ul
3dz8JmZmNTWlghSbjzfFwmlYe7PIO1YNyY4KzM3FRiUjKEzHuRnOTfSaZkZ1
A62ihlRcTszMw8TEwrh8Jx7TIYsDWWckbQ+l7YthTSRwzyTwzycJLiUJL8QL
zscLTsXydhtpQg+77/71fyjRjkjnhQu+/cNgKOnjqmhgVRToTIHesE/tppcN
hrtVymul8vMFouNZgl2JrEppANRmPtR+Pt7PskgPa0vED2SQNizh3z7zv5x2
8frVq+U15Sx/q/fbYoEdcR8Gg6/XKjal0GO48NH1/87Jj7+XePPmDWhjH3wF
293/NjE1NQVC/mvm3rqR0f3tqg/n0naU86MZnm1huJbgwPP7Rj9+mF29du2R
PMmHwc8HUPaEDwVTQmDOy2j+dWxEPT8gGOr8S4QKiNcCUeqP4Yq3obL7RpHK
3ibZ3rnQxUNmvXgPDAvQJe/J/Ndk3hMC+wmek2Lv3ODuS5m/ADNvvuMf/jDo
F3BApjrBE51lCq6SOTfwzDsY+i00/QaG8Wv+ao3v4lj350jFfkhgg/x8SeCN
wbA7oOi7SMYpPPkClzEtYN0RcR9IeA9FvPtC7kUVu0iKKPH02gPFpDo4x9k5
gkryyv+E3ufJM+znRA5I42dEzj0kY0M8J6FLEFbPNJSQJMkomgGy2OVHstJL
lYKMqiBntLEL+oWlqyWV6+U1W5T1O4OW79a0blT198urk0h6opspLnDZJkXr
EUPjIUP9QUPNXl3FzqDi9Yq81ZLMPmFqJzeukYkWupJkHupUVHwzK66OEVtD
j6uhx1SRgwuJ2lSUPA6hTkDwDL4+gdZJleTcJkZJD2fZSlHjqLRzp2pgv3bl
UePwhKn/gFYZBRs8Yug7qO/Ypa4flVasEBZ3c3NBfpYTZWEQntCtToXapaOc
NLPPh/OuRgtPJQlq9eiEOERVGwNEHyj2KmspJVXEvCJcYmqAKcSPSrEPoboN
6ombwmh741hHE7inkvhnkgUXUoRnEgUTsdxjMZw9IfQYtIe/4484dwuXRd95
Ws9ztfgO42R5tkwx1yM3Gg+sjgL6Qt+2GZ7UBk1XKM4XiY9k87YnMAeDCTFk
L2/7+RykbW0UqiOFuDKXsq1B/+rZ/zKdA1Q4B/bv93WyPNggBw4mfVgTcrVO
PpxAMQnJt2//3dUZv694+fLl5OTkv5nH8l84QLEH/spfuhb/KI4eOzVSo3h/
JX0gh5oihLSGogcyxC8e3wM/OnBwfDRV+H517Nxc+r6IOgUyHuO+jA1vEiJb
JSgD3OlBiBhINgAJWiBW+SFKcURGE1pbFbh6LPX0jnZ2qnb1AZgyUPL9QuK9
JvJW+sBB/7sLhvX55nvugkVaa5t4W8dzYtVbCv81gfMYzwK98E0s4zqGDuY0
eEXTpjA08Hr919do6j44LtPeNXyxfZWLN3jzRwTOdSxtisO6J+M9VvB30wgJ
Hq46R7tEd5eVfvAtENQh+NyUGNWixYcQ+Bto2u3PU2JAeD4lcl4SuK9ADQna
8M/oG4hjmuqZQfkEfnwggudq7/mjINzfkIeLr6Wnd3DzBoVL1krL18srtigb
eiQD0dQNDNxYIO4YnDCBIHa4Q4IQTuuKBS3btdUHDcvGdGU7NIXrFbnDkvRe
QVInV52FJco9JXEBLDM0rpEVuYwWXkkJAWVePkGZjBJHwSXhUH00HIu0NYfD
c6tpIMeKenhVq0QN6+e4139AB3Jv1UnT8EmzIRlZNyrrHze07Q6qWS8tHxIW
dHOTa6lqsXcYwkXubst0stqpodyIEd1JED9Okr1IUbxMVV4sFLfVMsub6ZWN
tNIaUl4ZMSYertZ5i+Tu9ACbNg12UyRtbwLrWDL3VKoAzDOpQjAnE/iHY9i7
w+lNQlSA40/xPN9MESSc5hFMdStSwoLQTrFMn49bE4Bt8cCGOGA44lOX6VmT
9la18vwSyeEc3uY4RpcRH0P1RHtZqCjOTYm4zgzi6mL6+Oq/MQ3v3r37QgE/
WQX9dCz1w2joxVpZUyg2LSnmK9YL/7F48eLFxMTEvXv3vnRFfqMArf1Xzr3r
N+80FcrfXU2viMYUKPwbggMOra79MDt3YvKlqRudCcJ3c6t3I4H+8Ew2JIfk
WycMaJOgWxVoHdX5iIb5IcsAJOuABDWQoBpgotR2tqU+3uUQnwI/r2h7R4Ah
Abn3niwAgSazsDqHIi1z8ZFZWOc5uoOpXGR9SCD98BmMoPoCRR2IpmtoGpgg
6ECFdh5JOo+inEOSJgNJnZ4Q32+/9/jmG//vfnD845/c/vTNKSTpAY51A8/4
Wcgtg/nSF1ssR/uvxAaCknIXFHMUPjc6DN6q3s2vzNnrHo4J3vyz3pubOvic
yH1BmPPO4IuneDZ4k/IUmigPz4yEuwRYQ4j20oTA0FJSQhMrHRRUg6LCtdIl
a6RNGfRhPGonFD2OJJ7CkS/hqdMk+j0yq9Hdr9TZ85KR39enKB3TlezQ5K9X
Zg1LUvuEie18SpCPKDFAnYPHST0iahjB5WRDMVGfh5cno2ThsDgNvEGJHpUQ
twlJR3SMQybmphRWSx23YpWodr2sbae6Z79u8KhxaMI8fDI4sYqcUksfPG5q
2a2pWS9fskKY28kpTML3iNH7TYyJcM5yboDK2/5arOhRsux5qvxVuvJtlno2
J2i6SNZez6qup3bXMtbVcDsyCDqWq6vTD1ls6OaYOeidSBeeyhKdyRKeShec
yhBOpgiOxnPHoplr9EQZ1F6CdsiWQvNl0FJNQEMIqiuWWKZDENwtJ2tVwL7U
uSMMRqI+DYa8bDfcqVOdK5UczOauj6M16TAihB3GZ1G4yLMlhdCbTVxXxpua
+BvW9cOHDxPHj6kYiMfrQz5sizpfK81SokdG1v/Gz8J/Xrx+/fr8+fOgCvrS
FfmN4t7n+Jp97stXb+uLTTMXk1KC/Jfq4G3x1PufDyQCP3r8/EVtvHpmJHbO
yPSGJdC8S9nQJgmqQ4GpM6DCVF6rRIT3OUYgQz+3WUGSupLoD8q8MqjPMhik
OgCisrH5RBUCdPF7sjDTwbXZA/KCxI20dQi3cShwcgdZBJKwj8YCGOAX+CCC
QAf6K/dAmXcVTT2HIk8GEk8GEscDCD3e/h7ffMv8ycJgZTuXlraQb7+XWFjd
wjIe4liX0JR8V4/rQvY9Ae8QknDsM/EuoCiX0VTwPqcDSdE2jtc/LxK5Neea
mSAtQb/8hMB5+rnnEJR/T7Dsc1RaSBwWb4BYu/1I1vpo8/BRtfSkNk5aDz97
pTC/R7DcQBiBBo6h8ccJpDNEymUSbZrCuE1hPaCx71CYkQ5OkzjSTSlvVZMs
f6c2f70qY1iW2COMbubBWc6GMoquiIjguJjKyIYioiYPL0tGhZsCWkWYnULS
CQntnJJ5XcO5qRPcNYgeG0U3Q4W7lojq18qadn1eXXLE2H/cNDhhLh4QGFLR
fSfMoNdetkFetEJQnEpcpSXtMtIOh7HOxPCuJQqLqNAaBuxZuuJJmvx5uuJl
pvJtnvqXAu3dMsWBOtHZDun6QoaR6U70s9IgnTfF0g6k8iZzROcKxBfyxefy
xKezhZNZwhMp/L3x7E3h1AYJEu9ukSGFFij9i3WIKhOyJRrfl0wq0sKgdj/l
qAI+HUwFxhKBLWAjCX/TZfi5UX2+TLIvm7MmllqhDsB5LsJDrbKN/s2p+L58
0saGoOcPr/3Ndvjq5cvmuvL2dNK7sZjxMkGokvXg0X8dSrx9+/bmzZtfwxKG
3ybu3Llz69atr5l7Hz8BFcUJDw9HRAi9yvTQ3YMVH97/eWHj7MeP5elhM6sj
gJGYdx3GYLRrjSiwXYVpU2GWhgamRkLL2bCZAjOQZwTStbMpqjSEZ6qPeyUc
UoeCFiN83Od994DAes2QdHhCYu0cH5HYUziayMIy28G91MmzwsUr2MouC4MD
WLKPFMFrEvcRnn3nM/dAXl1AUkDoHUUQ9sNxG/wCSfMX0BYsNCy21VnZ6D+j
z2hl6/jHP6bZuzz5c38d9zaeCVLuBpp+E8O4Odc9CJpl2nUsHbwnSN0dUDSo
Oac/O+hb4BfmXjOuoGm7YZgNECT4D91HM3dyyFi2u3fAYm0KRp2KDl5KSerk
pQ6Icpt5rWLMBgRqH55wnEQ6Q6FeotKvUVm36Kx7TPZjJucFm78Jic50dXvJ
49+R8bpb5VkbVOmrZIm9QnkWHi12D6tn6ZdSYAxHRQ5ONWdv0Vla5Bohfp+Y
fFzFOKed24n9llF43yx6GiJ+Hi55FSF9ESGdzBPVdAla92q7xw09R4zdx40N
O4IU8Yj2Q4bGPZrSddLcLGK/GrfDTDsUwZqM415IEE4lic7E8E0w58MhrPtp
8luJkktxgiE5ISLALZPqO5bBbo3DCTAOXSnE7YXs0VjqRK7wUrF07kjHUtmV
JbJLhZKz+cITWYL9SdztscxhEzEU68oPtCsIghfrERUmVGMktieJNJhB1lBd
Mb6L+Aj7e8MhwOE0YA8o+SLeD5juNgWdr5DszuasiCElc3zg7guogYtLIgOb
UnH9RbQDwzkfZv/2slnwGblz53ZKuGJ3GXeJEd/U1PIbPgT/6fHq1atz5879
rqem/IcC5N7t27e/Zu6B0dpUs61Tqme41MXR7t+8+Ne1rS7JfjYYDGyJP1Mu
VQc4NalQXVpcrQZZEIUoSEKCCvCXQiMAZrbuTYoy1Nc5D+JZi4I24+FGLwdn
6+82wFAdXv66xbZ3SKwnZO4RJJG/wBKEHij2Kly8M+xdMtAg9+QAVfiGzAPx
9Sv3LiIpp5DEY4Fz0NsKQSXbufh++4PBxla32EZvY2ucSzuTjR3IQOi33++E
Yl4QuSA2Z0i8GZLgDYn7gsQBb3UfB7pm5q8ar90TWu3mcxvHBIl6GUW9iKKc
R5IPIXCp9i7e331n9cd/df/Tt3WuPqAXroD5lauQOzJ5rRqsiOhiKCBmdwpa
5NhNaPRBCvEkjXKWTr3EZEyxWNNM1i0W+y6L/YDNfcLmPuLwMtzdd+Cwb0TC
KZOwtkeZuFoe2yvCSL2FSWhzDVNfQYdzXbkxAdJkTI4WOSIi7FVQjs+dMsa+
YuTdMAt+Novuh4ifhUlehEtfRcp+iZa/jpFvMlNzGlmdRwyd42AaWw7oZXGI
6p3q2t3a9HxygxS1PYR2MJp1MoF7LlFwKVk0lSK+kSrplWFTcJ6XE4RHw1kp
WE/nBd8iHH8C5RnSYUGlDLGrmFNmCuiPJN0oV/xcrb5XrbpbrbpRpZwuk18u
kZ0rEI1n8vckMNdHUtuCsDQvq3iRT6EeDv5IbTi6LZEwmEHpSyMxULZhck8u
yn4gmwWcTAcOJABboj6uMN9vDTpXKd2dxe6KwKvQTj7O80Ukh9IoZGMabmgp
Z2pyyz9oh+/fv9+7dz+Tik2Mi/7Ke4f+o/Hs2bMjR478F/ul/kE8fPjwNz5a
6P8ixsbGjFKogeNzcEPnX5Zy/BptzQ1XO3SvNkWH0z0VcMc2HbbLgCvWwbOj
4GUZ6DCWx5t83dzq3QL9/SSpztOhHOnXiIdVY/25vosFRAfoD/MyXd3fMPgz
LMFjOmczAiVeaFnp4g1Cr8bVO8vJLR+P/8vYBwgr0OdexdDOIsmgvT2AwO2A
oPq8/AN++IFvaamzsdXb2hptbU22dmY7h+DPfllgYRW0yOYZgfsLmfeRIgRo
ol+7E1+TeE/wHBB9Nz6PkozBsHF2jiBRzyIpp5GkEwHEvf5Ys7Wd2/ffSewX
cxZbLfzXP8z/l/8B1uoKllJPhT8sUDwtVm8wUdgQ2z4NcQcJd5RJPs2iXWAx
LrGZVzmsaxzWNId1g826xWHf5nB+5rDv8zj78Hi9g/0xGumGkD0RJ8zrkxnq
OP5MZ0MNy1DJ0JXT0XIvksInSgJdLcTtVVOP65lnjZxLZt71YP7NUMGdUOG9
MNGDcNHjcPHTcPGTCMn9CPGdSOGSIFT5FmX7EUPLYWPLuEGVisweFFUMSet1
mG1htANxrFNJwrOpoouposupoqtp4sspwpNxfBPcpYQOySb52sz7Bu70UyTV
I4rqzoXYsrytb1QoRhIYGrTzgzrNu07jyxbDs0btvRrVdKXiapnsbJH4UAZv
SzxzZSg5k+1H9V9cYISXGBFVYajGOFxvGmlVPq0lFc/A2uTFBkRKvSMFvh+P
pwKHk4CdMR/XhTzs1J6tkm7LYjaYMSjXhS623wVLPIsiA+rTsaONxtcv/p1d
3+f257z/4OV/OV309OnT8fHx/z567/Xr1yDqv3LuPX36LCTYtH39itnZf7uk
bmR0ZDiH0xlHpvhYR5M9Ogy45UZMkg6SHgmrzMZqOa53M5VAVTCwxHgxVqB1
t6/GQ9soAXH+bjDnBR6O8+KdnAG5GhBKXnP4z1m8LggsyNKm1tUHhF6Nm0+M
m7MG6vMRhBVNNEPhP/nMvSto6qlA0pEAwm4odr0fMsnOyfe771WLbTQ2NgY7
W6O9rdnBIcTBIdzBIcLeMdbeCTN//n4YbobEByhzfYkATQyi7x2J/+JzhyHo
Z6cwc8Y5dLH9AQQe9M6HAwh7YNg8B3ev+d8Z3RxMYLo64C0X/vAv/4/zd3/a
E4gbCgzYraHXcxBhPs5NSH+QeGf4jMtC1lUh65qANcVnTfFY13msafDKZU5z
mde4zCkW8zyDvg6DCpw/3+W7bwS2VivJqK35Yl4chmSGmZfzNeUMVSmNZPCX
EZzXyon7dbQJI+tsMOdSKO9qGP96uOBGhPBWuPBWmPB2mHA6VHDewO1mBAZ5
2Cs87SMRromF5I5jxuWHjE2HjeZiUmQZtTWLvi2ceiSJezpNdCFDdClTfBG8
Zogup4vOJAkm4vlrtaRAu58cF3xrILoEuCzAulmGU90j6Z5+1j9WKALfb4od
TWIMxVKAdVEfe0xv2gyPlmtu1qimKuSni0X7M7gb4mndZrwMZm9guJaYEeWh
gbXR6NYkwlAuZXURoyAUQcPbVORgihICBCjHW+tDgck0YCz+02jY4x7dqWXi
jZmMQiXc0XIeys8iTu2bFw6vTyeOb20Avu4H4T8vXrx4cfr06d/vfnr/0QAJ
/5Ws1/jH8fdqODExSUa4ZmjgrWG4DI5fpwlXIIeGKL1SwyFLUlEmFepkouhj
XThQYdprZpp8nBrJ8CYKgulhlRcCTzFAw6HOgFQJSKRvBIIXPH6pl3fkYoda
Nx8wa7x8opCuNE/Hn/EsEFYz5D9z7xKaOvlZ7G2GIAe8YZT5C4kWC+W2i4Ns
bQwOtiYHh2AHhzBHxwhHx2hHp0RnF5mVdYyt45+5R5MAdDDFcx2GRN7DzwMl
IPemMfR8R482L8ixQOIuf0yvt3/AvHlyF9sQD0ezhyN45dlbWX/zR7d53+lt
7U5RKMvhkCt81iUx656Sd1fBuyfn/yzj3ZZxbko410RsEIBTIAOFrMs85gUu
4yybfpxO7gqAByz4wenHb7wtfiDaW3j+9F0TGZ4nR2qX0kNquPoyliSTgCU4
it1tNiiJZ8K5FyN4VyL4VyP4UxGC6xGC6QjhVLjgaij/vJF3VEPPQnot+PYP
AQ4LcC6LnH78lga1XbMmqH+7ZmCbdkkjN8eE3J3InsgUXswVX82XXMuTXs2V
XMoSX8wUnUsXnkzkH4hlbQqmaqAOLP/FyQLfGI5XoMsCH9v5aNeFjgu/J3ss
etJtfDkcXqpBfhiJAoYj3ncbnrXqbtepr1TJTxYJ92Rw1sVQKhQIgrdVlh4K
cq8qEtWQgO3JJA0X0VYWUtgYOxbJtq4QX5OPk1OcOnOZwIVM4HD8p81hTwZ0
k8vEq9NocUJobJQpWA4Pk7pnh8Dalkgf3rn4G7fqryQ+fvwIcu/atWtfw1L9
3yaeP39++fLlL77V/P913Lx9rzVH/u5YSpUJXSCCdoURVXQYj+YQpffKT2F1
97ZtjxHMLg8HaoOHgggxMNc2JjIpwF2Asa9LxbUVkEx4lw8iEaCSz0hEz0WC
OBfnTAfXOnffejffqgC/IoU/1stxLxwPMKTvPnMPlGcXURTQh4LOdMQvcKmz
p9f333MXW0ptrZX2NnoH22Anh1Anx0hnp2gnJ/Buye4umR7u5J8WXEbTAIpo
jnsM6a+TZ96QeI+InDs41hSWdhlDHfSGJ9k5HwogbIAg9Va2aOsFYb7Owd5O
Id5O4T7OaMsFIsfFPj/NAw3vDhyuFgZ5oxF/MipmTfIZo/S1TvJUI3qgEvys
4t6Qca5KWFMS9mUR85yAcZJLO8wgrcKiiFYLmW7WOqij54LvOS42Ei87uMVP
m5XkvRXSLXXi4WWCwhBsrwiTR/KLR3pMx4mmY0XTccKr0YKpKMH1KOHVSMGF
MN6kmX1IxygnQrwt50FsfyS7WYbg3YMCnXwt5y+TBdzuCNpVytmdzzmWwZ8q
kt4qVd4pVYF5o0R5PV92OU9yPls4mS44HM/ZHkFvlqFwLhYJfO9kkW+qCJIu
giiwjm7WP2gIznyYbWs44d3+pNZY8s0OHbAxGlgR/LLbcHd50OVlshNFwh1p
rKFIUjzdm4OyKw4NKA0LrI1DtSYTevPI68oYPfkUItIaG2BZkYepzscKyY46
rtfsmVTgeNKnnZFPBvUnlokGEkkRUvL5Cxd6mosNQo/sSOy+bZ1fui1/gQDl
xMzMzL179yYnJw8fPvzFjxj7zQI0uZcuXfr9cu/lm5m6XPPbfXHJYr8lUsi6
kpBtG9ejkBBUgPPwcP/5K9d6wwXv2iOA5aENwsB0jFcLO4DsaJkU5Febhu0s
JIfyPO4LuIBeNaMUP5LydfZ2S1w96z18QfRVcvzrw9ECok+7Nwxgyt6T+U8J
7BsY+gUkeTyAsA2CWuED01nbkB0WcW2sRHbWSgcbnZNdiItjhJtTtLtznLtz
ortLhpdHCdRbYGPV7e0P0EVzJhfkHhOk32fjTOLcJrGuYmln0ZR9CJzWcvEG
P2SHOyTwx3kab4dQiHOon1O4n1OYn7O/xbxwP2fwBWThfK2DXWMAdErGBiLU
cxmu+hCi+MUoeaYX3Q/i31Rxp+TsyzL2eTFzUkA/xCFvpuBCQKfsaBGFdg8N
dJH42Lkt+E7uY89xWxzp7/I2Q/m0UHU7TzqVKPo5TXo3TZaA9txvYjxIld9I
EF+LF16NE1yNFZ6P4p8M5ew3MAYEWIKDhQrpCBLPy3qewN8uguihRjjgHC1u
FMlvl6seVqlf1ute1etf1Oqe1WjAt3fLVNMliqsF0lM5wvEU3lg8c00IJRrv
wYHbZMggaWJohhyaq/QvCIKBJfURmHw1jAW1ebkh6lCdfCSPMzcUuy7sl17D
veagud0GioVbUhk94XhRgL2B5wZa2vLowPoETHsmcbCAuq6cUZ2KQUAXwf0W
SrjOCr6rhI9SMREXR43A+bRPe6KfrtIfrRI0ReGSowyz7z88e/pgdGXT1pG2
mZn/LlM4/jpmZ2dB6E1NTYHiZ//+/f8/935HUVWUem+N0cxwX6qCnRkb+fhh
FjS/u3ePzW0h+/xFXYR8piMcaAkrYPiXkCCJaE+6n/XSeGRtBra7mByj9j3K
pABm9WyQ9KaELV+8uNrDp9Hbr8bPt1Ib2BqHjQ0iprl6grCapQh+5d4ZJOkg
Arceglzu5kextshh+HHtLfl2VgpHGy3IPTfHSA/nWE+XBE/XNB/3PIjnUphP
up9HiJ39LF0AMMUASwqwpQBL/J4heEbj3iGzruCok2jyBIoYaeNQ7uKdbOcS
YPVTKNQlFOoM2vAIfxetlwPB1iIhwD0B4Z6G9ERbLcjwdtvNIQDxurlVeHEa
IFI1GyZ/YZY8NIhuafhTKs4FGXNSTB/nU3cyiQ1If4TVjyakSwTGIxztHoFx
53ou9rD4XuvviLNdeMjMAIr0H4p0H5boZkt074t12020ajb8eY7ydpp0Okl0
JV54IVYwGcE9ZGZuVpMiEK5Ez0XxTO9oqlcQ2snD8ntpgEM0xQPjtLBdiwWG
Ph//1B8B9IR9aje/bTKA6Ltfqb5RprhSLJ3MFuxL4myJpnVocBRPqxC2R5oc
mqGEFqhhRXpYksRXgnXqSyN1pxDpkMUr0unPN0dWReCBfXNTUGZWmB60a0Du
HS4WjKTQ6vQooo9lQhCkIAReEYNanoLvySOtWkJbW85INPihEYsijT4o2CIu
0/PQ2GB5fmpDNgmYyvh0KPb5GsPBSl6eNrClqelLt9yvKB4/fnzgwIH/Ptx7
/fr1zZs3v/7+vX8QXe1NKwsZcrRdT57h9Yunf/3RzPvZyqSQmfZQoC0sheyT
Q/RF2y1IkPgsiUfWZc5xLy3Cfw0ZDURoPxllk0KG1Nq60Qey3BdSjYfWRqA7
E/GFEXSNsyNoSz/McY8Dcm8SSdwLx67xC0yycRL42XXoMKA2Y9tZypwWa1zt
QjycorxcErxdk33dMqEehXDvCiSkAevPXmx1HkcDWBKAKwP4YEo+sEXPWbw7
VNZlEnUSSz6MIlR7+kgsrJgWFjz3xWaocyjMJQLuEhPgLna35bpYJ6M8wczG
eYdAnciWCzvwAUCiAUgyAikGIEEDRKteh0sfm0V3DIJrQZxTCuYxCW2MT1pL
xxjdHOhei2OIHpG4uYwieMQSPGnuVu4W8/yt50ciXGZLjUBN8Nz2reC1yvgg
V5FJ9LmfrbiXKbuRLr6UIDwVwxsPY+0yULvFaJLzohCyezzLG0QfmFqcs5vV
D0T3RUjnhTQP6zftJmAkFvh1Jnl/+KdO06sm/aOaoFsVyisl0mPZ/N2JzLXh
lBwOBOdlmaGCgpmvgRUZEeUhSCPTLVnqtyqftjKPGs73UBBcf9kXVxmF/7Aj
Btga9X6V+UG39mKt7EARf20SNVvkh4dapRmhoN6rTEA1Z+J7CsjDZfSeYgqD
aE8l2GQmwJfmYPrbda9e3Du0d2eozO/dhZRPx+OerTXsWsqJlOFOnjrzpVrs
VxjPnz8/derU71r//Ifi/fv3jx49+l1z79ix4wKCd6yKPHXu2Kf/7T9uWV7G
m+UGoDVE7GePtPlJi3DKCYYVxQXWZ2E7i0mFyahqPAyI1QFhql1sotrOtgUK
bYRCqySwhnhsTyqhLo2r9Hf5hcD7RBWB3JvG0E8GEnf6Ywa9YRyLRRkcSF8w
IZXizbKzlDgvDnK3D/FyivZxTYS4pUE98uBepSifGgy0jRxg8nJs9vID+FJA
JAfEKkAkA4SiFxz+zyz2ZTJ9Ak8aQ+PW+Adi5893+/F7DdTR4O8cinCJDHRN
QHlQHBdpfB1SsV4ZeO8Ckl8pDUpcbJHg6zon9tKNQKYRSJtbiDcTLX8SLrlr
Fk3peRMKxiEJdSuP0IJHEOwsjDjXKJIHmDEkzziSZwLZK5HiLfG3h9jMR1j9
NBnDm9u7tSViLhtDZqqM5Vz4iVje43zVrSzJhUThsWjuvlDmiJaYjvPBu1sk
cX0S2N5gJnF80oV+ETQPko81wXORt9UPg+EUYGsisDUe2PB5N4CekLethsd1
mtvVyotLJOPZc/NPeoPxIpi9guyUpfEHs8AILzMHLItASUmOtTGY1YW0gXxK
kt4P67Ho+mpzby7jxkojsCfuw0jwwx7dhTrZniLeUAJZg3fm4O1SQe6Fw6sS
0C2ZhL4iyppKRmF0oJPj9yqpe2IktDgbs3NzBQB8evjgXlyYfHxI8elcyrMR
/XAuPTnaNDPz7os0168zXr16df369S9di98uZmZmpqenf9ecf/fuXWtb+83p
a3+T3p1tzVcqVa8bDWQ3q5BAlwIJNN4AKYoNrM3CtRTguuq0JSIWEKsBotQr
qahgB4dmuH8NCrosGNmSiOvLILVkC4xMz2kkDaCJnuNB7tFOIIlbIahqZx+i
g0WzAdMbSqhTITlOVkKQex72Id5O0RDXJKhHBtyzAOVdjoXWk2BttIAKEtRg
bzfLFQESJaBUAXIFIJG+Egh+5rAv0elHSaRtaOwKeIDY0hJh91MQxNEAcwoN
cIlCucVjPTF2C6OQbhlEnzyybykD2iAINPg74S0XvI1SALlmIM8MZBmBVM27
BNWzSMndcNElI++Iij4mIY/y8En+7jgXi1iqVzTZM4bsmUDxSqR5J9G9U5g+
2VxogcBfhXCMxXh8Wh42t41hdxTQETG7PGSTmdKnxr1YormZIz2XJDwcxd4R
QutTYhmuluJA+2S+byLXJ0XomyGCgpkv9y/TBFQbkTTfxVyI3cy6GGBXIrA9
HlgfAwxFvO82Pm3S3KpRnlsiPpTFHY2jVSoC0B4WyUpopsY/1wgrMiMqIlCV
USgpwakvi7SulNGcSUwNgzADbFYUsA+0KXfWiIHxhE/rQx/36c7VS3cXstuj
8GQ/Kw3HJUEHyQ2HVyagm7MJfSXUtcuYjSUmGsUrSOYWHQIpK+LcunEa+LwI
a9Po6vxYzOyFpAdrdKVh+MEVQ795O/16A3xwnj59eu7cuS9dkd8uQO6dPn36
v7Cv375nbCxPenmpPBzjWisJjBJ5xxn88mMDarJw9Tno08dGaxLiPkXIgARt
Hc4/wcO1GeFfxfavjUO3phIG88gtucJgke8BKA6giV8QONfQtKMIwnoIMsrK
QYV07A4lDEaQCqT+BHsLgctiFcg9X+cYqGsS3CMb5VWM9asi+TfREe0sZAcX
SbVbdJZMA1QqIEgNqFWAUvZGIror4FxkMcbJpM0YTKOfH3T+PJaHlQJir4c7
hYDcQ7vHYN1R9gtSSd5ZFN8iJrSCD28Wo8o5/nbf/WkiiAEUBM9lPqj6tLNJ
qufxsrsRoosm7riavk1KHGSh2Y6WkkCHWJpXLNUzgeqVQPdOZvmksnwy2JB8
IbRMjigU+BMcLe4Xq4H+GGAwFuiJ/tQaPp0nK+PBni/VTOdJJ5MFe6OZo0ZK
GRvmsvC7cKZ7stA3WeSbIYZky6H5Cv8CNazCiGyOwOUoobYL/ri/RATs/7wk
dmscsDbyU6/5WavuZo3yzBLRnv+XvfeOb6tI9///+X3v7qWmuaod9a5z1JtV
LVlykSVLVnOT3Lst27Hjmji9kJBeCIQkhBBC6GWXsrBAQmghgZBCSO8NUiAd
gn6Po3uzucCygJO46fM6r7xiyT4anTPzns8zz5yZtrRnqg01JrZFSugICDuD
wu5C8bQK2exa5fQKmc9MeX6K5bmpKVMbFGOqhUE7syyTv/vFosc6zOHPGn/6
W9k3TxV8Od/12jjrtHyJiDky6GDW5/I7y0QzGhRLOnWrJic/P89+4tDWFY/P
cDuYNeXSV1+cc3NllZMnT7Q3Fn20wvnpI87y3Iyjx//D/OQhJbA9x48f//jj
j/u6IHdPwL2tW7cOYu59ve/AmjGe1xot5UmMSXn6PBuzOo8/tkYyo0W2bFb2
lSvfzZ7Y/W1RRri5oF3C7kBZcxXo1BzJvAb1Y626p8cbF3Vm5vl4K3jCsNkV
4d6HUs0zPLE1Lq7DKVxRoV1Ta0gT4SXIyEw6zsMiFgkoNWJGk5TVpeJO02Fz
kkVLrNLHMxQLbXII3OYI+OG8nHCBv+fIdV/2Zp3ISt+ZlvJBsu5FtaKJTlfR
Yx0YyYWS8sWUYhmtSs0qktP11PiuFHScFZ2aIZyTJX/Eq1yRl4TiRjxiloUn
l4YnF4cnFYXHBX5qzTnX4D5S5dhelP5BrumlLO0MDSpFRpYYWNUmdsjChaPJ
ym1J5bWmY+Mc2BS3eHaeYl6B0kCLWx3QhZ+uDz9dF15TG15ecXl2/vh04eGJ
nn3jXJubM9+ptqzJ1/qFJErc/U1ZfDhastA2N9btE43PFU8PyuaXK5eFdKtb
DH4trcsjCX/QHH6vKfx2ffjFqvBTxecezz8417tlsuPNFsvKCm2miJhvZbQH
hWMLRePLpDOqFfObkjqDovIs9sszrU9OMrXViFtrxC0VohQxfsvT+XOaDeFN
oZ/eqvh2TcHWBc6XOs0VVraUFwPcq/Hz2kqE00LyJV3aJ6YY33yy9scfrnz/
/fl1zyx6/tmFly7966mrH374cdOnn/oyNfl21XPPvdCHFbIfCrh37NixjRs3
9v5UYB0HBEyAe+BvB3Sc+9u6cOnKzMZAUwqn02va9N7rDZVpxR5Gazk2oUHy
yfs9wc6qJ574wm8OtwUq+NTJYt40AzqxXDqvUf14h37NJOOs1jR/UDCeywLu
fadN26PqWWRvPp2vo8QtLFGtqtbNypUlofFmOS6NluhkEQIopUbCaFawx2r4
043CeVbJozbFcodytleapSdnkXA/5nrCRTk9R9B3Jdd5Ijtjhy3lnybd02q5
jRDf4OR5ZYgdJeZIKUUKWo2OnY2RbHzC+FRsYrrwIYd0kVfxeK5qdaEuqKTV
ixjhqaXh6SU9x8RguCv3/GjPoRrH1tL0d/NM6+yaAg5i4CaWJzOrzeyQldto
5Tan8VszsS4HNjFbNCtXviiompUnl5FjKjTM8FN14XX14WfqwqurrjxaOjtb
/mGLbd/47E9aMv9eZV7kVjBiH0zixbe4BaNdgp6ZJz5hd554alAyp0zxSL1m
ZbP+6S7jQ6Uyuxy5+vfa8Ect4XfB8tWEnyk5vzywb55n82T7q80pc/KVOl58
nZc/JoCNLRZPqpTNDCkWj9HWuHnjikWvPJy6sFPXVI6114m7R8scemT5BOuj
3ebL71WF/1l95pnAlvnOte0mm4JkUBD86bQKL2dMETY1JF80VrtiiuGL9Y//
Rk24du2HrV9u3/DBh3er6g0YQfM/deoUxH29PElkMvBXX3118xGwa9euXbp0
6TaS8OrVqxcvXuz9CeEM/X9dgl5qwbw5rtTkbR+vh6hn/buvBl3cUBF/2byK
K1cuwLvrP/rkFY/hemuul0GcpkC7MtEJFdK5TerlXfrVk4wTGy2FFaJSPjls
zLqgT/9alfyOSF2LQ3xq6uOVmtX1Br+aku9kBr1sMyvBziQUoJQqKX20itOt
FzyUIlqQLl3mUD6epZxZpmjIFaAJw/ZkWsMVeeGK3HCp74dg9gmfbbsj5R8p
2gUyIfiuxxq1lRZ2Oh/vlVKCClqtnp3CTgwoaOMzhFMd4jke2ZIc5YqgZnWJ
boJTlE5PuD4hEH64PPxwWXgaBLz537X6DoWytpSlv5WbvNymTCLFupRISTKz
ysIJpXJHp/Nb7WinAxvvFk73S+YEFY+Va7tcmE9FzhISzy0sDL8YCr9QH15b
c21F+boy/TOlhv1TPBtbMl4sS+6wCIbf9//8BkqzBx3jxdp9WHeeaHJQ8lCp
YmGtanmTfk2n8ZlxyXNDah0v4eP57vDm1p5HYt+uC79Qfn5lYN8CzyeT7S80
mRrT+RphPFwK4F5XsXhqjXxOo+qRdm1OKm1hq+b5mdbx9dKGSqwjJJkwRl4T
4Je6BKump+14Nj/8Yd23zwc+nWtfXJOUnakOVaZnJZOK3aymIDbpBveenGU7
fXRHX9e1ASlAFpDqwIEDvTnJN998M3fuXIvF0tTU1NbWBoYKAPXZZ5/97W9/
u3Dhwu0q6tdff/3WW2/t3r27l+iLWNzBzT3oho6fPBn5jnC5Xlq3ZPmS9m9O
/c/WUfuPHl/oMh+ttjspuAlaQYNPMK5cMge4N1a/bKyurlxXGZK5ZKQrOttl
o22nyvgqqjDHx3V5hCtqtFPzJGpefHutpLlGlCJMzGThc1FyhYw+OonTnYzO
tIoX2xXLXaolPsWMBuX0BoWME7tIJgzXFoRr8sOV/utF7pO5ti+zLK9bNI0c
hkdLWddtmlIozUAJHikSUNFqDWwNPa7W0LN75gyXZJ5fsTSgfqJUu7pc1+Tg
ScgjDtRlhedVhOdUhGeVhCcHLnT4DjU5N1ekvZZjmGxABYThPi01aKSXW9ih
NG6LA+3Mwrrdwil+ycMB+eIy9cpaXXUap8uLeZSUV0KW8N8awy+Hws/XXl9d
8Wln5sxsGXDvveb0tSU6jxCJH3lPpZ3d5EFbfVhXgXBCUDyjVN7zVGxIs6rN
8Ey36Znx5u5qaaYGmVikCG9pDX8yOvxuffjliu+fCuxb6PlgUubakNGlIKUl
EUM+/ugCrKNYNK1OPrdZvaAlKdtEWTvNvGyc3pfJaKy6wb1WxaRWeYqSNK8r
+fUlzvDmhnMvBDbOsbX5sQULZ7/z5tpMPTHgYDYE0fH1snmdqr8/1fzjj0Pl
MavbK2gUJ0+eBJj86TNA4wLEqdXq1NTU5cuXt7e3A0jfe++95ubmyGnhI8Cq
wb/wmz/88MNvUAuIdO2GwjemVYNufRdOsnbt2pkzZwIA/3RpIwUe6POWe6mr
169PL8t/1CLKYhCrUljVPt7YUvHs0SqA3qRGWSAorW+UpxmQQ0rzVXPmVyrj
YqYAww+fEZTNK1VZhHirDO93MXq4p8SncXBelFQmpzdpOePN6Mx0yRKnYrlH
PadIMatVtWSszp9Kz6LgrlfnhkOBnvnG5Z6TAceW7JSXUtQOCm58sRjosbxV
ly0nO0SkAjWtUs9SUmNarfxJWaKHfbJF+coVRZo1Ffrl5Vo1P07GilmSoQgv
rg4vqgzPLQtPL7zY7T8w2vlxRdoLOTpwnjJmjEdDCRpowL26DO4YB9rtEU7w
iaDwc0sUj1ZrV4X0+Ub6zFJFjpFaa+aFXwuFX2/s2ZBiTcWJh/2dGdiOya63
m6yP5Kp5uGEC+ohQNq+He7lYd1A8pVg2q0qxMJS0Yoz+6e7kFyangEMOFaMl
2SyHmnx1fahnKYCN9eG/V15YE9y72P3ehPSlFUlqTrw/lVrl4Tbmo+3Foql1
8vmtSdPrFXnp9JfmpM5sUaP8EdXFaDtwr10xc4LGn8moKRCtnJ4a3tZ49qXA
OzMzgjbJzq/3nj/3bWUw2ZOK1BYIuusk88fqd37+W0tIRfUbAsgcPHiwN3Hu
5cuXn3vuOSKRmJycHMmTAu6qqqomTJgQOf/evXvfeeedL7/88sSJE8DDfzdn
BkAEBH7//fc3bNhw5syZTz/9dNOmTT/7nR07dtTW1s6ePRss5Z8uMHBv8+bN
A2Io8s5p4exZWgayeFxLmVdR5mS2FYtmNakWtCaVBHj5AVFdSJ5qp74v01y3
OrYnGctJCB3/gEGQoGDG5BiooYCAyx7Opg8XY7HpQnw2SiqR00J6zjgrOitT
8ohbudSnmlWrmNeVtGyyobNcjBKGHcq1hVuC4UZwfb5ThY5N2ebHtFIrL3Fl
p/7ZSeZZtcpkQaJdTMpT04JJDDU9bqwdm+ISz8lRPBJUr6zQrq0xPFwo14oS
MMbIbD7x+sLy8NKq8OKK8MNFlybk7B/j/LAidZUnycRKyFASnUokT08ts7Lq
bNxWF9rtE00pkMwuVCyqVK0I6Vc0aOErzKjsOZuGFX9+VWn4H009e/E8W3X5
sUBHBvremLQ3Gi1jbdiIe/+/jCRirYvX4OED98YXiWdUKObUKx9p0j7RqV83
wfz8tJRZzcqaoKAuKEgW4z96zB/e2Rb+uDH8j6oLzwS/Xuz5x7hUMMkobXhe
Br08mxPKF7SXiKbWyxe0JXWUCmt9/Jfmp3bUSOSSeHsqub1B0t2unDVRM65F
kWEkd4dUP22p+/blwNoufWVxzpWr13744dorzy1zWcllfnZ7lWj1ovIrl8/3
dT0aeIq4r8im4QCZP30eiGSfeuopPB6v0+k++OADINIbb7whlUqff/55ePfS
pUsQ7RoMhqysLOBVenr6qlWrbhbg1vNAYbZu3RoMBkUi0eLFi51OJ4TM8OJP
NxT5HXCSEErn5+cDS/90geFsW7ZsGeLcO3r02EuvvAr/eXzhRH8aMjqITqmT
tZYJ7U56bkBUWSvJLuQvFovCGY43pColflRTNh/ix3o7d06dsr1R0t4gHV0n
7m5VZKiJdgExIKPW6zljrdjDWbJHvKr5QeVDrcrF3drHpxjmdWmUaNzsJGG4
qyTcGgyHck6XZH3kMTejzHwrHaD3wjSLK5kM1tEuIflV1CwpYuYmjMsSTvOK
5xcoHi1NWlWlX1NnaMzmO00ULnUYI/6Bw2O94RU14ccqwvOKr0zL29fqfL/C
Mi1FmKYiZuvIDgXi11NKrczaTG5rNjo+Tzw9KO3JRNRpnhitW1yjKTDROwqF
Yt6oZCHu1c708Hst4TdD4Reqr6wqeThHtqxY81qj2SNDEmPuLbDSy7M4IQ9/
TB42vkQyq0bRk/Vu06/uNj4/NWXdFHNHtai2kB8qRV0plEkVyvC+9vCWpvA/
ay4+V7hriee1rpR8A02OxfpSaUUuZihP0F4mmhqSL2zX1OXyu8rFa2eai/O4
ThtNgsWOrhV1tysemqCZO0Nr0ZHS9dRTbxd/+1rB2ELZ6tX/M/Xu/Lmzk7qK
C12s7sbkXdvW92kNGqiKbKH7+eefA6y2b9/em1MBNvl8fk5OTvjGrpRPPPEE
h8MBjxd599ixYxDz0ul0wOPp06e///57gOGpU6d+uaMHvL569eq4uDgIlo8e
PRrZAAii2pvLxcDJ4S0IqHsz8Qa4B+ZzKMe5t+rUiSMtlWl1ObxxNTqDFrFm
Uv0FwkCJYNr8qlaL5ZDeVEpCUqS4cXmieRXKxxq0Y6slLSExOJPpE5NmTtbk
upgZKCFHSqnVc7rSsFku2SKfYmalYnan+pGJ+senGZdNM/jTaBlM3A9j8sNd
heHRuScrst53J2eziDPqFM9NTVnaoZMLYv2Z9HQxwauiGLgJWVLSOKdwuk+y
IKhcVqFZU294tDLJY6HmZTDEnJjYYX99IlcbfjoUXlEVXlJ6dUb+nnbn2xWW
gISaBydRE7O1ZK+OXGxh1tq5rR50fL74oWL5/CrV4yH9U+3GqcUyoFmRi62V
JBRk0hvt2E/vj+6ZevdqzQ9rSl8OmVsz0KerjQr6KLOC4LfQSh2sugj3SiWz
QspFLdoVnfq1E00vPmRdNk5fVySoLxaEytDKfL7TQL+6pSG8rTn8Qe2l5wu3
L3Y/PSZZL4xP1ZOcZkrP1Ls8fluZaApwr1NbmMWa1aKc26lxZNLyfWyZJM7r
ZHR39lzViV3qFJOQxaA8Mz1l+yp30G0+cfJ05GZB1T118sjTT8zc8skbfVtt
Bq6g4QP6gCfffPPNkSO92hPzk08+AdD5/X44G6Bp5cqVXC73JvcAX3PmzEFR
FIxl+Aa7Xn755dzcXMBj5BeuXr0KMPzxht58803420U3HqA+f/78unXrzGaz
yWQCUkX+tqOjA0xjLyccwvcd4n7vVu3fu2P1o+M3ffhmskmr1CY4vVigRHv4
6N4Fs2Y5yBSViFVoZYzxodNK5FPKZfWVwjE3IrKp49XAveaQPEOJeMVIlY7V
kYbOcEkfzpVPG62Y2615ZKp++QzjsoeMVbk8lDbik1xLeAJYvryTVVkrLPIU
Ee7JCcYXZ1oqXByNIsGfRTeLcW4lWUIZFdDTO53o9BzpwmLViirt043GKUGp
TY+Aa0rTEBPi/tstIv+4urZnFsqyiquzC3Z1OJ8vMlgxXHUur8rPLbAwXBok
aGXUOritPmx8QDyrXPFISLNyjP7ZruQmD+rQIalaAsSStfmCDDnp3HPl4fWj
w6/XXV9bun2Gq1DHmOKV6CWJXgvNbaIU2pm1Hl5zPtZd3sO9R9p0K7uN66aZ
X3jIMqlOWhbkgdkLlWHNVcI0DenD1bnhfRDq1l96qeiLBa6ZJQqpJMHtYDqM
SG4mo9rPay0VTg7J53dqPam0R8brGkoEVgvi8zKddrpEGNPaJJ0yXuPNZsye
PW3R4sUGMaHMJVq5clVfV5BBKGDOkRvqzUmAQmw22+PxwNkgMn399ddlMtkL
L7wAbAFTB2ZyzJgxLBYLeAj+DdgFcFMqlRG4gcd7//33Z82atWnTpgMHDixb
tozBYNTW1kIADkZx8+bN//jHPwB0a9euDf9vnFtQUNCbRAzo8OHDUe79UuvW
PUuhxEqV9JVP9MwKO3P27Muvv/HJh+/mprAasnljC0R1QbS2AhvTKBnXoZw6
IWniOMXTqztK8412Ib5My2xNFUzOEk8ulU5vU80fr1k6zbBiVvK8iVqbhZIk
jg9i1Kvji8JjA8eqHeUCGkDgmWnmJyYmJ2FxDivZm0XXiOKBXXzi8Coruw24
lyddWKpaWa9/qknfXiKyGRFwTWAdMeYIlDpizzR/+PlQeGXl1bmBnZ3OWQ4p
MKrMx2kvF2XpKVlapCCFXuvgtPqxCUHxrErF0gbtE+2Gdd3mYBpDxoulkR8M
OFmNxYI0NfGVSbbwptbw2/U/PVt6YklObSo7mZ9YV4wG7EyHgRywMWqAewGs
u1Iyq0EJ7nTVBOO6GSlPTzel6Un5HmaoFGuAa1InCrhZ3TWqnw53hjfXX3yt
6JN5WcBerYmUk8+1JyO+NGq5j9NSgk0KyR5qUWanUFY8ZM33YSYj0ZVFD+Tz
VIrElGRSIJ+j11A//Ogf586dnz1n3tx5i6IV9U4IsPPVV1/1BiPg8d544w0m
k5mZmXnw4MHwjQknZWVl06ZNgx8hLM3Pzwe/Z7PZsrKyAGLARkAcWLjFixeH
b0TBQMWRI0cCOV0u15QpU0KhkEQiWbVqVWRVZMBmQ0NDZAQSigpIBEiCU+3N
t966devQ2T/uD+mFF16cPm0G9C83X7n2w4/uTHNmEiHoZgfyuDXlaEujFLg3
qVs1aYLu+LGvp0xssMji8tS0Bgu33YONg3bdoVowUfvYDMOK2ckttWJVEs6s
xPNow9/0J18cH3jTZzTwExa3addNTwn5eXJhrCOV4rXTzVo8MeZeKX1UTQZ3
jFMwNU+6qEK1qkH/aEjbVifOsdHtRlJ+JkMlipfyYmb5leFXG8NPVV2dH9zW
5ciXUzurxfl2ZrGbrZcnuvQUfzKt0sFp8ffkI2bXKB8drXtyrPGpscl2LZJh
JBJw91UV8EIAtyxmKFt4fVNL+P3QTy+UH3nEv6RYxaONmNamtGhIwD1/Kq3S
zR0N3KuQzGpULe3SPzkp+bmZ1se69RpFoklPDJVjoUpsTEgMhcwwkL/9tDa8
venCa0VvTktLEiU4clh5RYKsNKrLQilyMxsLsQn1ss4qsT+D/vazo+fN7UxS
xdkzaXm57KIgTySMFQhGzZiRf/bs6X379kFLiY7G3CFB84cQEnjyp88ACNqy
ZcszzzwDBg8YFVnO9O23325uboYfX3vtNXgdItaNGzc+++yz4OLgT4B7RqMx
wj3AJvxYV1cHeATWnThxYs+ePatXr46kfaEBAlTh9UhIDqeaMWNGL0cjwze4
dxsnFg4yHTp0CO7Cra8899xzmDAm00YtyOFUlAqaGyVjO5TjuqQrVzTCu08+
sdSgiDUIEwpTmaOLsXGNspmd6oWTdY/NND4yw5Blp6u0OLEgFiyfIGHY0nS5
iRxX5eOunGB8pFMHZDBrCKlmkiOd6ncylGicQ46UW1ljsgVT8qWLqtRPNOpm
hhTjWhQ1RQKbnuRNpdkNiFQQm6lALj1RGX6m9tri4Bs1KVYZ4dEpeqeZrJUn
QszoMlI8Rkq5nTXaj3YXi+fUKR9r068Zl7y4RaMSxmeYSPiEe4q97FAJBpFm
mop46LmS8CdNP71acXCJb25QkWtn1JYKNGqc00TxWqjlLk5jAdpdIX64SbV0
rP7JKcnPzkqZ2CDLTCWL0ZjqYkGoStgakkxoU7gzaYu6zeG9zRf/VjSzXI5J
43zF/PxS1OtjQ6jbM/UugHbXSSsgHs/j7tn68pfbNqdYaFZrT6hbVoo2Nkm7
OpXr168I3zAke/fuPX36dNTv3QnB5QV7FvFpt1FAlfXr17/yyis/m4MXvjE2
+9FHH+n1+oULF16/Ifj0l1566ZeeE8r21ltvjR49evny5XC2nTt3vvrqq72H
XvgG94bOfiJ/VHAjfsa9a9euFBUmp5gJ0DxLivmNIUlHu6K9Xb59+z/DPb3Y
ZyJ+PJP2YMDDaihHxzZKZ3SpF07RLXvYOKlDqdLgtToihzMyfuR/A9aE7JF0
0oPlbs6C1iSnkewwUzD+KIuJZLNSvFmM/CyWS4MUWphNLsGkAsmi6qSlIW13
g3xihwJ8Y6qW5LRQAg4GcE8nS1xTb/rppfqriwJtqfzyHM7SSTo4v0KakJfD
sRuRbD2lyMZs8KHdReI5IdXj7fqnJ5smlktkWJxGlsCiDUs1khrKsOZKUXYa
dXZIF97S/NPfKr5a4C5Ipo+pFSXriXYHPctKcZnIQQczlC/oLBfPalI90q1/
clry6unm0nyeJ4sh4sfAvz3ca5B0tyk6RstS1MSjb5fuWeM3yQnJmVR3kJ9b
ihWUoQ4L2W+jVecLumql3gzKlNa0i9+dvHLlUmdnmV4fn5XFCAb59SHR5CnW
Eyf3/u9l75kDduTIkV82oqh6KfBmhw8f/mVqtfeCfur7778Hr/6z1yN5Dbfb
PXv2bLB/UIADBw78KnjB+NXU1CiVyuTkZEDoxRu6LWWD6hTl3r/TL7kHenTp
NJ02IdvNDAZ59fXi5hbx/IVBaLbhniHia3Z7Bod+f9DLqi8RdDVIZnSpFk7V
LZ1pKClF5VqCUoNXguXjxeak0QEgNX4ehzJczInJNJCaqkU8LEabhEtLIWVn
0vM8TI+ZWmCihVz8CQWSBTXqWSFlR4t8Wre6wN8TwDpSyBCZaqUJ6UaSRYrf
O9O3fky6AU1cOtUwZbQ8PuaetFSy28UAe+nUkwPwcT7B2CLR7Hrl4536Z6aY
arw8mSiWwxiebkTEglF1RWhzpbCpHHOZaGdfr/jhjYpXOsw2IzK2WSYRx3tz
OA47HXwaBNd1ufy2UtH0RsWSbv2q6cnzOzX2NLLLQTcbSEppQn0VNqZBMg76
ghYZlzPSa6H7zFSuKNaRz3UFuf4yLFAj9HjY7lRKuZ/bUiG0aomvrpsevtFG
Nmx43WBAMjKpBQXcqmps9ZqxNxdUCd8wCdA09u/f/8t2FFVvFLHTd4J7/05w
ryHs/e67736VircKujn4NbCOgLvb2+WdPHmylyOEg1i/yr0DB3anp7MzoXkG
uNU1woZGyebNf7/57kcfvWcxEPxZjKogv61ePLVLNX+qbuZETZqXlWQhy9Q4
jYGYaiG7zJRSN6e9TDimWNgURBeM1RYE+AYzIhPHWcwkexrF72bmZLF8Rmqt
gzsuIJ5ZqYCoGXjy0CRNZjol183KSEb8mXSXlZIkiS9wsdTsOBUnrqEUW7fQ
UubnxsX9t9/HtqYgIizWbaHmWmnVXn5noWhmSL6sS796silDSyQk3ifgjMjP
ZkiwGCjw6GphV5Msx8nsCkp3LcsJmOjNdSKfi6FNJnpyOS4Py2Ei+1KpFT5e
a7FwSki+eJxu1XTTmHKhXk902KhuJ1PAG1lYwG0J9eR6aspRXzYzL5czMuFe
cxY908fOCvK8pcA9UaASc2ZQgm5msZ/tTMdO/6+pu3jxu3HdFcYUgsfLDDXp
9+37+RMEgL7IE1XQVAf3w5V3UwCWL7744vjx431dkLsqiB2ieY1/p1/lHrS4
KdMak004fy6nuJQzY1b+1av/6jguXPguz6typiNlQIBa0ZQO5Zwpurpasd7B
gEOWhFNo8QYg242YEYg3tVG+dIKutVbq8rPcOWyRKN5kIKZbyB4Ho8DH8afR
S23stjysq1LS1iwd36mcOjEpxUQa0yjNNCNOK6XIzcI4oxpL0OYK4dgG6bKH
DGvmW9IMJIkkITeHo1ImGvREj50B1rHCxW0NYtPr5Y916h/p0roy6QL2CLOB
6HXQLAaSRp4I3OsEq9YiS9ETlfw4iLUXztDLFfGZTobLy8r2sx1pVLeFUuph
Nxf1rAawsFv32GR9QS5Xr8WlWhGPm6FNSrSYEPB7YzuUgRx2eamgtJjPFcWl
OBmpXpY9wAXuFdSIgs2ynEJBbhYzRYcsWjDr1gu7f/+uiso0f57ohRcX/Tuu
RTaFAcMQzXTcFkGk+cknnww17u3atWtAbKHbJ/pV7oEOHNzjz1U5XNTiCuln
m9+OvBhZfAzceFtbmcWQEMzhhCqx8a2KyV2qDB9b72SZfGyFgQiWT2siWVPI
ORn0+oBgQr1sarMCzJ4nj5NfgiYZCFo1DiyfI5OW42UWFXCL3ez6QrQ5JOlo
VUwYpxrXqTQnI1MmJnns9EwTqdDLTNEQbGZkRrty/gTN0umGx2YapcJYWybV
7WViaKzNRvG5WS4TpcjBbA5i0+rlS9q108ao6sDL+VhAPEc6FRiL8kdUFgo6
GiSTOhQzxydN6FAtnZ3cWCMSSuJcYNWAezlsp4vpMJODWcyGIDYxJFvYrZk1
XldSI9QbiCkAYQc9y07HsJiGOlFXu9KZxaitxnQ6glhDNABa3czMfG52KZZT
Jw6Olpe0qac/VN9YXwP4uvXCwjU8cvTgls83/HZQE5l6Ec103BaB39u6devd
jHP7g6Lc+w3t3bv3V7kH2rDxzaYW91tvr42w7urVq+BDwDzDn8x6eIZCOirP
y6wtQ7ua5RWVIrWDYXSzUwr4SitZokhQ6YnJEOpaqRV+TnuFKDeb5cxh+4L8
YAVm97FksnhzMgmCWW82MxjglZcL6mqELU2SzjbFpPFJTSGJLZ06rltts9HS
k0l+B6PIxxJyR40NSedN1CyfbawtEpCQB+wOemYmncsfle1leX0sZxotP4Pe
UIBOrpU+3KJqDklDTdLySgH4vTQLkuNmqGSJzkxae6N0YkfPg7ELZhkWP2wA
Y6k3I3Yv0+FlOSEmBctnpebY6HUBtLte+nBnUnuXumy0zJJKhlA300b1+1hy
aSIYv85OZUY6JT+Py0FHKZIRbRrVmMVIy+VmlaC+WnFug6xuYsbpM8d7U+mi
mY7bIrh6UG+hf//+++/7uix3VV9//TWgPsq9XxX0CJHpRj8TRFhQYS5dunjp
0uVjx45DtYnM/Dx58uSVK1e27/iKw0t02qhlQX5NhdCczVQ7WAYfxxIQcOSJ
mDxersXrLIilZ74Ks7CAz+CN1JhJuSWCgiphVg6HzRlpMvaMAWa7GIECbnmZ
oLZG1NIk7epQTpmkARLm+FnBEn6SmZSajGRn0CoDfJMGb0+hzJ2YNLNbTUUe
ZLCG2ew0QzJJgMV6ctheODwsbxq1xscfWy7uDMlqQ5KmVkV9izw9lWwxksA6
2tMoSmlCa0gyvl0xc6Jm3kO68e0qoSguLZtpc/dwL8vHzs7jOt0sdxqlMpfX
VSMZN0Ze264oqJeqLGS9jmC1Il4v055JE4nj6kMivZ6QpE4UKxMxHVEJv+Cg
W/wcRzHqqRb7G8QzHm24NWfx5wSV9sCBA9FMx58W2Ga4ehDkbtiwYagN8kNc
/6tNO6rwjccDbwZiEdaBzbhw4cKpU6f27dv31c4e1h09ehQihVs7DkCfWieX
quKcLobFyZRl0FQulj6Ha8jjIbxYURJerMKpTSRTJi3Vxcj0sS1OOoH8oCGd
muFlIfQHEdowCA8tKaQsBz0vj1NaKqipEY0eLe3sUE6donU6GUUlAoEoHlUm
WsCMWciFPlZNkC/kjXTbaMYkHIV4PyaKt9ioIlm8XI1z57Cz/SxvHsfnYQWz
2XWFWHW9qG60tLFNMbpTCVbQqCM60il5bqYEi6kqEXR3KB6aqJn7kM7nYip1
hHQ3MwNCVC/LAX4vn+stEmQ7WYVuZkM5Vt8sL29Xpvo5CZRhPfOxzYgji56f
z1OrElFBDI5wv05PkeoQrjJRakI0mTSTl50ZRJ1VQk+97PX3196WGwSXHQw5
3IWLFy9G++4/JLhccNGOHTsGnnnTpk1DbRJvZMWDvi5FPxVcHOAesA5QBq74
4MGDYI/B2sF/4PXfiLBqaqvjGQ8KdETUTIlwD6CnyGKyFcQMn7zH8umJhgyq
xcUA1mUHeMnpVBJlGEIfTqAO06dTVGqcKZlkt9P8OZziEn41cK9Z2tGpnDhF
Y7Eg+UUCnjwhkfygJpmYbiLlZjPqwROWCnQqXEkux6QjiBQJyRaExhyenIK4
vMxsH8ubz8kv5AcLBcWVWGWDpL5V1tShbOxUFVaiRj0hzYrkepnJegL4zJ4F
ASZpujtVSkWCxU4zO+jWbGaGl233s7MKuJ5iNKcMtdmpeUVoRbuypEWudXPx
7FgOFqM3kDIyaTm5HMCyWBKHiWIfX9EYKPJTsZGYniRPo+qzmdYg6qjACsYY
DxzedXtvUzTT8acFFfuDDz4YanHuiRuK9pU3dTM9EXlee9cN7dy5E0Kq06dP
/87VDtesWTOc8N+sJILATJamA/fY+gIBx0h0F2U+88JytmiUVEvQpVFSnIx0
L8tewPWWob4KLFAvlmgJWYV8hRYHli/dRoXIMVDEr6oRNTVL2ztVY8cn6QxE
m4clTyHjKcMSiPcDrLx2enmA1xaSzJqomTVZK+DHyFSJai0RoQxLddAcbqYL
/F4BN69IEKzASutE1U3SUJuioVNZ36EsqhUlm0gpJsSdxcjzsQXckeXF/Inj
1PYMCnDMCAYykwZwTveybRClBnq4l1ctVBhJ2cVoWYcqr14msTNFdrYwmaLV
4S2piMfHLC1Hwfjl5PO/+vqf6zes5ypIXBVeaqFoHExzPi+tBOucU37th9u8
NjJYl8hIdTTT8UcVWX9vqMW5hw4dghYd5d7NMBY6Poj99+zZAxYC/P/WrVv/
RJU4dOgwmUmkyRL5yWRROk2ZzdEFULIk/rmXnzl9+qTSyMBUCUkWsslOT/Wy
MsFHlaK51aLcOhGqSPBUi4B+SUk4sHbZbmZ+gFdeLWwE7nWpmsbIZerEpHSq
zEzmKxLvH/4XrZHkSKUU5XIaa4STAWU14gTiA3xhLBw0FnCPYXcznX6WB7hX
jPZwLySuHi2rb1PUdypr2+SZQZ5SR0zW96SPAwU8u43OYY8w6Ihg9hwettKM
6DOo5iy61cPOyOE4gnx3GZZTLRTriFDUkjZVRgkqSGUK7WxJFgdgmGxCslyM
giK+xkhobcu4eOnc5SuXmzqqEOFIzIgo7XSDn2stFb349lN34g5GMh0QuEUz
HX9IEOFCFBNZ3W7o6PDhwxC1DU3uAevAHkRWDAOrAK0GPAMQD2xeZMju5MmT
f25ZV/hbr98dx36QoydjaXS5i6PwsjUWeWRIIVCexRbHAFUMdprFw7L1TPBA
/TWirBJUrCNkBAV0KU6ehDOaSfYsuq+AW1aF1o+Wto1VlVagbCxWYiJJTYhA
g7/3wb+INPg0iHy9zPpytL1Jlp7NpKFx8bh7ccT7hbJ4CFQzXAyHt4d7ucC9
amFJSFLZLKttV9R1KkuaZOpMhlBP0uuJ6akUv49ZXobm53HT0yjVNcIkM0me
jGitFKODbnEz03u4J8guw9zlqFhLCLYoCprlGi+fa2Vhdo7EyZelM7VwHgfN
k8eRyhNffGVR5Ap/9vknqJbK0RCkaTSNm5XfnHbqm2O3+Ub+r+BuRp54imY6
fr+go4dqP9R8MvSPg35LtVsVCWOBdeDiIkN24OsgjAXWgeH/mVWIGL8/90Gr
nlw1HH8vW4ugFuAel20mNbU0Rt56fOUCOjZMZiBqbTSzm5mRz3OW9kzwSPGw
pcmIxEojChMxJR5C2lQ7zZPLKSlHa5ukY8apM5wMCi8G1ZEkZoSOxsUS7iey
R+os5GwIdYv43nyuzEqRpSD3DftLbOK9Ch3BkEqxQKjrZboD3BzgXo2wtEFS
2SKvaVfUdCidZRhqpmAmRK0nWlIQj5tZWChobJRMmJiUG+Dx5YlSPUlloejt
NJOLafVz7EGBqwLNLOBLDKRAq9JdJ0XTmdxUFpbJETkFUi+qMJPNqRRzOpJu
U505+z/zYK9cvTL54XFUaTxmJitc7EeemvXvr9ltUGQXbLhr0Wc6fqfOnDnz
ySefDDXugQMZ9PNY4NtFwliwAQA3CO3B2EMft2/fPrB5v+ENesM9uKpiuZAk
jhdYaMJMpsyCbVi/IfLWjl1fCpR4TINXp1KNLmZaPs9RinrrJKo0itBARMR4
ogiH8GOVWlxKOiXLywyUolUNktFdSrEiARHE8TVEoZGUSBvOVeLjSA9gBqLB
SkmzMxRpNHkaTWVnUPgxHGGcVIvX9oTStAwP0xnkeovRQI2wpEFS3iKvaleW
jZHr3Gy+iQLoA47pIV520AMBfn29uHG0FJMnsERxmIYoNyMAZ4OTYfFybEGB
sxwzuVnqNEpBmyqtGGMaaFwLU5DJFTpRiV8oy0aVJgQV4Z5a838WCD1+4pin
2CYwkIuavcdP9Wp9y98juN1w8Xfv3g11O5rp+I86ffr0+vXrhxr3wOUOVu7d
HLKD+h9Z1GvHjh3wL0Svv3Mpht5wD7Ro4aIRpPuYOhJqZr/xzr+e4b1y5UpW
rokli5NbKDoHw5LLyyxBPXUSVEMg8WMTePGJgoQH4x8QqxINFpLdzcwrFJTX
SyobpSTaMJo4gaPE8ZKI8cgwkZkMeKSgsRBCiq0UaSpVYaOrs1iYASGzRoqT
8CoTordRU7OZjoIe7hVUi4obJGUt8vI2ZU6tWGih8s1UQJ/ARFbpSWnp5Jx8
XmU15i/kD4u5l8wbxVfiRHpEYaXqHQyTl50eFDjKhQoL2ZjNym1RKF1cip7G
tDB5mVzMiYq8ImlAJvVIu8Z1Xrnyf7oSqF37Dux5dNXCPQduZxr3NwSfGBm2
imY6/qPA723atGlQEuA3BP4Hmvag6RZvsu7ixYvAt55Zdl99BfUfYnkg/B+9
ub3k3tmzZ1OsKWQGafac2T97a86iaQg2TJJM0tgZKT5uejFqK8dkOjZCJcbQ
Y2IYMcOIw7hKnBpCXQfDG+CV1Ut8hfx46gjgHlOOo0viE2jDhCkUvh6JQ4ZJ
UqmAPmk6TeFgqp0sOBD2KFSRINOTdKk9WWN7PqcnFVsjCjZKisfIS9uUukw6
QRAnSKHxTIA+qsiIJJsRj5eZX4RKjMgwwoPx5GEseQKmI8pSKFo7Xe9hWwMC
Wxkm1BNTi1BnnYxrZlB0NKaJycngoE4M84pEueLA+MIfr/eXtMLly5cjEyyj
mY7fELiCXq7ZPhAFbRNc0IDm3q1DdtB5HTx4MDL5BOJZ+Ha9qfO95B7o1KlT
mzZ99svXv9i2mS3DozqiMoOu97KtRZjGQ29pbSgrLf9LzF8eiH8gjh1HkRFk
GpzZRnXlcgoqsSQbfQRxGBmLo8sS8YwRJF4cmkIBz5ZIH85U4KU2piyDrnSw
1G62IR9lKRJZWKxYR1RDqOug23I52cVoLnAvJC1qkRc0ySTptOEJ91MVBL4Z
0EeDf+UmssVO0ztZRDSebaAmMkZQsTieCicyIUobTZ/NNOfz00pQnopgrxSZ
CzFESUa0NJqRwUzl8LIw1CtGc6SzVj3cm8t12wV3/8CBA1AThlq+8vcLnM8Q
5B5864G4dXhkyC6ytTp8BbBzAKidO3dGhux6s6fwreo99/6drly9kpVjZsji
pFaq1s22FKJ8A/6FF1587bXX/uvev9wTcy9eRCBISGwFTpuCZHpZGbkcqoI0
HBmRwBhJkyYOx9/PUOAEZgpqoXJ0JPBmUhtD7mAqXWyNj2cMYqI0Ook1AkvC
y82I3kGz+NiOIoG3RpTfIA00y7OqRGgKnSzBDycO4xipPHB9KXSBlYmmsgTp
LAI/Xu5DqWoExwCiJqJ6pCcV62Qm5/FSCgTcJLy9Tiqxs+KFJERNpegZDAuH
7cAEXrEkkLR+y4Y7cbl6I6gnx44d27t3L3SLQy2a+48CwwBh0S+35x70On/+
PLBioHDv1iE7uF83h+wAUHdiNa3IqOBtP21ET6x9nCqOFZrJqiymLpdjcqiP
HD4K9VChVNxPeBCH9XCPJEUwHUmXQePqKHg5Et8z7nc/gRs7LOE+lgbhJ1ME
ZqoonZHIGsVUExUujsrD1eSi+qCQoSImkIfxFQlSPUlro6Z4WPagwFMlyglJ
85pkxlwB00DlmmjxjFF4NJ5vZXKtTD5AL4PNszAIwkRFgYSdwhiJu48hjedq
iSILReVgGnK4Wh+XqyE46lWyDHEsH0+QUxAdg5bCZdsxXrbI3uQ5e74/PvMI
1QZ6w8jT9wOlqt9pRXbBOHr06Icffvj222/3dXHutq5evdrPn9e49cHYyJAd
sO7rr78G1v2JIbs/JPi4/fv336GTf3vmG6tby9LgJBk0a1C+8eP3Iq+3dbT+
FXdfIoonSBCCjIwoyGQlmaAgExVkkpI8DDfsv4f9NYYynKklcY0UfgoVS2Pw
DJR46nBZFkflFWjyUIGVhuPGsrUIA4vFtERVGsWYzezJxlaIvPXS7FqJMJ3J
MNCYyTS6BhlBHM7QU3g9To+N2rnAQ7ISUQSlRCFhFHkkgsYxlXjMTJbbGboc
HvzL1ZEqJrtXrVuFw0jxYhJJw6Akc5k2lO0Sdyzq7rfVCOoJ1JbIKhzRTEf4
RnIN6vb27du//PLLIej3gHvA/P7GvZ/Nsjtw4EBk5snBgwchqr1r9RY85KlT
p+7c+V9942Whka7I5D798op/vfjKq/ck3BcnwOPFwD0KSUEhKXsOREUlqWmJ
QsJw3P0kNIGmJLL0FL6ZhqYyxHY2nhcLrk9kZwMMR5EelGbzJB4BFYvjK/Ey
C4S6DGsB31GOZddJUotQpp7KMNLgYJrpODQxnhXLT2fzbRzMIQDoMVIYfBsP
L8TRTWwIq+mKRAGEuhl0iKAFKWRBCmXB01O/v3AxtzxvOCeBpKRR9GxmOoZ5
1e9+sv7OXavbIqhOkeggmumICBramTNnhuD4HmB/69at/cH83/pgbGQtO2Ad
WDvolW7jkN0f0qVLl06fPn3nzg+X/R/vvfH6O6/c+uLhw4cJDFIMJwEnQvDA
PSWVqKaRVDSAHpJER3RMoghPQOOpcgJTR+Hd4J4wky12cIhC3HD8AzHUEVI3
X1Mik+UJyaJElixeaECS7HRTHi+zFHPUiBVZHLKGQtf3cI+eTGeamaOoI+kG
Gt/BFzgFRBGOa+MnYImcdD7dLEpgJpLF8RwtgllpKjeXqSAk+bAtOz6Gkn/w
yUaKnJMoQhA9m2YReEYHvr84AJ5tj2Y6bhW0OGhckR0bf/b6TfVJwe60Itzr
w29364Oxx44dizwYG5ll1+fPSt9p7v26fgqn2tIeoIxMEAL3qGCoiGo6KYmB
aJiIjkU2csD7EfjxiATP0CBsE01gZaA2tsTFk+cKhQ6uIgfTFsuUAYkgkxdL
j6GL41EdSZFO0/s4qcWYtQRj6mmIikLR0+gGOj2ZwUhhkWSkEZSRXJuA7xAk
ojiagY4XEdAcOV7Gx6FsEhrPUBLRFKrUzkaEcUWtnouXe/gGNadtctcoAZGg
ZjKsktWv3J6lpe6CIpkOqGPwFfpbpHOXBe0OYigIdW++AhcksvL8xo0bP/ro
I/AegxJ9feL3fraWHTg68HW/upZd3wq4d0fj3H+nCZMm/CXu/kQUuEcjKBmk
JCaiYSE6NsXAoZp5ZAMHJ0ggiXA0NYmVTONZmKiNI3HxZX5MWSBWFUrhkOVL
yFpGHEpCwLmp8GIrReNhmYOowskhyBBEQUaSqBQ9nZbMYphZLCsnjh0fz09g
pXJi2XFx3ES+U4hmykbQyAlCPgklUOU4CJ8FVjpBEL/i+SWRQvasCX/sSFah
l6oVVHY1XLg4kBZwi2Q6oFEP8UwHxFbA/82bN998Ber82rVrExISRowYgSBI
c3PzoBwTAPgAcO7Crf/VIbvIWnZ3c8juDwmwfOfyub+hd955597YYfEoCS8F
7rFISSxEyybruZRkAc2KMawYDoNQN5GsIDH0VK6FybdxRDe4Jy8QK4JSOPgO
NEFEjUfJeIzIlOMwE6J0MLV+Lk2D4IREghxBVFSKjgbco5vZTCuXncEfSYt9
EPfgPSPuQzQ0SZFm2tKZdnsWi8drHBOSmAV0LZGRRFSnyo+cOnyznHBPT50+
9bd33jj97Td3/yr1UlB46GShEp45c6Z/Vr+7IOAetMRbd+KGjv7RRx9tb29/
6KGHFi9e/Omnn/Zh8e6c4O4fP378DlmsW4fsAG4QXEA127lzZx8O2f0hRbZc
ufufCy2RzmONYuNxEvoN7nHIOi7ZiNIsGCNNzMqQkxS0BH4CxKd0HZXdk4bg
Cl0CqV8INk8WlEkKpBQdOx6jJQhpCRiZLMTzdIjUxuAnU+J4uHiMgJMgJDmF
rKVRjSyamcOw8jkOjG0TxPNxJDUNCyZpK6z7Du+DYny5deuVq1emzZlElhPx
3ISlyxff/atxRxXJdJw4cWJQupr/KPAh0Pxv3bMbrEhNTc2MGTPefPPNQbxz
E6Dptj+ndjOMPX/+fGTqL4Sxe/fuha5kYO1RDty7dejjbsrpdd+HxCSK6EQF
m5TEJetRigmjWyWsDAXLpiTr+XG8eIKESNVSmWYG18ZFXZjYL5LmS6UBOT9b
hJOwEkXMBCEjXkhLxBCqjMRUk4fhh41kxMfx8QlYT6YYSaJTDGyqmctIFbAc
GNctQZIYdKsAC6iC4ytvXa7h3PlzHd1tzmznz7Y/GxyCugod8dDMdES4B4Yk
8iO03PXr1/N4vOHDh48cOdLlckHL7dsS3jlBdN/7zu5nQ3ZAuciDsUeOHLnT
s+zunPqQe3Pnzv1LwjAcRsPLOaQkPkWPUc1iepqcbVMyMlScNDVJjCRiOERN
oZsY7AyuwIWJfGJxvkwSkNNNggQMuNdzJAiZ8UA/lBbHIz+QGPMAfkQcjwAR
NE5CRlR0sp5NNXHpqRjLIeK6ZYliMssuFuRr5jy16GfliQx398mluAsaspkO
sLvQSG/mc+G7QyD27rvvLl26NCsri0KhjB8/vm9LeOe0ZcuWP8e9m0N24OJu
rmUHgq6z3w7Z/SH1Ifc2bdr0IC4mDqURZMA9AdkgoqXIGOlKZmYSxaqYsGBm
TnnuSFYMSUHueUI2jcN3YahPIspToD4ZUcZNFLITRexEMTuhB30swGACSo9l
Iw8SYkaxcHF8Ik5IJsrpPbmSZN4N7ol5LlmCEOG5FfJC88atH/fJt+5D3cx0
QMc9dDId8GW3bt0K3zryI7Ro8PnQnOEKHDhwoKGhoba2tm9LeOcEX/z3c+8m
6yJDdje32okM2Q2ydW77kHsQUTJR3kg2gpewSWrgnphqUTAzkqipqvSKvO8u
fL/syWUP0IYTZAhFx2BYIysDSNA8OTNdmICyE4WcRBEnQdxzwH96MChkxaOs
OD4tlkWK5RDiIdQF7mnZZCOflgbck7IyZQkYGc3V2Zvz++fjZndaQzDTAdyD
SPbm+B78CGZvyZIlu3btAu499dRTK1eu7NsS3jkdPnz4t+8y1IeIqYPLcvbs
WYgIgHIQFMDlApvX57Ps7pz6kHtwzfPy8+8hxuLEbKIKJRskdIuKkabhZBpf
X/8O/MK+g/voClYchkeSaHQLh2vHeF4p3ycnKnjxAqAcL1HUc+AkPDwcop5/
E3r+z4/jUmOYuDgeghPTSElsikFAtwrZdgXNKsSJ6bw8w/hHHuqTr9xPBKEu
NPmjR4/2/7zbn9aN3Z8vQd8Kbf/zzz+/OUkVWjdEuBKJJDs7G+j31ltvDeJ9
1n51gbKIrwOmAevA1504cQIqw759+4B48P8hsl1pH3IP9OSTT94TNwKiVIIS
I+ukNEsSOUVV2d0eMdVwdwqqC4exYklqKtXE5diFPK+MmS6O47PjBWDw+DiR
oOeQoPibhwwjyLBhZHwsEywfkiCkEhVssh64JwLuIToBSc0RFaS8tv4fffWV
+4ki+3SABlYa7ncq8ozG7t27t23b9sUXXwD3AHc33wXQbd68+f333wffO7hz
3BCl3vRscE2gm4v0BXBxoDvYu3cv4A48HkBgiJj/m4KvDHWjrz79yOHDCIsR
w6UT5Biik1FS1NxM88bN/3qE/IXXXhzJTiTIKJRkLtsm4rikRCUvls2KE/AS
UeAeBkeiBMNHDrmIoJDixOgwMokoR0exSHEYhSgH7qFUi4SVqcIruWSj0FTt
O3j8ji8F3/91M9Mx+Barh34T2vXx48ehpQPltm/f3ieT8/tcW7duPXPmDFg4
uAgR1h06dAhYF9lqZwgm928qsitrX336T9d/ChQV3ktKBJ9G0ikIOnnD1AnX
bumCvz17Rp2hj0UJZB2HnibEslQxdGoMix3H5SWggkQhhheLcBIxQSomyiQE
hYykVsTywA3y6WZzDIcSxyPjJGxEg1JNwD11ophJs8qrprZdG9S9/O9XZJ8O
sD29XL22PyvySNrJkyf7uiB9IPC60LohgAVrB94e7vUgHtn4Q4LafnNqU5/o
3XffjSHi4jBuohSTZaZv++qrn/3C3KULYvlEnIrBsApbp3XRONzhdGYP9wRY
IibCiSV4iZQglSEKBaJSIxrNSCqNrNGzbA6yXBLDRhJFTCQJpSZLGRlJsQIq
06ZZ8fIzffJN+6ciq1dBSAiOaFAaAAjrtmzZAk2+rwvSBzp48CDE+AN3lt2d
E3APwoG+LUCgMDiCguD53GUrVvzyF06cOuEvL6Dp0YLRZcdPn3R5vPfgibFs
XjwfS0QlOLGMIFEQZAqSIglJ0sIxgkJjWjJ4Dk9+fSOBz4hD6UQlSjFKGVZV
DJeiyLV/ufvnaI3q8uXLYAkigWFfl+U2CyKayHKsfV2QPtCPP/4I330Qz0r9
0wLsnDhxom/LsH379tzc3PHjx1+5/OuNbv/B/XOXLdp9oGfq6fz58/4yMi6W
yYvjCoF7eLECL1UT5UmIQock6UkKbQyTx7G5ld6Sf370sS7TOoKFEKQ8sl5C
TZaP4tBKx7deuTrYmvZtEbSRyPjPIJu9EOHeoEzf/B6B3YX2Nfi6s14KuAe1
va9LEf79bQ18+4hE4ig6J44rSkSlBJGSIE0iyXWIykjRWfASVSJfzM7I8dR3
fv/9xenz5wyjEfEiHqKVEJTCeIy1+rWX7+gXGdCK7Eh+4MCBwbSEC7idTZs2
3Yk9GgaK9u/fD208GureKuDerUtV9H9Bx63S6O4n0OM4okSBgiBKIkj1iMJI
1qRQdRmJqIwo0bPS8yYtXAE3etuOHXyNKobPIKnE8ShbZDXtPXKor79Bv1Yk
0wEx7+B4HCl8Y3f7jRs3DmXuQRv/6quvBuWD539acE0G3NYDY1pb/2sELpYt
TuQD97QEiR5RmsmadKrBEc8WU7UZXFvxK+98EL6xp1v39GkjWDS8HBvFoLZO
nfTjYLExd06RTEdk275BkOk4e/Ys1PBBFrz/UUEv9vXXXw+yZ816I+DeZ5/9
yu63/Vl///vrfx0eH8sUJ/CUeKEekSQjSitFa6cZsmIZIoYpJ8lXv+9gT5Ia
mvDXu3cbnY4YLhtTqbbt3NnXZR8wAl8NAe8gyHQAw3fu3DkIAN5LQUcWjXZv
aiBy7+jRo3gKcwQVjeeqgHskqZmstNF0TqrWEcMQs6xF3tCUy1f+p2uDYO2d
DRtMaanzFy7s22IPOEXGfgd6piMyS2dwxOy9EZg94P/QzGv/UgORe1CHzZb0
B/DsHu5hBpLESlY6aFoPorbHMxUsa3nnrP/zpPn169eh5p+PZvP/uAZ0pgNa
+nfffbd///4NGzYMuMLfCZ05c2bPnj1R6xsemNwDdXaM/etIcjxbhcOMJHEa
WZVF0/lI0owEvoGbXvfMa/19t8cBJCDGQMx0QFFPnTq1bdu2jRs3vvHGG9H4
LiKIdvv5ZuJ3RwOUe6+88so9w4lxTBUOTSaJbWRVNk2XjxdaCMJUqavlix37
+7qAg0qR1avAOJ0+fXqgjI0Dri/cEJicAZe5u3O6cuUKRLtDObsd0QDl3t69
e+KJzBi6DCeIcM9N1wVxPBNJ5swsn3ru/EDa+Gyg6NKlS4C+Abd61fnz57/6
xcOPQ1nQeYF7H+LRLoQDt26xN1B09eoVldb4ABFL5BlJokyyysPQFcaz9Ygq
v37CsqFu4u+YInuTDazVq4B7fbJjYH8WRLtAv6Ec7QL3Bta85ZuqrKz5aywj
gWck9HDPS9cWxtLVdH3p0jVv9nXRBrOgwhw7dgwazoBYvapnG9BTp7Zs2dLX
BelfAse+a9euAZ2m772OHBmQi9GtXLnyv4aT4rh6gtBGVvop2sAomgJNb/j4
8z5bVmuICHAHbmH37t39f/UqoDRU740bN/Z1QfqdIsss9/Pbd0d19OjRvi7C
n9H27dtGJtJiGTo8loEofRR1XgxdZQlO+uZM9HmcOy7wUZH4EdxUf850RNZW
jeY1fim4g9Bzffvtt0M22h2g3Lt06SImVQ8jy29wz0+SeWIYuroJy/t/8DVo
dPHixb1794Kh6reZDqgMQOabm6lFdasuXboE6Buy0e6hQwP1Uf38QOG9iQI8
mkpS+onCzHieZdWL0Zl7d1XXrl3rz5mOyEYbNzdTi+pnAjMMzX9oWoUvv/xy
gIb5i5cs+esIWiLfSlb4E3hmltrz+Y4DfV2oIadIpgOMXz9c1xewDO16x44d
fV2QfiogXmRT0f524+6CNm3aNEC598UXW0bgGHHcZJLcF8PQJHvrz33XH13H
oNfNHcnPnj3br57puHr1KoRyn3/+eV8XpP8q8vxyvx2puHP67LPPBij3ILYS
ybXDaRqiNHs4Im3snDUEu61+opuZjm+//bY/zImN7IgNNN66dWsf7hg4IHTk
hoZatDtwuQcqr6i+B4fiRfZhCex1L7za18UZ6oo803Hy5Mk+9w9QpaEYAL2P
Pvpo3759fVuYfi6w6Lt27Rpq23AMaO49tebp+0bRYjhmFk948OBATdAMJkWG
1A4fPty3iUIoxvkbOn78eJ/vINP/BRdqqC1MOqC5d2D/ARYPuzeWUVJaFg1y
+4kis+YOHjx48eLFvr0pwN7du3dH87m/R9BVwV0bOo1oQHMPKnZTU9Pw4SOe
ffa5vi5LVP9SZPUqCDDBSPRhpuPChQtffvll9Pnc3yNwyENqG44BzT1oX1B+
j8cdjWX6myKrVwH6+jDTAdzbtm1b1O/9Tp09e3boLEw6oLkXvtG++sNWmFH9
qvo20wHhAID31KlTd/+jB6igjxgiC5Pu2LFjQHMvqn6uq1evAvr6ZJ8O+ETo
E4daprI3GjrbcBw/fjzKvajuqH788UfgD1gvCDzvppeA9rt9+3YItO/aJw4C
RbYVGPRMiHIvqrugm0sE3M1MBzi9Tz/9NBrn/lEdOHAALtrgjnYhnI9yL6q7
IGhHkQ2s79qO5PBxmzZtivq9P6rLly9/9dVXg3sbjiNHjgyRDE5U/UHQmvbs
2QO97V3IdEQ2DR8Ko1W3XeD39u/fP4gdEVSMCxeiG/FEdfd0FzId4C0vXboE
jReq95BdYq43ggu4d+9ecOaDNdrdunXrd99919eliGpo6Y5mOuCE4Crh5J9+
+uk///nPPn9YeIAKOg6Idgdrr/Hll19GuRfV3df169dPnjy5e/fu274jOXAP
cAqh9PHjxz/88MP+uSbqgFBkG45+tbbY7VKUe1H1lQBQZ8+eBfTdoUzHmTNn
gHtRv/enBTdoz549g3Jh0ij3oupbgTe7Q5mO8+fPb9u2LZq2643g7uzatWvw
9R1R7kXV54JmdScyHRGiDrUVNW+7jh49Ovi24YhyL6r+oEimA+h3G/fpOHfu
3Oeffz74YrS7LCAeWL6zZ8/2dUFup6Lci6qf6GamA+LT2+Iuvvnmmw8++CDK
vd4LOiNwzoMp2t22bVuUe1H1E0UyHXv37v322297P2kWuLdx48bbUrCoDh48
CAHvoIl2AePRectR9StFZt+dPn26lyufA0KjmwrdLkW24Rg0HglqV3SCU1T9
TZFMx7Fjx/50bBXZ4i26qdBt1Llz58AmDY5tOKLci6p/Coh36NAhCK+gfv6J
MTr4E6jb27dvvxNlG7KC2zE4tuGIci+qfqtr164dP34cPNv333//h54a+OGH
HyI7YkfH926vIttwDIJo9+TJk9EFK6LqtwLcQde8d+/es2fP/s5MB/xJZEWC
DRs2rF+//k6XcKjpzJkz0BMN9NngkTUG+7oUUUX1b3X9+vVz584B+n5npgOa
5IkbgogMzMldKOFQE3AP/NKAjnahOkEo0deliCqq/6ALFy7s37//6NGjvzPT
Aa7v22+//eVmatBaB+WD9ndTkW04BvTCpFHuRTVQFMl0gH5PpgOC4iNHjnz9
9dc3XwHfCDHajh07oM1G63wv9d133wE6Bu5M5ij3ohpAAqsG7AIXd+rUqd8e
7oMmuWfPnq1bt0Z+jCyk2dnZ2d3dvXLlysrKyl27dt2VIg9OwfU8ckMDNNqN
ci+qgSWwbefPnwfX99uz++AtqNvg7iI/gkVct26dUChctmzZ+++/z+FwHn74
/2/vTEPjKts3/lFUCi4UxBdcqIh+ELRa6ycRVIogKooLgvqh+MmALy40amlB
tDYWahFXULDRQJvGUhstSSmmNDrJJLMks08ms+8zmSUzmcxkq+9FHv7zH5M0
ncx2lrl+H0I6Ock8Pec813PdZ+77fo4qdM7KBES7WFkUWrdL3SOKQ3RUDofD
8BuV1UZ4HZNR+MDFxUX8tPx8D/7wwIEDd911F9RvdHT0zjvvfOWVV9TaTLhl
ZLNZj8ejxExm6h5RKHB0sHwwfuWdwaFjEDqxgRomI4SxfG/jMMS20L2+vj6t
Vnvbbbc9+eSTCJklG70qwEIjjLfinDN1jygXWLt4PI6pBwVD/Cs2Chd5WdBA
l8sVDAbFkfB+HR0dZd27/fbbn3rqKcTLkg5fDWD1ES10pB7I1vB6vbFYTOpR
EFIjlZ90QPdEccc/q3kvk5OT5fpcmMCurq4dO3b09vaOjIzgmzfffFPpybcy
Aecf9klZJxPLJTdWJopGfNIBa+fz+TABRd0ldM9kMpWf72FWDg4OPvbYY8eO
HRsYGHjwwQd7enokHbV6ENEu7JOCol3cMOXHI4QolMq9I5PJJCwfFA/fV9Yi
YYn/8ccfDx8+/PPPP+Mrw5wGgrVmampKQRWv1D2iGqB4v//++8WLF61WK6Yh
4tzKe1s0NYUY6vX6SCQi4ThVCcJGr9dbf7fY1kDdI6oBU+/8+fNarRYRLmJe
m83GT2xbxsrKCs65Uup2cWPQ8BN1kMvl4PSKxSLuakjfwMAAn123krm5OZfL
pYj+7dBnt9st9SgIaQCFQgHhLdZxzD64vuHhYUXXziuRRCIB1yf/zg+4SSpr
twlRIktLS5lMBnfyyMgIwlun0xkIBGZnZxURc6kJKJ7X652ZmZH5mReLo9Sj
IOT/qf7Z+MrKCmLbUCgEoXOsMj09jUmnxMop1ZDP57EAybyLO3WPyIpSqbS+
ad4aRNYKbl232y3kDt/gnzKfa+0DrgUuopwtH3WPyAfMlFQqtcmmGDBysHMe
j8dutwt3B7MHg6GafV3VARw7rhEupWylj7pH5AOmSTqdNhqNa15fXl7OZrPB
YBABFOQOX71eb/U7bpDWMzs7C2GRbccb6h6RD2s2vcU/4eXC4TB8ndVqdTqd
kLv69xMnrSESiWCpkqflo+4R+YA5ksvlfD7f4uJiPB4X8Szkzu12Q/1q20iX
SAUuotgIT+qBbEAikWD+HpEJiGdDodDIyAjWYhg82DwYBiih/PPByIbAveMi
ynAbDgwMK6nUoyBtjYhnIXGQO4vFYjAYYPlmZmZqa22E34JF7Onp+eWXX06d
OjUxMdHwAZMqke02HMVikfvnkgYCb1Z9lQRuv3I6CgyeSEep82E4BPOrr756
5JFHdu/e/fTTT0P66vlrpE7ENhxya0xK3SONZX5+PhAIbH4MLJlIRxH5xqIx
cqPKK/x+/6effvrxxx8fPXr0p59+4r5pkiO2fZdVY1LqHmksiFiv9EkZZE2k
o0CL7KtAoxqbjoI/9ffffz/zzDP79u07fvw4azDlAK47LrSstuHA6uzz+aQe
BVEPc3NziGsqXylvf4bX4e4genB68Xi8nsfdiKYhmJF/k0wmc7ncuXPndu7c
eccdd9x9993vvPPOVc0naQFiO2P5NCbFDWk2m6UeBVEJIvG4vFv3wsICooly
eQXcF9SpIT1SUqlUT0/Pfyt4++23P//8c88qv/7665dffvn888/ff//9fL4n
E3Bj4NLIJNoV269IPQqiElZWVqLRqEajEd13y70CRHeUBlaTweydPn16//79
Byr4+uuvEUTPrwLJvXTp0muvvfbNN9806k1JPYjGpDLZhkNsvyL1KIgaENUW
FovlwoULQvEgfRDAZlST4b2KxWL+30DuMK2OHz8O4zcyMjI+Pn706NHh4eGG
vzupDVwgmTQmpe6R+sH9jAAWvg7xrCgoq/PxXc1A9w4dOvT44493dnbCEEL0
5PNMifyzugeKHLbhoO6RSkSlWJX1EYglcRuLdBQoHpbyUCgk7Wq+uLiIYZxZ
xWw2szOV3EC0C91LJBLSRrvUPVIJFmK/37+5VcOtm8lkcJjIRZmamgoEAtls
ls2gSDUUCgWEBtIuSdQ9UonwSxvqnrCC4XBYNIMCcHrsjkJqIB6P+3w+CRdK
6h6pBH5vve4Vi8VoNOp2u202myivYHNjUg/Ly8u4nSTchgN3r8VikeStiQyB
3ys30MD34il0We4Qz8LyySEPgSgdUdcjVWNSBCms1yBloHgajSaRSEDiRDMo
NjcmTQJBBG4zSaJdGM5IJNL69yVyQ1STeTyevr6+yclJkX0HAZRh8zSiDrCS
ItpNp9OtjyCoewTKFovFoHiiGRRED6swd9wmLUCqbTige+w7qhpwNePxeJWr
Jw7GUgtT53Q6bTabSEeRW580onrCq7TY8uHmxyrfynckzQPr5ujo6Oa3kEhH
gcRB6ES7AL/fn0wmZVIwTtoN8VFai7fhgO4ZDIZWviNpHtA9vV5/pZ/Oz89H
o1GEFSLf2O12wxzKdqc/0j5A9CB9rUwEhe5tMlOIsiiVSus7bZabQYnedzgA
YQUsnyQjJGRDgsFgKxuTUvdkAq54KpWqM9iE7pXbqotqMsSzonhWxLPZbJZ7
kxEZgtUZkUjLHi9T92QCLoTJZKqzqB83D1QOfwSrZ7m5MffaJoognU63LNql
7skEoXv1JMsVi0XI3fDwsHh8h1sIgQOryYhSENtwVJ+QUA/UPZmAsBT2rIY4
F7+CAFn0crfZbGazWey1zWoyojiw7iPabUHLROqeTNiq7onmxqKaTDy+E82N
+fiOKBqxwWizs6owTXQ6XVPfglRDlboHuRPNjaempkS7AFaTETUhtuFodmNS
vAv3FZIDV9W9hYWFeDwu0lHE3mSSNzcmpBlgZZ+enm7qvQ1RxVRq3t8nVXIl
3cMFymQyWAHx03I1GZsbE3UjGpM2tQUQ+xLIgfW6l8vlRDqKeHwn+jSymoy0
A8vLy/BjTW1Myr4EcgC6By+Hy10qlaLRKC661WqF4uEb/JPpKKTdQJzrcrma
d+fDVDDnQXIWFha0Wi1MnSivgM3z+/1MRyHtTCwWa942HJhlTH6QCpGOgosL
s/fXX3/hWuD7dDrNK0IIFC8QCDQpk1mv1/OpUevJZrOIZHU6ndlsFpWz+Xye
ckdIJYiDmvTZLnWvTubn5+HQqjxY9HKH3E1MTMDjzczMIJjl+SfkSqRSKUhf
wy0Bda9OYNWuujfT0tJSOBzGqYbiOZ1OWHeEt+x9R8hVEZnMDY92qXt1kslk
vF7vhj/ClYKjs9ls4+PjFotFxLPwh8y+I6R64BDgFhr72S51r04Q5K7P/Yad
Qxir1WoRz4qPKubm5rgVIyG1kUwm3W53Aw0Dda8eRMFLuVd/qVSCyhmNRpxV
l8sl4lmeXkLqRGQyN7Bul7pXDyLfeHh4GBIHaweDh6g2Go0inoU5r/Ia4TAY
QofDwe6ghFwJxLmYa41qwaHT6ah7NZNKpYaGhk6dOmW1WgOBQCaTQTy7JTeO
g8fHx99///2TJ09++OGHMzMzzRstIYpG1O02JNrFhKXubRWIm9vt1q0iPp/N
5/O1Pb6Dcj777LN79+6dnp5+4IEHjhw50vDREqIOEO1imjSkbjcUCrXn83ac
w60uHPDYMHVGo9FgMAi5QzxbT3CKAWg0mhtuuKGzsxPKCd176KGHWtBvlhCF
gtnhcrnqt2qxWKwNdQ/rBf7jVSoM1CmZTFoslrGxMXwNh8MiHaX+RQeXr7u7
+5prrjl48CAG8/DDD990001+v7/OP0uIiolEIoh265x90Wi0DXUPUiay6TY/
LJ1O2+12vV5vMplwqjOZTGOryaB73377bVn3du/evW3btvV74BJCykCvMEeq
L5LaEMS5bfgxInTP6/VeSffg5fBTBLM6nU48T2hSNRmuYG9vL3TvwIED0L1d
u3bdcsstMKINfyNC1AQmC6SvninpcDja8IHShroHFQoGgyL7DqelnI7SvGHA
qyNw3r59+3vvvQdpve+++/bs2dOGyxAhWwITJxwOw7PVHO1i3rVsm3L5UKl7
OHWpVArnAXI3OTkJ6WtlNRkWnY8++uiFF14YHR3duXPn2bNnW/CmhCgdmD1Y
vpq1qz11D1rn8/mwZMDXQe5ENVkmk4HpavHTTowEyxai3f7+/j/++KMNvTch
tQF/UnOrljbUPVFNNjQ0pNFonE7nzMwMzoC00SX0FsNghxZCqkdEu9FotIbf
bR/dw7oQi8WMRuP4+LjNZoPLalQ6CiFEEhDtwroUCoWt/qKydK82jRLpKDqd
Dv9ZOD3IHU4Um0ERogIwuyF9W1UGZekewnn4tCoPnpub83g8Wq3WYDB4vd5U
KpXP51mUR4iaEI1JE4nEln5LWbonGp5sfszCwkIwGJyYmEA863K5RDpKo9o4
EELkBmY3ZGFLj8eVpXsjIyNWq3XDH5WryUZHR/E1EomwuTEhbQLmPkxO9dEu
IkcF5U5sqHvQN4fDgWB2cnKy3NyYe5MR0j7A3ng8nurbuMXj8WZs09YkKnUP
ttbr9er1+rGxMah3KpVic2NC2hYIAqLdKhPSoJA1fAosFVqtFqYuGo1OTEzA
4OG/GYvFttTcmBCiVuDiYIGqOVJBuocAtr+//8yZM5C+QCDAdBRCSCXLy8tu
tzuTyVz1yEQiIfPne6LToNhr226319PcmBCibubm5hAGXvV5l9/vl2fjI8Tp
oVDIaDRC8RwOB+Qul8uxVwkhZHMikciVtrQu4/F4wuFw88YApYJeVX+86IRs
MplENRnGBtfKajJCSJWIxqSbdxVutu5B9Hw+XzVHYpxOpxPuDh4Pcp1OpwuF
AtNRCCFbJZ/P2+32TdSj2bo3Ozu7+ScsxWIRBxhWERk4TWpuTAhpHyBrm2xV
0wLdc7vd61+HF0UYPjExodfrRToKjmQ1GSGkIYhWLVf60LYFurfmGWMqlZqc
nEQ8azabQ6FQJpNhOgohpOGIVJANtWW97uHgBqoQZA0B7D//TkfBm+J1VpMR
QprH5cuXg8Hghh2c1uve1NRUA7PjotFod3c3glmj0QjdSyaTTEchhLQGSI3d
bl9fiut2u9foXjVZf1dFNDc2mUwajWZ4eLi8NxnTUQghrQSh5fpWLRC9eDxe
+UqdupdOpx0Ox+joqNlshskU8Swf3xFCJAGK5/V612zDAV1as/N4bbpXKBRg
HRHPGgwGn8+HeJbVZIQQOSAak87Pz5dfmZ2dXVPGuyXdKzc31mq1TqczkUhI
vjcZIYSsIZVKIdot/7M23UPcColDJAt3h6/wkDCNfHxHCJEnojFpeRuObDa7
pkmp1WrdRPegkw6HQ6fTQfECgQDTUWoDp3Fqasrn82Gl8Pv98MxSj4gQlQNj
BnETxRHJZBIyWPnToaGh9TtuIDTGYeV0FLHXNqvJagNah3PY0dHx8ssvX7p0
6cUXX/zkk0+kHhQh6gdyJ8ooYPxgPCp/1N/fX3aAS0tLiGHFXtuQyng8zmqy
hoDT+MUXX9x4442fffbZ4OAgFhTxYuWjV0JIY0FkCsuRTqchcWt078KFC+J1
CB3kzmKxsJqs4eBMDg8PX3vttd3d3QsLC1hKcNrfeOONvXv3XrV1GCGkZqBj
DocjEolUfsyRz+cxARF8weO53W6xNxnTURoOTulvv/12/fXXHzlyBGsQlhWc
9t7e3nvvvfe7776TenSEqBkEuWNjYx6PB5bD5/MZDAYYPLvdHovFWE3WJKB4
p0+f7ujoOHbs2BNPPLF79+7+/n7onviA6dFHH+3r65N6jISoGTgNvV5/7tw5
fC3vtY2Yi+kozQO6NzAwsG/fPpjt8+fPv/vuuyaTaXkVjUZz+PBheGyef0Ka
CgJbOD3x+I7pKK0Bi4vf719ZWZmfnw8Gg1ho8L3NZjt06NDZs2cHBwf5YIGQ
ZkO5kxxEuG+99dauXbv27NnT1dVFv0cIUT0wfghy//zzz4sXL27YnpoQQlQG
DB5c98oqNHuEEEIIaSqFQiEQCASDQXxNpVJSD4cQQppOV1fXf/6PEydOSD0c
QghpLqVSqbOz8+DBg/v37//ggw+q3O+bEEKUi8vleumll3744QedTjc7O8tq
XEKI6kFge911191888233norXB+zZwkhqsfj8Zw8eRKKd88992zbtm1sbEzq
ERFCSHNZXl4ulUq5XM5qte7YsaOnp0fqERFCSBO5fPlyb29vf38/vllZWXn1
1Vfp9wgh6gZa99xzz23fvv3111///vvvoYFsI08IUT0ulwux7YkTJ+x2Oxue
E0LaAUS4xWIRiscOLYQQQgghhBBCCCGEEEIIIYQQQgghhBBCCCGEEEIIIYQQ
QgghhBBCCCGEEEIIIYQQQgghhBBCCCGEkJbxP4dlaEk=
    "], {{0, 402}, {424, 0}}, {0,
     255},
    ColorFunction->RGBColor],
   BoxForm`ImageTag["Byte", ColorSpace -> "RGB", Interleaving -> True],
   Selectable->False],
  BaseStyle->"ImageGraphics",
  ImageSize->{396., Automatic},
  ImageSizeRaw->{424, 402},
  PlotRange->{{0, 424}, {0, 402}}]], "Input",
 CellChangeTimes->{{3.600968954909965*^9, 3.600968955084268*^9}, 
   3.600969079344057*^9},
 ImageSize->{428, 402},
 ImageMargins->{{0, 0}, {0, 0}},
 ImageRegion->{{0, 1}, {0, 1}}],

Cell["", "PageBreak",
 CellOpen->True,
 PageBreakBelow->True],

Cell[CellGroupData[{

Cell["1. Design of experiment", "Subtitle",
 CellChangeTimes->{{3.5992989961870003`*^9, 3.599299001976911*^9}, {
  3.6001710989041557`*^9, 3.6001711037897463`*^9}, {3.600171261690658*^9, 
  3.6001712623296328`*^9}, {3.6009714695679197`*^9, 3.600971469807272*^9}},
 Background->RGBColor[
  0.5545433737697414, 0.9177080949111162, 0.5686274509803921]],

Cell["\<\
Select an initial design with 50 points for 15 parameters:\
\>", "Text",
 CellChangeTimes->{{3.599299018146338*^9, 3.5992990322719517`*^9}, {
  3.600969427027528*^9, 3.600969446186205*^9}, {3.600972343725836*^9, 
  3.600972344299986*^9}, {3.600974858483388*^9, 3.600974862142569*^9}},
 FontSize->16],

Cell[BoxData[{
 RowBox[{
  RowBox[{
   RowBox[{"SetDirectory", "[", 
    RowBox[{"NotebookDirectory", "[", "]"}], "]"}], "  ", ";"}], 
  RowBox[{"(*", 
   RowBox[{"*", " ", "Set", " ", "the", " ", "working", " ", "directory"}], 
   " ", "**)"}]}], "\n", 
 RowBox[{
  RowBox[{"spaceFillingDesign", "=", 
   RowBox[{"Import", "[", "\n", "\t\t", 
    RowBox[{"\"\<Design15D_50points.csv\>\"", ",", " ", "\n", "\t\t", 
     RowBox[{"\"\<FieldSeparators\>\"", "\[Rule]", 
      RowBox[{"{", "\"\<,\>\"", "}"}]}]}], "\n", "\t", "]"}]}], 
  ";"}]}], "Code",
 InitializationCell->False,
 CellChangeTimes->{{3.6009030107332487`*^9, 3.600903035381971*^9}, {
  3.601017247057444*^9, 3.601017248033132*^9}},
 Background->GrayLevel[0.85]],

Cell["\<\
Use a good space filling design generator or a precomputed design.\
\>", "Text",
 CellChangeTimes->{{3.599299519004363*^9, 3.599299552353619*^9}, {
   3.6009693821874123`*^9, 3.6009694044513617`*^9}, {3.600969454563175*^9, 
   3.600969460963122*^9}, 3.600973419218773*^9},
 FontSize->16],

Cell[BoxData[""], "Input",
 CellChangeTimes->{{3.600162257831327*^9, 3.600162259179188*^9}}],

Cell["\<\
Scale the initial design [0,1] to fit the parameter ranges of the simulator:\
\>", "Text",
 CellChangeTimes->{{3.599299018146338*^9, 3.5992990322719517`*^9}, {
   3.5992998262663813`*^9, 3.5992998494405327`*^9}, 3.600972354298811*^9, {
   3.60097279243848*^9, 3.600972806758437*^9}},
 FontSize->16],

Cell[TextData[{
 "We use values for ",
 Cell[BoxData[
  SubscriptBox["x", "1"]],
  CellChangeTimes->{{3.599299590793103*^9, 3.599299596898182*^9}, {
   3.599299629705296*^9, 3.599299677063979*^9}}],
 " to ",
 Cell[BoxData[
  SubscriptBox["x", "15"]],
  CellChangeTimes->{{3.599299590793103*^9, 3.599299596898182*^9}, {
   3.599299629705296*^9, 3.599299677063979*^9}}],
 " in ]-5, 5[."
}], "Text",
 CellChangeTimes->{{3.5992998632733173`*^9, 3.5992999275938263`*^9}, {
  3.600072577666647*^9, 3.600072591488656*^9}, {3.6007567066705837`*^9, 
  3.600756709726716*^9}, {3.600757134684511*^9, 3.600757140641635*^9}, {
  3.600972795486732*^9, 3.600972796206949*^9}, {3.60101720429943*^9, 
  3.601017204488577*^9}},
 FontSize->16],

Cell[CellGroupData[{

Cell[BoxData[{
 RowBox[{
  RowBox[{"initialDesign", "=", 
   RowBox[{
    RowBox[{"spaceFillingDesign", "/", "5"}], "-", "5"}]}], 
  ";"}], "\[IndentingNewLine]", 
 RowBox[{"ListPlot", "[", 
  RowBox[{
   RowBox[{"initialDesign", "[", 
    RowBox[{"[", 
     RowBox[{"All", ",", 
      RowBox[{"{", 
       RowBox[{"1", ",", "2"}], "}"}]}], "]"}], "]"}], ",", " ", 
   RowBox[{"FrameLabel", "\[Rule]", 
    RowBox[{"{", 
     RowBox[{
      SubscriptBox["x", "1"], ",", 
      SubscriptBox["x", "1"]}], "}"}]}], ",", " ", 
   RowBox[{"Frame", "\[Rule]", "True"}]}], "]"}]}], "Code",
 InitializationCell->False,
 CellChangeTimes->{{3.599299933989599*^9, 3.599299946407206*^9}, {
  3.599558570072987*^9, 3.5995585728444443`*^9}, {3.599560757308139*^9, 
  3.599560758106365*^9}, {3.600162306475264*^9, 3.600162306698735*^9}, {
  3.6007567221719227`*^9, 3.6007567280661097`*^9}, {3.600876234412642*^9, 
  3.600876235873354*^9}},
 Background->GrayLevel[0.85]],

Cell[BoxData[
 GraphicsBox[
  TagBox[RasterBox[CompressedData["
1:eJzt3S+P69oVxmFX/ST9Av4GV5VJVWapOKggKqtpqFupCjSomlupCgoKCgoK
MUpByJAQg5AQqzIwMTCYOjNzMpmZnEz+eNl7r/17pN4bTXPGvnk9r5edPTm/
+/Nf//Tn33qe97/mf3/5jecdHj/L8wAo0kFpvPbGt1+59TvwfJ4v9HyjdkbB
8+9Gb/B8i55v1M4oeP7dOttQj1tsl0X7/+9f//vHP/yn+efpFy3a/6+s3vln
+f1X3BvoTFMav//l1+afp18kccXoDTxO37yBy+gNCCFxxegNCDEh8bODEB5H
b0CICYmfvfGCx9EbEGJC4swbQrrsjS6XmaF3ZK1S7+tFu8fZp0smJA4hTvUG
V7tdMiFxCHGqN5g3umRC4hDiVG+gSySuGL0BISR+pG/QpTcghMSP9N1YEwq3
yqaenxTyG4KxSPyIeeMqdRYHnhdM6A2XkbhiAuHWi9EozdJB8HneYOnXK31n
n7MIWh+5n+J8lSRp+fz8FAZJ9XGL7W7IXvquds8iccVaDrd+ai5QBnEcR4Pm
Ow+T1bE6OIqOmDdgu7bDrfZZtt1m280s8KL17v1KhaPINSSumFS41bq5Tik7
2BBMReJGaXfKZf0GhJC4Udq9q0ZvQAiJG4V5A1YgccXoDTd18J4OiStGb7ip
gzUkJK4YnxPoJuYN3MfBzwlEl0hcMXoDQu5L3JHFtLajNyDkvsQd+eUd29Eb
EMK8oRi9ASEkrpjhvcHZx170hmKG9wZXu/aiNxQzvDeYN+xFbyhmeG/AXiSu
GOtFIcTqrBl0f4b1ohBldeLcWLuM3oAQqxNn3riM3oAQEleM3rgGZ587WJ04
LqM3rsHV7h2sThyX0RvXYN64g9WJ4zJ6A0JIXDF6A0JI/HHGDrr0BoSQ+OOM
vbHGelEIIevHGThvsF7UOgYeRReQuGL0hkWMnVrPInHF6A2LMG/AEPQGhJC4
YvQGhJC4DmenXJlw67KsPn2Jo8g1JK7D2btq7YebpwP/5X2acLIX3RDMRuI6
dDNvLON4UzYTx27keePDI6kNwXAkrljr4VZV/frvie/NsverFY4iHa5/T4fE
FZMKN1+G4bT4uCGWjCpw/RoSgtZH+Kd4F4ejbf15iwIbQteYN/AsEm45HQ6X
u+YKpUjnq+PIwVHkGhJXrPVw10l4nGSG80xuQzBcx4nbtZjWdqz7gpCOE7fr
l3dsR29ACPOGYvQGhJC4Ylp7g7NP7+gNxbT2Ble7vaM3FNPaG8wbvaM3FOPz
RSGErFXi80Uhys3EHRl06Q0IcTNxR26s0RsQ4mbizBuWbgiGIHHF6A1Rjpx9
znIzcUfQG6Icudo9y83EHUFviGLegEr0BoSQuGL0BoSQeI+kB13Wi0IIWfdI
7sYa60UhisR7pGne6GZDMASJK0ZvuKCXt3VIXDF6wwW9LCMhccXoDRcwb6Bd
9AaEkLhi9AaEXJO4y+tprUZvQMg1ibv8+ztWY90XhDBvqMS6L4giccWM6g3O
PprQG4oZ1Rtc7WpCbyhmVG8wb2hCbyhmVG9AExJXjN6AEIsSZ9C9lUy4VVGU
nWwI5rIocW6s3ar9cMtNFESz+TiM5qfdYdFRhFZYlDjzxq3aDreahd5wmTeP
lsPmwU5sQzAdiSt2Vbhltt4W132/YuwHq0NtPD8lgRevTzcEQI0vP/vVIvJP
/v/D42RzXW+Ua98LNi/XJ0UaBx9747rm6R9Xu62wKHHc6my4xdMyzcq6rl7U
1S5dbPLrvl8eN/PGS8c8Jb5nZ29wtdsKixLHrdoOt365rbFvHqUjf/TyQGZD
MB2JK/Y13Gw+nm+rw6Nyl+XVzd/x8H7KcDo7vJ9y+oc5ilxD4jexa8r9Gm61
XcSTtPmRr/LN0BtsPi/EuEZd5EX93YagG4nfxK67al/DLbNV+OOWaJQs8vrs
n2thQ9CNxG9i+7yxnY3Gy21ZletZMlvvz/6pVjYE3UhcsTPhVsWP+xL15Meb
IyIbws/ZdfY5i8QV6yxcjqKb2HW1exaJK9Zlb/xkmRnOYN6AmTr+QeYocg2J
K0ZvQAiJ2+jKQZfegBASt9GVN9boDQghcRsxb6BfJK4YvYELHnlbh8QVozdw
wSPLSEhcMXoDFzBv4Cx6A0JIXDHWi0KIaNYK1tNaivWiECWauILf37EavQEh
zBuK0RsQQuKK6egNzj4GojcU09EbXO0aiN5QTEdvMG8YiN5QTEdvwEAuJO7s
CYvegBAXEnf2ApnegBAXEmfe6GBDrBd1ClmrxHrR1jl79jnLhcSdRW+0yNmr
3bNcSNxZ9EaLmDdOuZC4s+gNCCFxxegNCCHxbvQy5cqEW5dl9elLHEWuIfFu
9HJXrf1w83Tgv7xPE05O/zJ7jiLXkHg3dMwbyzjelM3EsRt53vjwSGpDMByJ
K9Z6uFVVv/574nuz7P1qhaOoG+a8p0Piij0ablXsT+XF29fzZRhOi5Mneice
2iIuMmcNCUHr09ZPcZUto2E0ehNF4+XLlckuDkfb+vMWH9kQrsS8gQ4IhFtO
h8PlrrlCKdL56jhycBS5hsQVaz3cdRIeJ5nhPJPbEAz3NXFzZiE8iHVfEPI1
cXPuveBB9AaEMG8oRm9ACIkr1mNvcPbRjd5QrMfe4GpXN3pDMeYNCKE3FOPz
RSGErFXi80UhyszEmXJbQW9AiJmJc1etFfQGhJiZOPNGK+gNCCFxxRzvDc4+
csxMHK1wvDe42pVjZuJoheO9wbwhx8zE0QrHewNySFwxegNCSPwC2wdd1otC
CFlfYO+NNdaLQhSJX8C8YdqGYAgSV4zeMIHtZ5+zSFwxesME9l7tXkDiitEb
JmDegF3oDQghccXoDQghcfPdPejSGxBC4ua7+8Ya674ghKzNd8e8wboviCJx
xegNHLX7tg6JK0Zv4KjdZSQkrhi9gSPmDVyJ3oAQEleM3oCQFhNXuZ7WavQG
hLSYuMrf37Ga0I9zlU09PynkNwRjMW8oJvLjXGdx4HnBhN5wGYkrJhBuvRiN
0iwdBJ/njbZWmnH2sQK9oU9rP8VVsT+VF/kqSdLy+fkpDJLq4xYf2+V3XO1a
gd5Q7MFwq2wZDaPRmyj6x79+8bxBHMfRoPnOw2R1rA6udl1DbyjWdrjVPsu2
22y7mQVetN69X6lwFLmGxBWTCrdaN9cpZQcbgqmUJc6Ue4r1GxCiLHHuqp2i
NyBEWeLMG6foDQghccXojftw9vmWssRxit64D1e731KWOE7x+aL3Yd74lpqs
cYrPF4UoEleM3oAQEpdgyKBLb0AIiUsw5MYavQEhJC6BeQO6kbhi9IbVDDn7
nEXiitEbVjPkavcsEleM3rAa8wZ6QW9AQlNlTeJmFhoep3i9qO1NZfX+N1NQ
s/9mXkBdw+oX/1ly/9WvFyX6Htk+b1j94j/L73+PvXHrpnk+z+/s+UbtjILn
343e4PkWPd+onVHw/Lt5ABTppjcAAAAAAADgqLoqq7rvnbhZVRalfXv9riqt
3n20IJsN/PG67724R54m/su960GSWnQYP02jYTJLhoPZtvz+2cbZTwZvr3qa
W/Sqf1RvB16wtvHlN0O9W4SeFyabvnfkDtl4NCua/4T9wvOCjSXHQJVNPS/K
m0d5s9vRru/9udVuMZ5uDq/6MvJ8Kw+b58POx4ejnt64VxYPp9vNJIwtnDfq
6u0Cpd4E3jCz5NRXrsf+aHV4VDW77Vt36DaXha8PnpJgMMv63Zn77BZxkm6n
4SC17cXvRVXk+xN5UaXj0ap56bZJMLbgxPF1/1+/nq/iwcSC/X+1Gfv+26ud
j/3Q2kN3HwdDW2a8D/LVaJw2/54E4caSc02/smUyjEZvouHf//k3z/PjcRwN
gmbOT5amnzs+7f94cdjh5jprEM2rvvftekUa+6PDcWvpvPGiXo6aWcOiV/2o
mjYH+3AUx9HhoB8mVv5H9Ksqsu12m2XreeQPp7vCwlew2kTheNecNcrtYrnt
e2+uc7gbE+2bB+XK9+J937tzh6dpFC8PN2ay1cK6O7vF/u2oH/n+dE1t3K/a
JKEN1ylf5Enw/usAFp3+Du+njKfjQTjbWrPPR/k6eX/RhzZNeh+VSTBYW7v3
cFNdFjbOdwAAAAAAAAAAAAAAAAAAAAAAAOhavZsMvDBZbeaRF05t++VRAD2p
Nr7njVZvnwi4S2cBn1AH4BvZwPOPn+tVV7vY4o/5AtCFzWzke/5knWW74uUL
ZRLQGwB+otqEnjde50Uae174428NKOgNABccP3K9fv8I3GoShHzSFIDr7Tfz
sLlsSa37i1MA9Ob1b32pLfy7KQEAAGCa/wPEXzld
    "], {{0, 236}, {360, 0}}, {0, 
    255},
    ColorFunction->RGBColor],
   BoxForm`ImageTag["Byte", ColorSpace -> "RGB", Interleaving -> True],
   Selectable->False],
  BaseStyle->"ImageGraphics",
  ImageSize->Automatic,
  ImageSizeRaw->{360, 236},
  PlotRange->{{0, 360}, {0, 236}}]], "Output",
 CellChangeTimes->{
  3.600162312444888*^9, {3.6007567135260963`*^9, 3.600756728715762*^9}, 
   3.600876236242811*^9},
 ImageSize->{364, 236},
 ImageMargins->{{0, 0}, {0, 0}},
 ImageRegion->{{0, 1}, {0, 1}}]
}, Open  ]],

Cell[BoxData["\[IndentingNewLine]"], "Input",
 CellChangeTimes->{3.6001693822130117`*^9}]
}, Open  ]],

Cell[CellGroupData[{

Cell["2. Simulation model", "Subtitle",
 CellChangeTimes->{{3.5992989961870003`*^9, 3.599299001976911*^9}, {
  3.6001710989041557`*^9, 3.600171118085607*^9}, {3.600171265618634*^9, 
  3.6001712662330837`*^9}, {3.600971460073779*^9, 3.600971480279573*^9}, {
  3.6009715176978903`*^9, 3.600971525866523*^9}},
 Background->RGBColor[
  0.5545433737697414, 0.9177080949111162, 0.5686274509803921]],

Cell["\<\
Run the simulator with the input combinations from the design:\
\>", "Text",
 CellChangeTimes->{{3.5992998632733173`*^9, 3.5992999275938263`*^9}, {
  3.600072577666647*^9, 3.600072591488656*^9}, {3.600164468895385*^9, 
  3.60016448040554*^9}, {3.600168764765994*^9, 3.600168791355599*^9}, {
  3.600168944680109*^9, 3.6001690054289207`*^9}, {3.600969472491124*^9, 
  3.600969474099115*^9}, {3.600971530817027*^9, 3.600971544375877*^9}},
 FontSize->16],

Cell[BoxData[
 RowBox[{
  RowBox[{"simulatorOutput", "=", 
   RowBox[{"Table", "[", 
    RowBox[{
     RowBox[{"Apply", "[", 
      RowBox[{"Simulator", ",", "x"}], "]"}], ",", " ", 
     RowBox[{"{", 
      RowBox[{"x", ",", "initialDesign"}], "}"}]}], "]"}]}], ";"}]], "Code",
 CellChangeTimes->{{3.600169008361443*^9, 3.600169019822435*^9}, {
   3.6001691099653378`*^9, 3.60016911023519*^9}, {3.6001692248567877`*^9, 
   3.600169238326797*^9}, {3.600169283323197*^9, 3.6001692836374683`*^9}, {
   3.600169360588479*^9, 3.600169376788178*^9}, 3.600585610795953*^9, 
   3.600756769832467*^9},
 Background->GrayLevel[0.85]],

Cell[BoxData["\[IndentingNewLine]"], "Input",
 CellChangeTimes->{3.600168990798588*^9, 3.600171174932328*^9, 
  3.60097469533871*^9}],

Cell["Join the input parameters with the simulator output:", "Text",
 CellChangeTimes->{{3.5992998632733173`*^9, 3.5992999275938263`*^9}, {
  3.600072577666647*^9, 3.600072591488656*^9}, {3.600164468895385*^9, 
  3.60016448040554*^9}, {3.600168764765994*^9, 3.600168791355599*^9}, {
  3.600168944680109*^9, 3.6001690054289207`*^9}, {3.6001700306872*^9, 
  3.600170070428995*^9}, {3.600969486219355*^9, 3.600969533955432*^9}},
 FontSize->16],

Cell[BoxData[
 RowBox[{
  RowBox[{"initialDataSet", "=", 
   RowBox[{"MapThread", "[", 
    RowBox[{
     RowBox[{
      RowBox[{"Join", "[", 
       RowBox[{"#1", ",", 
        RowBox[{"{", "#2", "}"}]}], "]"}], "&"}], ",", 
     RowBox[{"{", 
      RowBox[{"initialDesign", ",", "simulatorOutput"}], "}"}]}], "]"}]}], 
  ";"}]], "Code",
 CellChangeTimes->{{3.599300383867648*^9, 3.599300416698269*^9}, 
   3.599558666838325*^9, 3.600756773999239*^9},
 Background->GrayLevel[0.85]],

Cell[BoxData[""], "Input",
 CellChangeTimes->{{3.600877396298091*^9, 3.60087739701989*^9}}],

Cell["", "PageBreak",
 CellOpen->True,
 PageBreakBelow->True],

Cell["The simulator output:", "Text",
 CellChangeTimes->{{3.5992998632733173`*^9, 3.5992999275938263`*^9}, {
  3.600072577666647*^9, 3.600072591488656*^9}, {3.600164468895385*^9, 
  3.60016448040554*^9}, {3.600168764765994*^9, 3.600168791355599*^9}, {
  3.600168944680109*^9, 3.6001690054289207`*^9}, {3.6001700306872*^9, 
  3.600170070428995*^9}, {3.6001701126460247`*^9, 3.6001701306827717`*^9}, {
  3.600969540155285*^9, 3.600969541235305*^9}, {3.6009736137258463`*^9, 
  3.6009736429319897`*^9}},
 FontSize->16],

Cell[BoxData[
 RowBox[{"ListPlot3D", "[", "\n", "\t", 
  RowBox[{
   RowBox[{"initialDataSet", "[", 
    RowBox[{"[", 
     RowBox[{"All", ",", 
      RowBox[{"{", 
       RowBox[{"1", ",", "2", ",", "16"}], "}"}]}], "]"}], "]"}], ",", "\n", 
   "\t", 
   RowBox[{"PlotRange", "\[Rule]", "Full"}], ",", " ", 
   RowBox[{"AxesLabel", "\[Rule]", 
    RowBox[{"{", 
     RowBox[{
     "\"\<\!\(\*SubscriptBox[\(x\), \(1\)]\)\>\"", ",", 
      "\"\<\!\(\*SubscriptBox[\(x\), \(2\)]\)\>\"", ",", 
      "\"\<f(\!\(\*SubscriptBox[\(x\), \(1\)]\),\!\(\*SubscriptBox[\(x\), \(2\
\)]\))\>\""}], "}"}]}], ",", "\n", "\t", 
   RowBox[{"BaseStyle", "\[Rule]", 
    RowBox[{"{", 
     RowBox[{
      RowBox[{"FontWeight", "\[Rule]", "\"\<Bold\>\""}], ",", 
      RowBox[{"FontSize", "\[Rule]", "12"}]}], "}"}]}], ",", "\n", "\t", 
   RowBox[{"ColorFunction", "\[Rule]", "\"\<DarkRainbow\>\""}], ",", 
   RowBox[{"AspectRatio", "\[Rule]", "1"}]}], "]"}]], "Code",
 CellChangeTimes->{{3.60017022944372*^9, 3.600170279912697*^9}},
 Background->GrayLevel[0.85]],

Cell[BoxData[
 GraphicsBox[
  TagBox[RasterBox[CompressedData["
1:eJzsvVVwW1m6t5+vTk3VnJqqc3tmLr+bqTp1rr/pTtMkRjEzk23ZYWZm5jjg
2HESJ3HAYWYwW2ZmlJkkS7Jw/9e7tmTLSbr/DeHev3ratSOvSNtu7Sfvoq3/
a5gnMPzHtGnTEv/PtGl56D84JqhQoUKFChUqf4KkpaVNC2X//v2f+nSoUKFC
5YvP3r1774dit9s/9elQoUKFypcdl8v1j3/8IyIiYunSpcPDw5/6dN6d8fHx
JUuW/Nd//Vd9ff3GjRv/53/+JxAIfOqTokKFCpV3Jycn5+9//zs5CPDPf/7T
6XR+6jN6d2w221/+8hcWi5WampqZmfmpT4cKFSp/9rx8+fK/3sqFCxcmGrS3
t8+dOxep9dGjR5/wPH85//u//ysQCMIfQXXspzoZKlSo/MnT29t74a20tLS8
0SwqKurKlSuf4gR/VSIjI3/44QfyeHh4eOvWrf/93//t9/s/7VlRoUKFyhs5
duzY8uXLkXjRsdFoHBgY+NRn9I4UFBQ8ePCAyWT+7W9/GxkZqampsdvt6enp
qMCmvEqFCpXPLcnJyX/961+Rr+bOnWuxWD716bwjNpvtP/7jP9RqdXNz83/+
53/K5XKPx4MeR6U15VUqVKh8nnG73Q6H41OfxS9lcHCQPAhfBkZ5lQoVKlTe
byivUqFChcp7jNVq1Wg0yKtnz5791OdChQoVKlSoUKFChQoVKlSoUKFChQoV
KlSoUKFChQoVKlSoUKFChQqVryTxYSHvXvWpz4gKFSpUvryEu/SNx9HXic8I
+ERnR4UKFSpfRn7OpW+0IbBXyT9SdqVChQqVN/JrXPpGeyLMq2Qou1KhQuVP
nt/q0jf+LvGWV8lQdqVChcqfKn/EpW88D/EzXiVD2ZUKFSpfcd6XS994TuIX
vUqGsisVKlS+mnwIl77x/MSv8CoRtmaAEiwVKlS+uHxol77xWr+yZbhOKbtS
oULl88/HdOkbr/srW74tUsquVKhQ+awSPzWf8DR+ZcufUyhlVypUqHzCfA4i
fSPv60w+rV3tdvtn/rFcVKhQeY/5DF0anvd7Vp9kYmvTpk1xcXF6vX7r1q0f
83WpUKHyMfOZuzQ8792rEwcfx66vX79GL1RQUPDixQt0kJub+xFelAoVKh8n
X5BLw/OBvDrxxw9t1wULFqCXqK6utlgs6GDRokUf9OWoUKHyofOFujQ8H9Sr
Ew9+OLvy+fxwr0ql0g/0QlSoUPlw+QpcGp6P9lN8ILtKJJJwryYkJLz3l6BC
hcqHyFfm0vC88RN96Imn9/7kGzduRE9YXl6el5eHDnbu3Pken5wKFSrvN1+x
S8lMe1fKoiNKoyI+9Ljoe7R3bW3tX/7yl5cvX967dw8ddHV1/fHnpEKFynvM
1+rSdyq0Lja6NjaqJiaqOiYK/bEiOrI8OqIMS7UkKqI4auYHrVrDT+wPPtvR
o0fj4uIMBkNycvIfPjUqVKj80Xwmm57eV97pT5RWemwLPbaZHtNEi2mkxTTQ
outjo0mvIqlWxURWxkRCb3rCq9ERJTERlg+m1ve+bMDhcNjt9j92UlSoUPn9
+YpF2sOid7Po6KCLRe9iw0EHi9bOorUyY1sYsc2MmCb6pFehWH3Lq+hrKZZq
SWxEcczMD6TWdz7nhx58oEKFyvvN1+RSMqSFBtjMfjajj83oxUx41cqhd3Gx
V7n0dg6tjU1rZce2sGKbmbGNzJgGRkw9PbqOHl1Li6qORV6NQl6tiAa1onoV
ebU0NqKEFlEcG2GJmVn0IQcEfu7n+mgvR4UKld+Ur8+lZCaMStLPCfMqOyhV
K5du5TG6+AxQK4/ezqO1cmktHFozJ7aJHdvIimlgxdQxo2sZ0TWM6Gp6VBUt
anLeKgZ7lQ58ErUSlF2pUPmc8rW6dCLINoM85oRX+znYq5ygV9Hj3RxGN5dh
5TOsAkaXEHtVSG8X0Nv49FY+rYVHa+bGNnJjGzgx9eyYOnZMLSu6hhmNmlXS
o8rxaACSaiktspQeWcKILKZHWGIjimJmFkbN+Piie4/LBqhQofKb8tW7lAxp
mCE+a0jIeodXOaDQHiRVHqObz+gWMKxChlXE6BJjtYoZ7SJ6m5DeIqA1C2hN
fFojL7aBF1vPjanlxNRwsFcZURUMqFrLsFRLGZElzMhiRoSFHlEUO7MwZmbB
R1fr+102QIUKlV/On8SlZEirDPNZw0L2sJg9LGEHvcqZ9Cp6pJfL6OExerBU
u5FUxUyrhNklheK2U8polzDaJPRWMb1FRG8W0pqEtAZBbD0/to4fgxpUs6Or
ONGV7KgKJqgVSbWUGVnKiixhTVHrR/bbe182QIUKlTfyp3IpmXCjjojZI1L2
iJwzImMPCXDJ+oZXsVR7BMweEbNbzOyWMK1SplXG7FKAWjvkjHYZo03KaJHS
myX0JjGtUUxrEMWib9XyY2r4MdWCmCpedAUnupyF1cqKLGVHlrAji1mRFkZE
ET2iMBa8mo+r1o/jN2rZABUqHyJ/QpeSIe0xwmeNBI3KGZVzRhWcURUXqXVI
BF4dFLAG+Mx+PNzax2P28pm9QpBqD5ZqN5KqnGlVMLuU0LhTyWxXMNsUjFY5
o0VGb5bRm6Q09Hi9KLZOFFsrjq0Rx1YLYyr50RVcGBYoQ17lRJVyoybUih5E
ai2ImZEfPSMv8t+fVm6UXalQ+fX5yhbq/46EjMpGRh0Vs0exUW0Kjk3FtWm4
Nh1vVMkZlrKH8GhAcG2AmNUvYvWJmL0IMbNHwuyRMbvlrG4Fy6pkWVWsLg2o
tUPNbFcx25SMViWjWQErBxpltAYprV5Gq5PTamWxNZLYKlFMpSC6gg9qDXqV
G1XMjrSwsFfpMwtoM/NjZuRFz8j91GolqIktKlR+Pn9ykU6EVIRNBMK0STg2
KccGRuUio9o1XLuOZ9fz7EbeqJo7gtSq5MA0loKNGFSwB+TsfjmrT8bqlbF6
EFiq3UiqapZVw7JqccmqZXVomG0aZqua2aKCoYMmJb1RSW9Q0evV9DolrVZO
q5bGVoljKkUx5QKsVl5UCS+qmAvrBIpYEYXMiAL6zHzazLzYGbnRM3KiPr1a
yVB2pUKFoFw6NaQW7DKOXc4FFFz4o5JrB6PykFHH9LwxI38sDoCSVccNDr1q
ucNazpCGM6jhDGg4/Wo2ok/F7lWxelSsbjWrG0vVqgNXd+pZHXpWu47VpoWh
g2YNo1nLaNIyGnWMBh2jXkOvVdFqFLRqWWylNKZCDPNZpfyoUgGoFR1bOJFB
tTI+O7WS50DZlcqfMJRL3w6pAoeS61DxHGqeQ8Mb0wLoQXCpPmhURxzfkSBw
mAVj8Xy7Ce7kbDPxRk3QbMTIGzZyEUNG7qCBO2Dg9Os5fXpOr47do2N3a9nd
erbVwLYasVqN7A4D1K6temaLgdliZDYbmU0mZqOR2aBn1GnptWpajYpWpYit
lMVUSLBahSDVYn6UhRtZxIksZEcUMCPyGTPz6DNzY2fkxMzI/gzUGn4ClF2p
fPWhXPpzIS9/p5bn1PEBPd9p4DuNGGxOZ7wAQDpNEDjNAmeSwDlb6EgUgHIT
BXYz32aGZqNm/qiZN2LmDSfwhhJ4g/HcgXhufzy3L47TG8fpMXG6TRwkVasJ
ezUevrabWG1xrLZ4VmsCq8XMajazmuKZjSZmvYFRp6PXaunValqVMrZSHlsu
jSHPs0QQBWrlhdTKmqrW6E8/jfX2I5RdqXxNoVz6yyEveZeB7zIKXCaBKw4T
L3AlCFxmhNCVKHQlCaHNLKFrNmaO0DVX6JovguJ2rtAxRzg2R4CwzwHN2uYI
RufwR2bzh2fzh2bxBmfxBpKA/kRuXyK3N5HbY+Z0mznWBBiS7TSzO8zs9kR2
exK7bRa7dTa7ZRa7OZHVmMBsiGPWGxm1BnqNjl6toVWqYisUsBCrTBpdKoku
EUUVC6MsgsgiXmQhN6KAE5HPmpnHnJnLmJFD+3iLr37uV/pzj1N2pfLlhnLp
rwy6zN3x4Ex3gtBtFroThe4kzCyhe7bIPUfknouZBwp1zxe5F4jGEQsRYjDt
QhHCuVDkAIRjC+Gp7AuENkAwukAwMl8wPJ8/NI8/OI8/MJfXP5fXN4fXO4fX
M5vbPRtGZbtmczrnAB1zOe3zOG3zOa1zOS2z2U1JrEYzsyGeWRfHqDXSa/T0
Ki0sxKpQYbUqYkrlMSXS6GJJtEUcVSSMKhREFvAj87kReRxYKpDDnJnNmPGp
JPbLr0stG6DyBYVy6W8KeWl7Zoncs7Az54BFPXNFnnkIsWe+2LNA7FmIWST2
LAaLepZIPEsB8u+6l0ncy8Tjy8QujHOZ2LFUhICRgaUi+1KhbYlwdIlwZIlg
eLFgaLFgcJFgYBG/fyG/byG/dwEMxnbPh69d87ldC7idC7kdi7jti7htCzit
8zjNc9hNs1iNiax6M7MunlFrYlQbYS1WpQ7sWq6JLVPHlqpiShQxxfJoiyy6
SBJVKI4qEEXmC2C1QC4vIoczM5v9se/QMvG7/ZXNKLtS+QxDufR3hLycvfPE
3pA/wZkLJZ5FgHexxLsEs1TiW4ZZLvWtkPpWSuFvrcJfV0s9a6Se1VI3IEGM
r5a4ViHEzlXwbI5V4rFVYvtKkW2laHSFaGSFcHi5cGi5cHCZADGwDIYL+pbw
e5bAkGz3Ep51Ca9rKa9zGa9jKa99Mbd1IadlPqd5LrtxNqthFqs+kVlnhjUD
NfH0qjh6JRZsuZ5Wpost1caWqGOKVTEWZXSRPLpQBrNa+eLIPFFkriAihx+R
zfsEav31r0jVrlQ+k1Au/d0hL2HfIgkQ9KfUu1TqWYZtuVzqXYFZKfWtQsh8
q2W+NTI/Yq3Mv04W/OsbZN4Nci98lXlI1kvdmPH1Utd6qGad6yWOdQjx2Dqx
fa3YtlY8ukY0skY0vFo0tBrGCgZWCftXCvpWCHpXgGO7V/CtK/ldq/idK/gd
y3htS7iti7gtCzhN89mN89gNc2HNQN0sZm0SoyaRUW1mVCWAWitMtHIjrUwf
W6qLLdHGFKtjLCpY5loojyqQReVLI/PEkbmiiBzBB/+ErN+dibP6bM+Qytca
atPTHw952fqXSYHlUv8KmQ+xUobk6V0NgFfXyhC+dXJgvdy3Qe5HbJT7NwHB
Z9ii8G9V+LYpfFsV3q3yIFtkHox7i2wcsRks7dosdW6WOjZJxjZJ7Bslto3i
0Y3ikQ3i4Q0wUDC4TjSwTti/Vti3BjTbs0bQvVZgXSvoWs3vXMlvX85rW8Zt
XcJtWcxpXsRpWgjLBurnsermsmrnMGtmM6tnMaqSYCtBRQK9PJ5WZqKVGmNL
DDD0atHGFGmiC1XRBcqofHlUniwyVxqZI47IFkV8huJ645Qou1L5oKFE+r4S
vFRXyQKI1fLAGsC/Vu5fB5D+9G1QQCG6SeHbjMHyBLYp/NuVge1K9N3ADmVg
Jxz4dylJfLsUwE6FF5AjPDsA9w6w9PgOmWuHzLld6tguHdsmtW+T2rZKRrdC
NTu8RTy0WTy4STywSdS/UdSHTduzUdi9QWhdJ+hcw+9YzW9fxWtbwWtdzm1Z
BtNbTUvYDYvY9QvZdQtYtfNZNfOY1XNhZKByFqMiiV6eSC9LoJXGw9BrsTHW
Yogp0sUUaqMLNNH5qqg8ZVSuPDJHFpkt/ezU+s7zoexK5T2Gcun7TfDyXAul
JrFeTmxQABsVgU2YzQr/FiWwVenfpvRhefp2KP07MbtU/t2qwG4V+SSBvarA
PgCOD6gC+1V+kn1KhI9krwLh3avwAPCi43vlrj0ImXO3zLFbNrYL6ljbTunI
DsnwDsnQdsngNvHANnH/VhiS7d0i6tks6t4otG4QdK0XdKzjt6/lt62Gia2W
ldzmFdym5ZzGpZz6Jey6xezaRayahazqBVitc5kVcxjls6B8LU2klyTQiuNp
FlNskTGm0BBToIvO10bnaaJyVVE5yshseeRnpaxfOBlq6JXK7w7l0g+R4PW4
UUFsAuB4i5LYitmmJLariB2qAGKnKrAL5IkU6t8DzvTvVfv3qQP7MQfUYNGD
auIQ5rCGOKKBpzqCDtQBksNq/2FVkENKXwjvIXhRz0GF+6Bi/IDcdUDu3A+m
Hdsns++T2fbKRvdIR/ZIh3dLh3ZJBnZJ+ndCHdu7XdSzTdS9RWjdLOzaJOjc
KGhfDxNbrWt5LWt4zau5Tau4jSs4Dcs5dcvYtUvZNUtY1Yth6LVyAbNiPji2
bA6jdBa9JIlenEizJNCK4mMLTbEFxph8Q3SeLjpXG5WjjvriZPXFnTCVTxLK
pR8uwWuQ9CcoFLMDalFilwrYrSL2qIm9amIfBvypAQ6CMwOHNQD2J/yVZC1w
TEscD3FCC4+f0ADHgcBxNXBM7QdUQLLKl6zyJsOLepKV7qPK8aOgWecRheOw
fOyQ3H5IbjsoGz0gGzkgG94vHdwnHdgLXu3bLe7dJe7ZIereLrJuE3ZthSmt
jk38to381g38lvW85nW8prXcxtXchlWc+pWcuhXs2uXsmmXBW2lVLmRWLGCW
z2eUzWWUzqGXzKIXJ9EsibTChNiCuJh8U0yeEWa1cnRR2ZqoL85UlF2p/HIo
nX6IBK+7nWpiF2Y3Zo8K2Au1KGlR4oCaOKghDmmg/oQSVEscBXkGjgGg1hM6
aHxSB6RgTpFoiVQAvpuqnYqGOKUJBFEHUtR+DMyFnVR5TqrcJ8GxruNK53GF
45hiLFlhT5bbjspHjsiGD8mGDkoHD0gHDsAoQf8+Se9ecc9ucfcuGHTt2iHs
3Cbo2Cpo3yJo3cxv2cRv3shrWs9rXMdtWMutX8OpW82pXcUhf/aqZazKJayK
xczyhcyyBYzSefSSufTi2TTLLFpRYmyBOTY/HrbB5hqjcwzR2fovVa1f3GlT
+TihitX3m+C1tldD7MPsxxzAHNSQFoUGuCNPHNVMKUFPhPyJzJmqDz5Vmp44
TaIj0kOcwcAxVmu6NsiZqaRrAiFgYOG02ncaBOtJU7lTVeOnVM4UpeOkcuyE
wnZcPnpMPpIsGz4qGzoiHTwCXh04JO0/KOnbL+nZB4Ou1j2irt3Czp3Cjh3C
9u2C1m2Clq385i38pk28xo28hg3c+vXcunXBu2lVr2RXrWBXLmNVLGWWL2aW
LWKULmCUzKcXz6Vb5tCKZsFqgYLEmPyEmLz4mNy46BxT9JflqImzpexK5e1M
GJVS6x9P8BI7pAUOY45og1UoLkSDFj1G9t+1kxYFkeqCCk3XE2dCUj1rIM7p
g2SEOE+iIzIAaJahm4qWOD+VDG0gQ0s+p++cxntW7T6jHk9XuU6rnGnKsVSF
/ZTCliIfOSkfPiEbPi4bOgaAWo9K+w/j4daD4u4DYut+cdc+UeceUcduYfsu
YdtOQcsOQfN2ftNWfuMWXsNmXv0mmNuqXQ92rV7DrlrFrlzJqljOKl/GLFvC
KF3MKFlIL15At8yD1QKFs2MLZsXmJ8XkJcbkJsTkxH9Jan3jVKnylUp4wnVK
qZXMtN8bIhlb7pgOOI45oQtWoVM78rgQ1QUtikWKFWogMgzEeQN89wL+etEw
SSaJnrgUAh1n4qfK1L2bS1NALQOZWv9FjfeCxnNe7c5Qu86pnGeVjjPKsdMK
W5piNFU+gjglH06RDZ0EyJ+rP1nad1TSe0TSc1hiPSTuOiDu3C/q2Cdq3yts
2yNs3S1o3iVo2sFv3A4TW/VbeHWbwas16znV6zhVa9iVq1kVK1nlK5hly5il
Sxkli2G1gGUBrWg+rXAerWBubP7s2LxZsblJMTmJMV+Kmn7uPCm7UiHeculX
Mybwu90IF8V6vAhqk4LYTM7aw5Q9DJbuhk409O6hU0+WozrkUuxPPXFST6To
iVPYh6n6IGn6sI78pEWhDZSgYFHgAjKnkcg0Bk/gspEEjq8YgauGIFkT6Imr
QaDZVX0YujfJwvq9Cl/9l7W+SxpvpsZ9UT1+QeU6r3JkKMfOKe1nFbYz8tF0
+QjitHw4TT6cCssGBk/JBk7K+k9I+45Le49Je5Il1qOSrsPizkPijoOi9gOi
tv3C1n3Clr2Cpt0wt9Wwg1+/nVe3FQrXmk2c6g2cqnXsyrXsijWs8lXMshXM
0uXg1eIldMtietEieuECWsF8Wv682Ly5sbmzY3NmfRlq/eWTpOz6J887LfoZ
qvW3utEVLxg3C8YT4WZQntlwDxP0oHeB2LtQ7Fss8S2R+Mi9TivxEv01ssBa
ObEeLy4FnSqCk/igUxWeciLn68mhUdSpD9MpuDSkUDAn9upZIwaXoOdChegU
i+Jml4zAZdKcJngky0RcIzEi4JHrRuJGiJskBuAGiR4BzfDBz4Eb6Ijr4NXA
Na0vS+u9qvFcUbsvq12XVM5MleOi0n5BYTuvsGUoRs8BI2cVI2cU5C9zME0+
kCrrPyXrS5H2npD2HJdYj0m6kiWdR8UdR8Tth0Vth0StB2GvVvM+QeMeQcMu
fv1OXt12rNYt3OpNnKqN7Mr17Ip1rPI1sBardCWzZAWjeDnDspRetIReuJhe
sIiWv4CWNz82d15sztzYr0NKH9muaWlpE+///fv3f7TXpfJ2fk6hn1ytb3hy
kM8aErKGJewRGWdEzhlVcskPy7Nr4bb5qEHwzvnxcJ9nV6LANUs4Pls4ju+q
R94MCrxK3sCEvHXJKmlor708sEEewDqFqwB0qsQ6xdP35MQ9OWt/BI+LIp2S
pSm41IBESpzBhDry0OaCEdefJlSCBplQaNCi2JmkQq+biBtYqjdNwK0Qt/GD
t03EHRIjcTeMO4ZwoOWUR/QT4CfRE7d1xC0AStabWt8Njee6xn1NPZ6ldl1R
OS4rxy4p7YhMpe2iwnZBMXoBfhsjGfB16Ix8MF02cFrWnybrS5X2npL2nJRY
T0i6jks6j4k7ksXtR0VtR+BfrpaDwuYDwsZ9goa9/Prd/LqdWK3buNVbOFWb
OZUb2RUbwKtla5mla5glq5nFKxmWFYyi5YzCpfSCJfT8xbS8RbTcBbSc+bFf
Tcn30X6QvXv33g/Fbrd/hFek8nP5BX9+5DGBN0Tax2X085j9fOYAnzkogIsR
SXVYzhlRcUfxZ4/iT8rjj5nApY4E6IE6EgUOfOd8uNXzPNH4fJF7odi9SOxZ
IvYslXiXw/yLd5XUt1rqg633suCO+82KwBZFYJuCwLucQjpVYZ2qsU41MOt0
DM/Xp2BNncY6RRXpOSORYSTOG0GkQZcif2IfXjGhEhTqz8kSFCsUWzQo0ltx
xO244HV3Ny7IvRD3TQj41gMT8DAcI/FgAgMCNzO8DTx+Xw/c0xN3dcQdXLLe
0flua723NJ6bmvEbatd1tfOaypGlHLsK2K8obZfhVzGaqRi5qBjBgh06Jx88
Kxs4I+tPl/WdlvamSbtTJdYUSddJcecJccdx+GerLVnUclTYcljYfEjYeEDQ
sJ9fvxdGXGt38Wp2cKu3c6q2wiqsik3s8o2ssg2s0nWskrXM4jVMy2pG0UpG
4QpGwXJ6/lJ63hKY1cpZGJu94CspXIkPb1eXy/WPf/wjIiJi6dKlw8PDH+6F
qPya/P+a88Op9e3Oew+X0ctj9PGZfQJmP0LIGhCxBsWsQfzBzViqnBEtd9TA
s8fx7fH8MbMAudQ5S4hciho45wqd84TO+XB7Z9ci8fgSsXup2L1c4lkhQTr1
rsb3iVoHt37ybZT7Nsv9W+R4070isFMZ2KUMTCwuPRDa0wTroDSwAuqkFqac
UnVEOvYq6dKLJqhIL2Eum0CkIZfi/nsccSOOuInB/gTuYLA/sfHisQ/jiYch
HsUFeRwEGjyJI55OYAKeIIzh4GbGqWCpPjYQjxB64qGeeIAEi736QOe/r/Xd
03ruatx3NOO31c5bKudNleOGauw6YL8GvwfbFeXoZcXoJcVIJlbreflghmzg
nKz/rKzvjLQnXdp9WmJNk3SdAql2nBS3nxC1Hhe1JAubjwqbjggbDwkaDgrq
92O17uHV7OJW74T5rMptnIqt7PLN7LJNrNKNrJINrOJ1TMtaZtFqRuEqRsFK
ev5yuEFW7lJazmJa9qKvRK3Twj6+8EP8RDk5OX//+9/JJ//nP//pdDrf+0tQ
+fX5Ndp8L2p926JdLFoXi25lA91suJR6kFSFzD4Rs1/MGpCwBqSsQRl7UM4e
krOHFVDqoEp1VM8bRVI1C8ZmCR2zhdilItcC6IQilzoXiZxLxK6l4vHl4vEV
EvcqiXu11LNWSuoUtUE69W2R+7bJfdvhLiVw05I9Sthxv18VOKBCOoX3fFCn
GlgKlaKFGXyYu9cRZ/XBbn4mKdI44mockRVHXMMEC1EQKe56I4XGE3fjiXuY
+/GT/nwEBK+vJwnE0/hJnoV4ToKf6kU88TJuCi9MYRhJcEvjlD8+NxLPDMRT
hJ54oiceI3QIUOtjne+h1vtA67mvGb+ndt1VOxF31I7bKsctkKr9hsp+XWm7
phy9qhi9Al4dviQfypQPXpANnJf1Z0h7z0l7zkq7z0is6dAR6EwVd5wSt6WI
Wk+KWo4Lm48Jm5KFjUcEDYcF9QexWvfBmED1bm7VLm7lDk7Fdk75NnbZFnbp
ZlbJJlbxBqZlPbNoLaNwDcxq5a+k562g5y6n5SyjZePy9Y+/Az9t3vgRPpBd
29vb586di5750aNH7/3Jqfz6/Epn/u4xgQmLtjGg8Ohg0jpYtE5MF5uOsHKA
bgQXLqhe5FVkVDl7QMEeVLCHlJwhFWdYzRnWQKmDpGoz8WwJfFuSYAwZdQHU
pa7F4vGlEvcyuLpdyyXOFWLXKri38/haqXud1LNe5tko826WebfAtBTodAe+
9dNupW8v3KjEf0DlP6gKHFYHjqqRTqeRO0NBp9qgTs+QRtXDfNMlIypKcTka
T9zAkOXorVA5GuzLhxWiyKKPEwBQaALxDMDSw19fJBAvQ7wiiQdeh8jGT5UT
HyIOyEaYiNdTgGboIBvAx0bilZF4aSBeYJ7riWeYp9irz3T+pzrfE63nscb9
SDP+UO16ADjvw78sjruqsdsq+y2V/abSdkM5ek0xmoXVekU+dFk+mCkbuCjr
uyDtPS/tyYBegPWspCtd3Hla3J4maksVtaaIWk4Km08Im44JG5MFDUcF9Yf5
5NugZj+veh+3ag+3cjenYienfAe7bBu7dCurZDOreBPLspFZtB7uLVCwlpG/
mp63ip67kp6zgpa97ItX6zvP/wPZNSoq6sqVK+/9aan8+vwmW/4Otb5Ro7Zj
r3awaZ0cehfGygW6eQzEhFf7UZmqZA9pOENazrCOO6IHUPcfOqcJfHuSwD5H
aJ8vciwWI5HiuhRumI++614rdSHWwV2dxzfK3JvwzUi3yr3b5aROQa178R2f
Dih9B/EtSo6o/cnqwDFN4IQmcBJ7NU0b0qkuuA7/IjKqAeabsqAixeVofLAc
vRsqRycq0lA5OinS5xhQqDl4KSF/vsZezTYTOQlBckPkhcgHoFlBAlEYTxRg
8hFxQN4EJpLJbmauicg1EjlGIttIvDYArwzESz3wAr6iNv6XOt8Lrfe51vNM
436qGX+iGX+scT3CXn2gdtxXjd1V2e8o7beVtlvK0RuK0etYrVnyoavywSuy
/kuyvkz4nfdckHafl1jPSTrPijvOiNtPi9rSRK2pwpZTwuaTwqYTgsbjgoZk
GACvO8KvPcSrOcir3s+t2set3MOp2M0p38Up28Eu3c4u2coq3gID6UUbmYUb
GAXrGfnrGHlr6Lmr6Tmr6Nkrv2y1/sLJvxe7Hjt2bPny5b29vejYaDQODAz8
wSek8kfyW1X5W9ujN0wrPbaVEduGeXMoAEmVx0B084EePqgVe5U1oGQPajjD
yKhG3ogJ9f15tnioeeyJgrHZgrH5wrFFIsdSsWulxL1W5lkHt8pH3/VskiOX
jm+CWzq7t8rc2/FtSHcpvLsVpE7BqwdVvsMq3xGVL1ntO6b2n1D7T+Ld9Kna
wGktkQ7lHHFOBzq9oIel+JeRUQ1ElhG6+begd49r0QTgYQLxCEOWo2EihTYv
zcArM/HajPwZvHxyzJPkmbEzzUEKQxQlBLEA0KY4IUQ8YcEUxb0NtEQHhSai
AJNvJPKMRK4ByDEQ2XrgNXyFkjVb53+t877Sel5qPS+07hea8efwz4rridr5
WO14pHY8VI3dV9nvKe13lbY7StttvELghnz4unzomnwgS9Z/FX7nvZekPZkS
6wVJ13lxZ4a4/ayo7Yyo9bSoJU3YkipsPiVsShE0nhCQP37dUX7tEV7NYV71
QV7VAW7lPm7FXk75Hk7ZLnbpTnbJdvCqZSuzaDOzcBOzYCMjfwMjbx0jdy09
Zw09ezX9i1brL+cP2jU5Ofmvf/3r3/72t7lz51oslvd4YlR+R35HCfp71Brm
1fCSNdyx3QJGjxD6gL1i5oRXh/TcYSTVBJ7NzLclQqWKGozNE8JHji4RO1ZI
nKi/j3r6m+XerXDVe7crPNsV7h3y8R1y9y65ezfcgNS7T+mF6lSJdApeTca3
e8I69Z/S+FM1/jStP10bOKsLgE6xV2FbE9bpVQMsJb1hhIVPqJuPilJwKfbh
EzPx1Ew8MxPPMS/Moe78pEhBnrkho+aZp5APLsUmNBPFmBJMaRhlmHLcrDwB
KCOJJ0rDiUNAG/JrsYmwYIqMRCGmwEDkG4g8hJ7IxeTjkjVP58vVeXO0nmyt
5zWsIht/qXG90LieqZ1P1Y4nasdj1dgj1dgDpf2+0nZPabuL1XpLPnxTPngD
pNqfJeu7Ku25Iu2+JLFmSjoviDvOi9vPidrOilrPiFrShc1pwqZUmFVsTBE0
nIB/GeuO8WuTeTVHeNWHeVWHuJUHuBX7OeV7OWV7YHayZCe7eAfLsp1VtI1Z
uIVZsJmZv4mRt5GRu56Rs46evfZrVivxx+zqdrsdDsf7PR8qvy+/b9T0Nw23
vl2yThkN4NK7eHQrrlQn0idj9Yd5dSSeB1KdDWOq0EtdAFJ1Lhc7V0mc66Qu
1N/fKvftVPp343J0j9KzV+neq3DvU7j3KzwHld5DSi+qTo+qyOoUfJJC6lSD
dOo/o/Wf0/ozdIELusBF2B8Kb2zQqQHW5N8kjWoi7sdBHx/Vpdil0OZFWDmK
RUpaFABtJk72ygsTMeY3seDnKQkptDyRqEgkKhFmoCpENW5WDQdEVUKQyvhw
oAE6qMBeLUOaNQElJqLYCFiMRJGBKEToiQJMIS5ZC/X+Ap2vQOfN13nywKvu
bO34a43rFbKr2vlc7XymdjxVjT1BdlXaHyptD/D6q7uK4Tt4K9ZN2cANWd91
aW+WtOeqpPuKpOuSuDNT3HFB1H5e1JYhaj0rbDkjbE7HXk0VNJwS1KfgOazj
/JpjvJpkXvVRXtVhbuUhbsVBTvl+mJos3csu2c0u3sW27GQV7WAVbmMWbGXm
b2HmbWbkbmLkbGBkr//K1UpQdxv48vNH5vp/5d8NejWkVvAqm9bBoXVy6Z08
ehefYRUwrEJGt4jZI2b2SphvjBWAVxN4o4l8G/IqrlTRg85lIFUYSt0gc22W
j29HPX2lfz++HfQhle+QyntI5T6sdB9Reo6qvMdU3uNq30k1qVNoE6ZT/wWd
/6LOf0kfuKwPXNUHspBO8aT/LSOsyb8Li0iJh3HE43jcwQ+6FBpkJxI5iURu
IpGXiCwKFGB/FgHB68KSSBSHY54CNio0qzCDTqsSiepEoiaRqMXUhaiHZyPq
zUAdpjYhHPhuTTxQjQVbFUdUxhEVJqLcRJQZgVIjUWIgijEWPVCsJ0pwyVqs
91t0viKo0j0FWmRXd65mPEcznq1xvVY7X6qdL1SO56qxpyr7E6X9sdL2MLgJ
a/iefOiOfOC2rP+WrO+GtPe6tDtLYr0q6bos7rgkbr8oarsgaj0vasnA+7DO
CJvSBY2nBQ2pgvpTWK0n+TXHedXHeFXJvMqj3IojMC9ZfpBTdoBTup9dspdd
vIdt2c0q2sUq3MEq2M7M38bM28LM3czI2cT4MzhnWti6rE99LlR+c/7gGqrf
plYGVisTLwzg0TsFjC4hwypiWMXMbimzR8bslbN6Faw+JfQHB7ScQT13yMR9
Q7OOxXhJ1UqJa43UtV46vlk2vk0+vlPh3gvzUFCDHdOgbj4qTZFLPcdVnpNq
b4ram6r2QXWqQToFmWRoQzrV+S/r/Vf1/ix94LohcMMQAJ3iRUr3yNX4eB3p
03iYdXo1UZeCTqFNuEstSURxElGSFLwWShMREwdByhKDXfsJKrBXoSjFRsUW
JRoSicZEognTHASawSNmoBGRQAKPNyQA9fFAHVZrbRxRE0dUmYhKhJGoMBLl
SLAGoNSAjEqU6olyXLKW6/1lcOAr1nktOk+R1lOodedrxvM047kaV7ba+Vrt
eKlyvFCNPVfanyltT5S2x3g04IF86L588J5s4I6s/7a095a054ak+7qkK0vc
eVXccVnUfknUlok3YZ0XNmcIm84JGs8IGtIF9afxaMApfm0Kr+Ykr/oEr+oY
tzIZe/UIp+wwp/Qgp+QAu3g/27KPXbSHVbibVbCLlb+DmbedmbsNpJq9mfF6
01detYb/dJRdv7j88bWpv2ZMYErJyqK1c2ButxMZVcq0ypjdclaPgtWjZPWq
2H1qdr8Ge1XPQVIdTuCNJPJHZwts8wT2BUJSqmRgxn+TbHyr3I2kukfp3q/y
Hlb7j+EJ/VNaVJf6UjXeVI0nTe09rfGd0fjOakmdglfDdOq/hnV60xC4bQzc
MQbuGZFO4UmQTp/EwVLSF/EwfZ9NdvAn69JQOQouJUqTJvtu5UkhcJuKxLcw
B3v6ZGe/Bqv1DaMil7YkEm1JRDsCHeCnaoMDotUcpAX/xZYEoBnTFI/Apo0j
6uOIOhNRayJqTES1kahCGIhKA1FhQEYlKvRwXGUgz9lfofeV6XylOm+JzlOs
dRdp3QWa8XyNK0/tylU7s1WO16qxlyr7C6XtGR4KeILXBjySDz2UD96X9d+T
9d2R9t6Wdt+UWG9Iuq6JO7LE7VdFbZfh/1drprDlgrD5vLApQ9B4TtBwRlCf
jkvWNH7NKV51Cq/qJKz0qDzGrUjmlh/llB3hlB7mlBxkFx9gW/azi/axCvey
CnYz83cx83ZCdyZnGyN7K+P1FvpXLJy3f66v+If9+vK+tlP98vNA0UJ6lRnb
xqa1cye92o2MqmL1qNm9Gnaflt2v4/TrOQMGqF6GEnjDifyR2fzRuSDVscUi
x1IRLE9dLZmQmHuHAian9ik9qO9/VO07gb2aDkukAme1yKXec1pvhtZ3XutD
1Wkm0qnOfwXXadf0IZ0aSJ0G7hsDD02BR6bAEzxK+TyOeImXkmYnkOOlk6Up
6tGXYNGVhem0IomoxFSFgJFS3Izs4E/BHKQG9etxm3CdtmJ/IqN2JBGdSUQX
phM360wM0oGl2mEm2hEJRFuI1ngEfKs5jmiKIxpNRL2JqDMStZgaA1ENOoWv
NQB58oFqvb9S76vQect03lKtp0TrtmjGizTjBWqkVmeuypGtGnultL8Eqdqe
KUaf4ZL1qXz4sXzwkWzgoaz/vrT3nrTnjqT7tqTrprjzhrjjGt7celXUelnU
cknYnClsuiBoPC9ozBA0nOPXn8FqPc2rSeNVn8JePcmtOMEtP84pS+aUHuWU
HmGXHGYXH2RbDrCK9rMK97EK9oJU83Yxc3cycnYwsrcxXm+lv9rydRauP/dD
UXb9IvIet6n+wlMFvQrFamwbh9bOo3fw4XLoQl5Vsno07F4du0/P6TNy+k3c
gTjuYDz2aiJvGEvVtkBoXywcWypyYKmOr5WOb8CrVbfJJ7TmPYI6/hpfisZ/
GipSvOhUH7io82XqvJk632Wd74oOOvtYp2CSd+jUFHgaF3geF3gRh3QKT0Ku
KS0w425+UKe4Ox+m03CRVmNqJoCuPbSpmTpeGiQ0WNqI20wxamJQp1ZMN6YH
XpToTkQEX7rLHEYC0YnpQOCTb0OCjSNa4ohmE9FkIhqNRIORqDcSdQaiFoMO
6kNerdX7a/T+Kp2vUuct13pKte4SzbhF4ypUO/PVzjyVI0c19hpL9aXC9kIx
ioGS9Zl86Kl88LFs4JGs74G09760567EekfSdQtvbr0har8massStV4VtlwW
Nl8SNmUKGi8IGs4L6jP4dedArTXpeB9WGq8qlVuZwq04yS0/wSk7zilN5pQc
ZRcfYVsOs4sOsYoOsAr3wyqs/L3MvD3M3F2MnJ2M7B3019vor7Z+hWr95Z9o
8u1H5bPM+93+/wtjAtAfZMIgQNCrgqleRVI1cfrjuQMJ3EEzbzCRN5QEl9vI
XMHoAoFtsdCOpYrnqiRIqu5NMlysyj17FN79Su/h4GdA+1K1/jPYqxfxutOr
hkAWdPZ91/T+63p/sDrFXgWdGid1+gx0GngVH3gdH8iJRzqdRq7Gh0VQEzpF
XfjQ8CkWKRyEi7Q2RB1JYrAWrQ/r408Bj5Rio0IzpNMOXIt2hXTag+nF9CUR
/aFX700kepBgzYQVG/VNsFe74onOeKIjjmiPI9pMRIuJaDYSTUai0UA0YBrx
9Bz+GqjX+2v1vhqdr0rnrdB6yrTuUs14scZVpHYWqhz5qrFc5Vg29uprhe0V
MIoBtb6QDz2TDTyV9T+W9j2S9jyQdN+XdN3FXr0lar8harsuar0mbMkSNl8V
Nl8WNl0SNGYKGi7y68/z6zKwWs/wqtN5Vae5lWncilRueQqn7CSn7ASn9Di7
JJldfJRtOcIqOgxSLTjAzN/PzNvHzN3LyNnDyNnFyN5Jf72D/mr7V6jWXxPK
rp9nPsRtVd75nOQboI1Na+PS2vn0DiG9UwxzENYJr8Zx+s3cgSTe4Cze0Gz+
8By44kaQVBeBVMdWiB2rxM61EtcGGFZ1b4VK1bNL7tmn8B5Ueo+qfMfVvlPB
jy4NXMRrpbLwQqlbxsAtg/+2wX/H4L9rAJ0+gGmpwGOkU1NQpy/jQKfZ8YHc
+EBeAt7chL0K8/WJePlTWIEaVpTCHyctmkTUh2hIIhpJEoPlaGPYJFRLOGao
UdtDffyuRMKaGHRpX4j+JGIAM4hfcSCR6E8k+hKJXjPRYya6EwgrSXw4WK1x
RCemw0S0Y9qMRKuRaDEQzQC0adIHGvHCgDqdr1bnrdZ6KrWeco27TDNeonZZ
1M4ilaNANZYHUrXnKO05ChsiWzGKGXmNb8nyUj74XNb/VNb3RNrzSNr9AN8x
4K64/bao7Zao7Yao9bqw5ZqwOUvYdFXQeFnQcEnQkMmvv8ivuxDa33qOV32G
V5XOrTzNrUjjlp/ilKVwSk9ySk6wi4+zLcnsoqPg1cLDrIKDzPwDzLz9zNx9
jJy9jOw99Ne76K920l/uoE37Y3nvF8JHy5d+/l9fPtDtqt5+WvT/vZU9ud+q
Q8TolAS92g1eZZNeBanO4w/PFwwvEIwshF0AtqUi+wrR2CqxA0l1PSlVGbmL
CtS6X+E9rPQeU/lOanxpUKwGzoc+HApLFW5bet+EXOpHPDKGdAozUxM6JXLj
iZBOCQteAQULShOnXHTV7y5K4VsNSUEaQzQlEc0koan8lrBufjioRm03B8dO
u3EV2vumS4EhIHgmQ4nEYCK2q5noMxO9CUTPm1IlrHiI2BqH1WoCQK1GANRq
QECDZn0Ae9XfgJcE1Om8NVpPldZdoRkv14yXql3FaqdF5SjEUs1X2vMQChsi
VzGKGcmBf+CGXskHX8r6n8v6nkp7noBUux6IO++J2++I2m6LWm8JW24Im68L
m68Jm7IEjVcFDZcF9Zf4dZl4iPUCr+Y8HgrI4FWd5Vae4Vakc8tPc8rTOGWn
OKUp7JKT7OITMJVZlMwqPMoqOMLMP8zMO8jMPcDI2c/I2cfI3kt/vYf+ahf9
BVbr002xj9fHPFwTfX9F1N2lkbcXRaIHb8yZeS1xxpX4f18y/HRR+8N51ffn
ZN+hx08Lvk3jfnOK9a8Uxv/70tVE2fXzyYe7DeAbYwLgVQ6tjQfFartw6k6r
MK8OkF5dKBhZLBxdAksfbStEdixV53qpa5N0nNydukvh3Ys3WB2CYtWLi1Vf
utZ/Dtb2B64YyJvtB99pD03EkzhSpzB8CjrF2gGdxod0mhDSqXmKTt/ZwQ+r
S6FNU1KQ5hAtSUQrCbh02sRUPtnT70icnH4igRoVN+t/06XEMBA8meFEREit
ZmDATPQnYLXGE92g03CwWk1EF/Zqp5HowF5tNxBtuO/fog80A/4mnb9RB16t
13prtZ5qjbtSM16hdpWpnSUqZzGMsYwVKhH2AoTChshXjOYrRnLlwzkAajD4
Stb/Utb3XNrzFHv1kbjjgbj9nqjtjqj1trDllrD5hrDpuqDxmqAhS9BwlV9/
mV93CXv1Iq/mIr799QVe9XleVQa38iy34gy3PJ1TdppTmsopOQVStZxkW06w
io6xCpNZBUeZ+UeYeYeZuQcZOQcY2fvpr/fSX+2GN9WzbbFPNsU8Ir26Muru
MpDqzfkR1+fMzEqacSXh35eMP13UgVfR42ck008Lv03lfXOK868U9r9SmP/6
Er0U/pHKX+L5f5X50HeufkOtbXwakioqVjskjE4Zs0sxZRcA6dVB0qtLhKPL
RUiqcFGvlTjWS5ybpK6tsvHtsEEVSdW3HzZSgVqPqbwn8fLUM1r/eV3gkj5w
1UDcCK1BfRi6cfTLOOJ1XCA7Du4KlYe7yYV4Dz5enz+1NE0kFTqNXP4UWpwf
HCNtCBspbSKnnLBIw106adEkUqTQLDh2ii1qTSRnoIL0QL8e2gyGXDoSYhSf
xig6TgSCXjUDoNYEYiAB1NoXT/TGEz1xRPcEpqBXQa1G8Cqo1YC8ij2vD7Tq
/S06f7MOedXXqPM1wMpeb53WU6NxV2nGK9WucrWzVOUowV61KBH2IsBWqBgt
UIzkK4bz5MO58qEc+WAO3tP6Stb3EuYTu59Kuh6LOx6K2++LWu8KW+4Im28L
m28Jm24IGq8LGq4J6rP4dVexVC/zai7xajIBKFkv8qoucCvPcyvOccvPcsrP
cMrSOaWnwavFp9iWFFbRSVbhCVbBMWZ+MjPvKDP3CCPnECP7AP31PpDqi500
8OrmmEcboh+sjb63MuoO6dUFEdfnzsyaNeNywr8zTT9e0P2AHjyr+O6MdPpp
0bdpgm9S+d+c4oJavywvvT2d8WWd/1ecj/CJABMvAV4V0NtFdCxVRqec2aVk
WjUwbtZr4vQlTG4BCHp1hci2GqY/xtZLHEiqW5BUZUiq5FyV7xDcOwWqLCTV
U2rfaQ3sn7qog21T1wwwAnA3tAz1WRzxInS/0/x4UqfTpmZyrxMoNNipn0ZO
OTVMnXJqenOkFGsqaXKtaXhR2hUEKy6k0x6yv4/HSCcYwG2wSAEbEDw3WyIx
GmLETAybQ2pNAK+CWuOJfkxfHNEbR/SYkFRJ8OsaAVCrAQGPtOsDbXp/qw55
1deMadJ6G7VerFZPrcZdrR6vUrsqVM4y+A07SpRjJMVKm0UxWqQYKVQMF8iH
8oDBXBliICf44a09LyTWZ5KuJ+KOR+K2B6LWe8KWu8LmO8Km24LGW4KGG4KG
6/z6a1iqV/m1V3g1l4HqSwCoNZNXdZFbeYFbcZ5bfo5TdhY2t5aks4vT2JZU
tuUUqyiFVXiSVXCcmX+MmXuUkXOYkX2Q/no/ePX5LtrT7bGPg16NurcqCj14
a0nEjYUR1+bNvIq8asZe1WOvKr9Ll00/Lfk2TfxtqvCbU0itvH+lcL4AtYYX
qG/k8z/5P08+mlrBqyJ6u5jRIQ1JVc3q1kE10hvP6TNz+1GxOpc/tEAQbjwk
VfTVuUXq2i4b3yV371F4cKWKpOoP7ff34ZX//vNaf6YO9qLeMBC3jahYhbfZ
kzhYifoK37w0f1KnwZuZVJont46CQvHo6ER3vgmr9V0uDQ6WtoZW7L/Ru+8K
1aWhihTavKHTfjxGOhgCde1H8MvZk0jwcSJIlQS8agZG8JkPJ4BXQa3xAFLr
QBzRH4fVasJqNSKgZTf2qjW4pIro0AcQ7Tp/m87XqvO16LzNWi/2qqdB46mH
ub/xGvV4tdpViaVarnSUKccQpUp7icJWrBi1KIYL5eDVfPlgvmwwTzaQK+vP
Ba/2ZUt7XkmsLyRdz8QdT8Rtj0StD4TN94TNd4VNdwSNtwUNtwT1N/h117FX
s3g1iKu86iu86stB0ONVl7iVmdyKi9yKC5zyDHzTgLPskjPs4nS2JY1VlMoq
PMUqOMnMO87MTWbkHGFkHwKpvtxHe74rFry6Jebhxuj760Cqt5dH3gSvzgSv
zp5xyfzTxbgf0eMZmu/Pqr47o5ieLp9+WorVKvrmlOCbFP6/gr+lzy+/oNOJ
fJ5n/ufMx/kQK/It0Samt0sZHahYVTC7VCyrltVtYPfEwbXTn8QbmMMbnM8f
WiQYXiocwcWqfZ14woSunfLxPXArFe/BoFQDJ9R+vAbAj6SagYpVrf+yDlao
3jLAJ+s9MBGPsVpfxhHZeCi1EN9qryy40Qm+RS4rDe5yCvXl20I9+hYst3e5
NHy8dFr4VH54H5+0aEik0Kx/qk6HEskhUwD18XGBSoyFylQkVRLwqjkIqDWB
GMHLFYbjgSHs1cE48Cqo1UT0YXqNRA+A1YrL1C490Im8qvO363xtOm+r1tui
RV71NCE0nkaNuwF7tVbtqgGpOitVjkqlo0I5Vq60lylsJYrRYsWIRT5cJB8q
lA8WyAbygf48hDRYr76WWF9KOp+LO56K2h6LWh4Kmx8Im+4JGu8KGu4IGm7z
629hqV7n117n1VwDtVZfBaqucKuuwAGo9Qq38hK3IhO6MGUXOKUZnJJz7OKz
bEs6q+g0qzCVlZ/CzDvBzD3GyDkKs5+vDtJf7KM92x37ZEfMFK+uiLy5NOL6
oplZ82demfPvS4k/oQfPG344p/v+rOa7M+rv0pXTT8unp8m+TZVgtQq/+dy8
+mt0OpHP6sz/5PmYHw6IXqtdxuhQMDtVzC4Ny6pnd5s4vQnYq7N5A/P4gwsF
Q0sEI8uFo6tEtrVi+wbJ2GapY5vsjW47eWcquGlqmiZAbvm/oIXdqVd1gRt6
4raBuG8kHsFHQcE77RUeU82Ph9HUkgRUqcLu0Vrs1QayEMVGJTvyHSHaMWQ5
Gj5k+q6e/rSJ2fyeqTqdECnZzX9DpyOh3j1ZkY6FFvyPJQYBr5qBoFcTgFEA
mo3Eh9QaB14FtZoAUKsRQGrtDZWp3XrCCl4NdOr8HTof8mq71tum9bRqPS0a
T7PG3aRxg1fV4/XQBXDVYq9WqxxVyrFKpb1cYStTjJYqRkrkw8XyoSL5YKFs
AFEg6y+Q9eWDVHtzpT050LmwvpZ0vhR3PBe1PRW1PBY2PxQ2PRA03hM03BXU
3+HX3cZevcmrvcGruQ5UX+NVZfGqrnKBLATefnUVpFpxiVOeySm7yCk5zy4+
x7acZRWlswrTmPmnmHknmbnHQaqvj9BfHaK/2B/06qOtMQ82RaPH76yJvLUy
8sayiGuLZ2YtmIG8mpmEvWr6IcPwPahVi9Wqmn5a8S2oVfrtKTF49aTgm08u
qN+k04l88tOmMpGP/KGr6OU6lMxONatLx+o2snviOb1mbt8suJQGFvCHFguG
lwlHVopG14ht68T2jRLHFqlzO3h1fK/CfUDhOaz0JqvCHRvI0MHXS7rAFZ3/
mi5wkyxWjahYJZ6ZULEKbzYoVuNxsZoAxWqNGXr95KxTa9LkjlHrLFiQH9w3
iukIrdh/eyo/bAZqGrlWP7yPH9JpUKRDuM3bOrWHFOrADUJf8YNmgPSqPSEo
1aBa4xFYrXHEMAbUagJArUaiH3u1zzDFq6BWXaBL5+/U+Tq03natp03rbtW4
WzRu7NXxJvV4o3q8Qe2qx1KtVTlqlGNVSnul0lahGC1XjJTKh0vkQ8XyQYts
oEjWjyiU9RVgqeZLe/Ik3TkSazZevPpK3P5C1PZM1PJE2PxI2PhQ0PBA0HCP
X38XS/U2v/YWrwZxk1d9g1d9nVd1nVt1jVuZBV9JyNOuuMotv8wpy+SUXGQX
n2dbzrGKzrAKTjPzU5l5KTDpmX2M8foo/eUh2vP9tKd7Yh/vRF4Fqd5bH4W9
GkF69eqCGZfn/hs9fsH84/n4HzNMP5wzfn9W//0Z3XfpmumnVdPTlNPT5N+i
Bqck36SIvvlUav19OiXzuVXaf/J8ZK8iqZLvHKuB3R3H6TFzepO4fXN4A/Ph
ihtaKhxeIRxZLRpdK7aFilXnTplrD94IcAjf9++4ypei9qdqAula4pxuUrCw
R1UfCCtW4WP1yCVVBfge+6UJREUC7MrHu0eDU07kjlHY3DSL6J0V3OJEbh2F
baRhu/K7wgZOp3b2p/Txw7v5QyGRYpdCs7d0SjhDZaoTjgkHLqQd5qBXxxJA
qhPY4oNMeBXUagKGsFcHjeBVUGvIqL14l0QP8qouYNX5u3S+Tq036FWNu00z
3qoZb1GPN6uRV12NaldD8J8tR61yrEZpr1baqhSjFYqRcvlwmXyoVD5YIhuw
yPoRRdI+RCH+NJZ8SXeexJor6crBO62QV1+K2l6IWp4Jm54IGh8JGh4K6h/g
O1nd5dci7vBqboNaqxE3eVU3uEitlUit1wF0DCXrdW5FFrf8Cqf0Mqckk118
gW3JYBWdZRWkM/PTmHmn8L2tjtNfJ9NfHkZejSW9+nAbePXuhqjbayNvroq4
vjzi2pKZVxfOQA9mzvrpYtJPoNaEHzLifjhn+v6s4bsz+u/StdNPq6enqaaD
V2Xfpki+OSn6qF79IzqdCOXVzyof26sqZqeG1aVnodftTuD0JHL7ZvP65/EG
FmKvLhcOrxSNoGJ1vdi+STK2VerYIXPulo/vw7sAjiiDq6pOqf2nNYGzWuK8
jsjUEZdDewFuGwJ3DVCsPjERz014ZBU+AQq+VRyPi9UEXKyaofvfCuugsHlm
EX2ziH4MucWJ3DoKjg2Vo2+4NHwSqj+smz80tZs/EtbNtydO9vGxTieN6koE
nGZgwquOBJAqCUg1fhJQaxwCq9UEBNVqBECteEC130D064k+7NVeHdGjC3Tr
/Fatr0vr7dR6OjTuds04eFXtalG7mtWuJhUCKtUGlaMe7wWoVdqqFaNVipFK
+XCFfKhcPlgqGyiR9RcjpH0Waa8FS7VA0p0vseZJunLFnTnijmx8x5VXotaX
wpbnwqangsbHgoZH/PqHuFi9z6+9x6u5C1Tf4VXf5lXd4lXd5FYibkwSrFev
ccuzOKVXOCWX2MUX2ZbzrMJzrIIzzPzT+MZWKYzsE/RXyfQXh2nPDsQ+2Rv7
eFcMevz+5qhwr2YtmXmF9Orcf1+c/dOFWT+eT/wxw/zDufjvz8Z9f8b4Xbr+
u9NIrRrwaqri2xTZtyel35wQf3C1vhedToSS6meVj+lVIvSvapeRbY3noJfu
ncXtm8vrX8AfWCwYXAYbAaBYXSe2bZTYt0jHtsucu2SuvfLxAwr3Ybxa9QSW
KqxW1QQytMRFHXFJR1zVE9f14YMDE8UqkRuHilV4pDQeF6sJuFg1wyRUO+zE
x/6ZRQxhBmfBCtIBvN2pn9xGGipHQaR432gvpg8TNgn17m6+LTT3RLqU7OY7
waLB8xxPxJgJF2bSqwlBwKvxwKRX44KQXh3FXh0xEsMYUCuW6oCBGNCTXiX6
oKoP9Oj83VqfVevt0no6Ne6gV9WuVsDZonI2q5zYq44G5Vi90l6HbwlYoxip
VgxXyocq5IPlsoEyWX+prK9E2lcs7S3GUi2SdBdKrAWSrnxxZ664I0fcni1q
e43vvPpS2PxC2PRc0PhUUP8YF6sP+bUPELya+7yae7xqrNaqO9yq29zKW6DW
CgwYFR3cmFx6V3KZXZzJtlxgFWawCs6CVHPTGDmnGNkn6a+O0V8cIb0KUn2w
Pfrelqg7G6NurYsMf0tcXjjj0vx/Z8776eKcny7M/vF80g8ZiT+cSwip1QDb
r9I001NV008pv02Rf1i1vkedToTy6meVj+/VTgN74t1OvsH6F/EHlgpQsQpe
XSse3SC2bZbYt0kdO2XOPXLXfsX4IaX7KP6YlRS1LxXuUB04pw1c0IJUr+iJ
a3riJq7K7hmIh6hYDW62go+Ezo8jiuKJEqzWKV41Y68mBu8ThaQ6TBLa6ERu
epqYcoKBU9KlIQbMwU1PQ6Hl+uGjplN1Srp0QqfQ2J2IMYNUJ72aADgSQmqN
B8ZCTBgVMCGgmc1EjBoBUKsBgX8cAzGoB6+CWnWBPp2/F9Tq69H6urVeq8bT
pXF3asY71K52tbNN7WxVIa86mvEWgEblWIPSXq+01eGbAdYohqvlQ1XywUrZ
QIWsv0zWVypF9JbgLQAWSXeRxFoo6SoQd+aLO/LE7bmithxR62thyyv4v9n0
QtD4XNDwTFD/BHv1Mb/2Ea/2Ia8Gq7X6Pq/qHq/qLrfyDlBxm1txC0v1Frf8
JqfsOqfsGqc0i11yZfINQyb/DDP3NCMnlfE6hf7yGO35EdrTg7FP9sW80ez6
6oisFTOvLJ1B/vHSon9nLvj3xfk/XZj74/nZP2bM+uFc4vdnE74/E/99ugl7
VT89VTv9lHp6ivLbk/JvT8jes1ffb4EanuCbispnk4/v1S4T25rA6U7k9szm
TtgVFatDK4XDa6DOGd0ksW+Vju2QOnbLnPvkroOK8SNKD4wA4I0A6Rr/WVit
GshEUtURWXqCXANwDyvlkZF4asTFavBzn/EIAPkJUKRXE6Z6ldzBlESMzAou
yyc3OuENpMF+PVmODpiDBHWKGYYFpaROp5GLo8beoVMoSt2hGtWDdRoOqDWB
cCWEvIrPlpRqUK1xk4SkGqZW7NVRAzGCfwPIrkN6RGBAH+jX+ft0vl4tAn3L
26P1dms8Vo27SzPeqXYFvapytAIg1WalvUlpa1TYGhSj9YoRrNahGvlgtWyg
UtZfIesrl/aVSXvLpD2l4FVrsaTLIukqFHcWiDvyRe15orZcUWuOsCVb2Pwa
f6zVC0HDc0H9MyzVJ/zaJ7zax7yaR7yah7xqxANe1X1u1T1uJeIutwKrFbUs
Q1K9wSm9zi7JYhdfZVuusC2XWEWZrMKLrHBtZqdN+Vg0lIe7o+9vj7q7JerW
xsgb6yKurZ55dcVM9PjlpTMuY7uCWhf+BGqd9+P5OT9kzP7hXNL3Z82wrTU9
7rvTxu8m1HpS+e0JxbfH34daP5xOw0N59bPKJxkHsJo53bO4PXN5fQt4/Yv5
A8sE6DQmrg7bFol9u3Rsl8yxV+Y8IHcdVownKz0nVN5TeBcAkmqGxn9RG7iM
pKoDqd7SEzCsiq3y2Eg8MxIvjUS2icgLfvpzUGjkB0LV4U8wacF3hJ7i1Sl7
nYLHb+8endBp0Kh4BRSetZ9GTuU739TpFKN6cDOPeRJ3AkB61RVPOEGkgUm1
xgUJetU0id2ICHrVFpqlGtETw/rAkN4/qPMP6Hx9Om+vFuHpAVADd7fGbdWM
d6kRrk61s0PlaFc52pRjrXhAtVlpa1KMNipGGxQj9fLhOvlQLcwYDlTL+qtk
fZXS3nKgpwxLtUTSVSzptIg7i8QdhaL2AlFbnqg1V9iSI2zOFja9FjS+gi0e
9S/wsOozfs1TXs0TXvVjXvUjoOoht+oBt/I+UHGPW3GXU34HVtyV3eKU3uSU
3GCXXGMXZ7EtV1lFl1lFl1iFmfj+q+eZeRnM3LOMnHS8cjWF/uIY7dkRuKXP
o70xD3ZF39sedXtL5M2NEdfXRmStQl4FnV5eNoMEHWcu/vfFRT9dWPDT+fk/
Zsz94dzsH84mwQ6s9ITvT8d9l2b8LlU//ZR2eopm+kkVVqv8d6r14+h0IpRX
P6t8ZK8S+A1gncXpmcvtnc/rW8TvX8ofWCEYXC0k34SkH+y7pGN7ZI79Much
ueuoYvy40p2i8qapfWfwB6pe1PovaQNXdYHrOpDqHT1x30A8MqBKFd5dz43E
KyORYyLyTYQl7v9j7yy7G0uyBVs/Zfr9hOlEW2S2bDGzTJlVzVjQXZDMaLYs
sGQUmJmZmZmZOc2WJk5cGbKmH82HSs96GWsvLVn3pnWllLZPRJyIAyOrvWfr
WEewVMdw7ZJpvCP0Ikw8waHLUt05xzlMipX11QVbHxkVJu4/wOjoF8Qk1JlO
kUidz3v81TlnP37pOMI4vXoXwF61Iz7gsVPCqHuEWi8ZdTf4gp2zQY/tIPtW
oH0z8HQ98GQt4GQ14Hgl4GhZfbikPlxEqBDotIMF5cG8ch9JdU6xN6v4AF6V
705hqU7ItydkW+OyzTHZ5qh0Y0S6PixdG5KsDuLl/31i8GqPeLEHS7VTNNch
nG0XzrQJZ1oF0y2CqWbBZBN/opE/3sAfq+ON1vJGanjD1ViqldyBCk5/Oae/
jNNXyukrYfciitk9RUB3Iau7gNWVj5dW5bI6c5gd2cz2TGZ7BrMtndGaymix
MZqt/s1mXC8g2b8h0a8+wa/ORK8x0Ku0vhXRPmURMAJQ/Nar8JVn3nPPnMce
WQ/cM35yS/8BgtXUf9BsBN/hkPVbquVrqvnvlJS/kp1q/QN4Nf43roRaDcEu
+qDbuoDbWtWtWOUtjfzWf0tZv7BOz9tnr16p9kk+AKgt/pm99DfO8tfcle94
a9/z1n/ibzwQbD4WXg5cP4RL9yKl+zGyA6380KA4NilPEvECK6v6NE1th2zV
ACzVQEdxkKMsGBkVPl1IqrXBjoYQRzP2atcdqAE9eGkR6+SXwNSXjtmvYHfo
5bO1+U6pfpwHdZaij911ptPtM52eGRVGRw+wMw9xFHp8ZtSTr5x85NUvnYBa
7zoO7154df+Ofe8O8uqZWkOAvRDnnQ8fS3U3CIFOs28HnW4Fnm4GnmwEHK8H
HK8FHK2oD5fVB0vqg0UVwf4CAv4q7c0r9+YUHxCzit0Z+e403rB6SrY9Kdua
kG2OyzbGpOuj0vUR6dqwZHVIsoK9utwvXuoTL/bizP9u0VyXcLZTONMhnG4T
TLUKploEk838iSb+eCN/rIE3Ws8bqeMN13CHqp07rPZXcPrKOX1l7N5SoKeE
3VPM7i5iIboKWV0FWKp5zI5cZkcOsz2L2ZbJaM1gtKYxWlIZzTb/JguWaopf
Q7JffaJfXTy91kSv1vtWxvqUR+FgNdS76K1X/ivP3Gce2Y/dM5FX77ml/Yi9
+j3NhvgnYMXhq+VbqvkbSsrfKcl/Iyf9BVa2JvyBFP87kuk3rsavXOPuuhhC
ztSqBqn+V9T6qXR63j579Uq1T/JJIL5rS19zVr7jrn7PW/uRv36fv/FIsPlU
uP1ShC5p970ESZU4bV8rO9DLD42K40TlSQr2aqr6NENtzwqw5wY4CrBUS4OI
7j98ulCkWh/saAxxtIQ42rFX++4S3X84OuEULEh17kvs1a+cI6iXp+8vj5Ge
5USd5ZSe6fSSUYmRUiIW/blRnXx5Dj6KvHoXILwKar0DUiW8CmrFm8SeexXU
GnwBNioh1dMdvHvqVuDxRsDResDRWsDhqvpgRb2/rN5fUu0vqvYA5d4C8GEe
1Lo7p0DszMp3ZvCk/5Rsc1K2OSHbmJBujEvXx6Rro9K1EcnqsGRlSLI8KF4e
wFP/faIF7NW5buFsl3CmUzjdIZhqF0y2CSZb+RPN/PEm/lgjb7SBN1LPG67l
DtXgcgBVeGlqBae3nN1bxu5BlLK7S1jdxawuRBGrsxBvrpIPUm1HUs1mtmUx
WjMZLemMljT/5lT/JiuWqtmvIcWvPsmvLpFeG0+vMdKr9L7lGpBqaYR3cahX
wRvPvJeeOc88spBXH7qn38dS/ZGGsP2A+Z5mRfwTFghYvqOav6WkfA1qRT8m
/omU8EeS6feuxt+6xn3larjrog9x0QXd1gZC8pVGeStG8a/V+sl1et4+e/VK
tU/p1W+4K//krv7IW7vPX38k2Hgi2Hou3H4t2nknQVf1IVK6FyNDUiVOPkxQ
HCcrTywqJFWQSVbAaW6APT/AURSIpRrkqHKGqfABa8KDAK0hjo4QR/cdRz8U
gEbdf8KrOFI9syuRNLX21X/k1bOp/PNUKGeu6SWjEgOnF0a96Ph/edmol7x6
98KrR3cch3eQV+2I/RBgL+TMq8F2QqR7GLgfREA8F5LqyTZ49Wgz4HAj4HBd
fbCq3l9R7y2r9pZUHxYRSmBBuQsodudhfmoHS3V7FqS6OSXbmJStT0gRa+PS
tTHp6qhkBTEiWR4WLw2JlwbFiwPihQFnuca5XuFst3CmSzjdKZjqEEy2Cyba
+OOt/LFm/mgTb6SRN9zAG6rnDtaCVPurOf1VnL5KUGtPBUi1u4zVXcrqKgE6
i5FUmR0FeCfAPGZ7LrMth9GWzWjNYrRkMJrT/ZvS/JtsOKvK4tdg9qtP9qtL
otcm0mvi6VVxvhU6LNUo7+Jwr8L3XvlvPHNfemQ/c8964p7xyC39AfbqTzSE
DfEjYP0BQbV+D2o1/4OS8i0l+WtY3Jr4V3LCn0nxl9Sqv+uiu+OiDcZeVd+K
UX3k1auj0/P22atXqn2qzwbxJV35gbd6j7f+kI+kuvlcuPVKtP1WtBsKHU/i
c7uvlx8Y5UiqxPknNtVpOnjVngNStRcGOkoCHeVIqkF4TDUY6RQ+YK1Yqm0h
js4QRw/26vBdqAQ9iZ02hevrzX/pWLwkQ2KfqAupfuzP826+MycKzzT9TKeX
uvn2j8F2vXuO06ug1jsgVcKrhyH2g5ALr+6BUQm1nnk1CDiTqn03kJDq0VbA
4WYAeuRgXb2/pt5bVX9YVn1YUu0uIpSInQWEAphXbAM4RsVS3ZiWrU/KViek
K+PSlTGEBLE8KlkakSwNixeHxAuIQdH8gGi+H0eqfcLZXuFMj3C6SzDVKZjs
EEy088fb+GMt/NFm3kgTb7iRO9TAHazjDtTiMLWa01fF6a1i91TCRH93Oaur
jNVZyuosYXUUMzuKmB2FWKr5zLY8RmsuozWH0ZLNaMlkNGf4N6X7N6ZiqVr9
6i1+dSl+dcn02iR6TQK9Ot630uBTrsUjAFHeReFeBe8989545iCvPnfPfOqe
8dgt7SH26n1a6j2ajeAnmhXxIxXxxaWW/A0l8e/khL+S4/9MMv2RZPy9a9xv
XQ2/cdF/CclXSK2awNsxAbeisVqvmk7P22evXqn2ab2K2toD/vpj/sYzweZL
4dYb0fZ78W44eHVPI93XydDlHcQrDpMUR2blsU11/q+wVAPsJYH2skBHJZJq
EO77B+O+P1Zr5x2QaleIo/eOY+COYwR7dRp7dRp7dQ5XMFn+ElKnNs467z/r
41+S6kfDp4cwNHqm0y8vA9eGXHpEcBc4/piTO/bjO/g0uGMHr4Yg7IRXQa3B
INULrwbZiRh1z8m5VI+3AwipHmyAV/fW1B9WVbsrqt1l1c6ScmdRuY1YQCgQ
W/ME8q05AKQ6I1ubkq1OSpfHpUtjksVRzAhCjFgYFs8PiecHRXMDotl+hHNv
sele4VS3YLJLMNEpGO/gj7XzR1t5Iy284WbeUBN3sJE7UM/tr8NSreH0VrN7
qoDuSlZXBR5ELWN1lDI7Spjtxcz2IlwLoIDRms9ozWO0YKk2Z/k3Z/o3Zfg3
puFFVTa/eqtfnZlem0KvTabXJNGrE3wrTb7lehysxngXR3kVhnvlv/PMfeOR
88oj64V75jO39MdYqg9pqQ8AG+I+YL2HoCIsP1HNP1BT/kn54l+1uD+4Gn7n
qv8N9uodl9jg2+cB6pXV15W9sP+Z7dOOtKO2/CNv/Zlg44Vg87Vw+51oJ0y8
Gyn5oIHB1X2D7MAkR1d4lKI4tiqP01QnGarTbLVTaFiq9opAR3WQoy4IpNpM
xKh4xgeFqQR9dxyD2KsTd51ehZLQd6FiqdOreCPTLWeu1H+9/cyoZ8BXz2nU
C+44LYo5PYIrPDkKOUUcAnYnwfaDYPCqU61g1Mtqdf5N+RB4sht4vBNwtB1w
uBWwv6ne24D3ZHdNtbOi2llWbS8ptxYxSKcLik3EPEIOzMk3sFRRW52WrkxK
lyaki2OS+VHJ/IgYGBbPEQyJZgdFswOimQHhNJYqGLUHEownuwUTXYLxTv5Y
B3+0jTfSyhtu4Q01cwebuAMN3P56vCFVLae3ht1Tze5GVLG6Klmd2KtEay9h
thXjqlVYqi1IqrmM5hz/5mz/piz/xkz/xnS/hjS8A4DNr85CrzXTa1LoNcn0
6iTfqgTfCiOWaqx3ica7KMqrIMwzD3s1+5U78moG8uoT7NVHNALbQ8wDmhVx
n2ohvIqj1uR/UJK+oyR+Q074mhz/N5LpLyTjn0nn13muU03I7ZigW9EB/73c
gF+yXdkL+5/ZPq1XZ/4I3cPVR3wk1a23wu1Q0U6EeDdasheLvWqUHyTID5MV
xGebkKo9T20vCLiQG5JqbZCjAUk1+HxAFR7vv+MEBatDdxyj2Ks4TIWjc7i+
3sLdC69ufunMQd39yrmGlMjS3//S2euHjj/+t0dnKVJHZ2OkH+P06uGd08M7
6Bakegnk0pPDkONDCKrR7ckBIhhxSkBIdT8IpHrh1UAEunNKGHU3gJDqwZaa
kOqHdRWSKjphe0W5tazcXEQogAXFBiDfmAfW5+RrszBevTojW5mGdxhJdWEc
pDo7Ip4ZFs8MIUTAoGiaYEA4haU62SeY6BVM9AjGu0GtY0iqnfzRdt5IG2+4
lTfUwh1s5g40cvsbsFTrOD217O4aoKua1VnF6qhktZcz28qYbaXMtpKL9P6W
AkZLPqM5z785178px78p278xy78hw68hHUs1lV5rpdda6DVmenWKb3Wyb1Wi
b2WCT3kc9qrWu1jjVRjplY+8+t4j561H9mv3zJfuGc9BqmlPaKmIx4AN8Qiw
PqRaH1At96nme9SUHyFYTfonJfE7cuK32Kt/J5n+Cl4916nuty7ar1xiv7z9
3/uD+4m+TZ/keT+3f9k+rVenfsOc+zt8E9efC7ZCRdsRop0o8QeNZE8H33ok
1YMk+aFZcWRTHqcr0aWe5iKpqh3FAY4SUKuj8mzHlSYk1WCQ6lnHHx4cugtG
HcaM3XFM3oVIdR67ceGuk2W82b7Tq2drSHe//I/Vaj+8iEUdHwGDpfgEkOoZ
Z0EpDlCRVI8OQg4PoI9/dBB8tB987CToBLEHnGLse4HnRkXtBOv0cCfggDDq
JanurKm2V8Grm8vKjSXlxqICsb6AkCPW5uVrc/LVWdkKlurytHRpSro4Ce/w
/LhkbkwyMyKeHhZPDYmmBkWTiAGEEOgH0GkTfYLxXsFYj2Csmz/aBQupRjr4
wx284XbeUBtvsJU70MLtb+L2NXJ6sVd76tjdtewuJNUaVmc1q72S2VrObClj
NJdgihnNRaDW5sILwTbm+Ddm+zdk+TVk+tVnYKmm0Wtt9BorvcZCrzb7VqX4
ViX7Vib6lMdjqeq9S7TeRTFeBZGe+eGeuaEeOe88st64Z75yS3+Bg9VntNSn
TmxPMI9p1kdUy0Oq+QHVfJ+S8hP26veUxH+QE74lx39zoVPDn1z1f4RFWNrf
ucT+xkXz5e2Yu7ejQ25FBd8irjZGfjNGelOD9xCI5d/Ucp0bYusYN3T0G5/E
tJ+9eqXapx2ERx+GmT85u4cbb4VIqrsa8QedZC9Ouh8PEgCpWhXHacrjTNVJ
jgpdrb0owFEa4CjDXq0KdNQGOhqCLj7APSEQow5hr6IYFTF2F6Q6fscxdRe6
/wswrApHF3GtvSXCq3dhm+jty2vzv3Su0N/D7GNwlqnTq06cEanjY9A54NID
zOEFJ4fBxwfBh/vBBxh4gXtBiKMzjj8gAhEnmNNdp1TPjYp0urel/rCp3t1A
qHbWVdsgVeXWinJjGXKo1hcVa4gFhHx1Xr4yh5Atz8qWZuD9XJyWLkxJ5ycl
8xOSuXEYx54ZFU8NiyeHROODovEBIdAPjCH6BAh0zmivYLSHP9LNH+niD3fy
hzpgIdVgO2+wjTvQCvS3cPuaOL2NINXuenZXHburlt1Rw2qvYrVWMFvKmc2l
jMYSRmOxf2ORf2Mhzpsq8Afy/Rvz/BtzLypI1mfi3arT6bWp9BobvdrqW23x
rTL7Vqb4Vib5VCRiqcZ5lxq8i7VehcirUZ55ER65YR7Z792z3rpnvMbB6gta
6vMzntFsiKc06xOq5THV8ohqfkhNuY+l+iMl8XvyuU5NX5OMfyPF/dXV8GeQ
qu4PLuDV397WfIW9egekGq28FSOHRVggVbyjILFZq459Q8+8ofe7ofe9rve+
rve4rne7pqde+8V099mrV6p9cq9O/pY5+zWH+E5thYt2tZIPBsmeSXqQiL1q
VRylKY4zlCfZqtM8lb1Q7ZyQrcBerQ501AU6GoMcLUGOtiBH16Xy1uN4igHF
qOdMn42pLmF5Lt91snLu1bsQqe4RanWuJwWINVD7mAOAiEg/JoSYfiIArx6c
efWsj486+8c4QD3YC9rHoNMOPgRhAg8JdgOPMKizT7yQox24c7ANASrodFO9
s6He3lBtrau21lSbq8oNxIpyfVmxvgRZE6uLitUF+cq8fHlevjQnW5qVLc7I
FmZwdDolnZuUzk5IEDPjkukx8dQoJKZODInGBkWj/cIRRB9CAPQC6OhwD3+4
mz+E6OIPdvIGO3gD7bz+dkij6mvl9iGjtnB6mzk9TViqDeyuenZHLautmtVa
yWyuYDaVMxpLGQ0l/nVFmEL/ugI8IZXvV5+HycXk+NVn+9VlXSz5r0mlV9t8
q6y+VRaQakWyT0WST3mC06slBu8i5FWNZ360Z16kR064R1aoe+Y794w32Ksv
aamIF4AN8ZxmfUazPqVanlDNj6kpjygpDyjnOk34Jzn+HyTTtyTjN6S4v7sa
/uqq/wv26h9dtL930fz2dsxvbkd/CVKNUUEiq0Z2UyPBUhXe1OHSLXr2TZCq
/w09/Ybe57rB87rB/dovGaw6Pnv1irVPnjSCPg/Tf2bNf+8sF7ijEe8ZpfsJ
0oNk2aEFZliOMpTH2cqTXNVpgdperEaRKpIqXHY1Vmt9oKMp0NGKvdoZ7OgJ
dgyEOEYubQswc9cJMVe1hOeqlrF1V84q7q3fOfMqRKdwCIep9gu14lx9Im//
APf0D5xGhZ7+mULP7YrFG3yyjzmX6n7Q0X4QSPVD0B4Gnba3G7h/xgECx6WH
TpdeBKjoR2xU0OnmumpjTYV0ur6qXFtRri0rVpcUK4hFxfICvGNL8/LFOdnC
LDA/I5vDQ6mzk9KZScn0hGR6XDI1Jp4cFU8gRiB7Ckl1ZEA43Ccc6hMM9QKD
iB7o7w928wcQXfyBTl4/ooPX147g9rZxe1tBrT3NnG5EEwKGyjvqWW21rJZq
ZnMls6mC0VDGqC9l1JX41xb51xT61RT41eTjdf15frWIXEyOX202HciCCoA1
GfSadHp1mu8Xl1pFik95sk95EpaqybvU6F1s8CrSeRXEeubHeOZGeWRHeGSF
uWe8w1J9TUOkvnJiewlqtT6nWp5RzU+pl2f2E38iJ/xIjv+ebPoHyfgd9urX
roa/Ob2q/aNL7B9ua37nHFw9k+qtWLyLoFbk7PvrOTf1rJtf/Dvtl/we/WLP
9bn9p+0qeHXid8yZb3ApllfCzUiIoPaTZAdm2aEN77mapTzOVZ4UqE6L1PZS
NZKqozIASdWZ9NIQ6GgOBKl2YJBX+0McwyGo4w9HZ892Brg8oLoCtaHhwdWz
onvreOP97TsXXiW2QNm7WFX6f6v1UkT6UWiKjOo4hMj5FLwaRABSxV3+/Q+B
ex8CP+wG7u4GfsBLpT7sBOydsb/tDFOhs38RoMLYKWHU9TXV2qpyFbGiXFlW
LC8BS4uKpQX54oJ8Aeemzs/K5hAzstlp6cwUSHV6UjI1IZkcR4gnxsTjo+Kx
EdHYsGh0SDQyCCOoQ/3CgV4Bor8Hwe/vBqn2dfP7unh9nbxeRAevp50LtHG7
WxGcrhb4L+ts4nQ2sTsaQaptdayWGlZTFbOxktlQwagvY9SW+tcU+1cX+VUV
+lUW+FXm+1XmgTyrcunViBxMNr06C5OJK6tm+Fan+1al+VbafCutvhUWnwqz
z//tq+I4r0K9V4HWMy/GIwe86p6JvPoee/UtLe0NLZXgNc32imZ9SbW8cBo1
5Qkl+TEeBHhATryHvfoDyfRP8Grct66Gr131f8fB6l9ctH8Cr8b8/nZ0wK0Y
9S2N8lYs3uTqX/rT4HfD4AvBqt7rOvxzt19uBOD8e/RLPt3n9h+3T+5VBzGB
9RfnKOt6qGg7Fsb9Dq3yozTo2B7nKE/ykVRVSKr28gBHFUjVURPgqAtwjgm0
BDraUbCK6Q5y9AU7hkIcYyGOKazWOdDpRfyAYtQ1Z3lo+HEd190jqkRt4z2j
8GgqVusdx8WqUkKtOGMfp+5jbX5s1H0nKEa1H+AVpgd4HgpJFcZOoZuP+vso
QAWp7gTu7ATsYIvubgcgPgAQlyKdgks3obO/fSlARYfWsE6XV5RLy4qlJcUi
YlG+sCCfR8zL5+Zks7MAOnNmWjo9LZ3CUp2ckExMSMbHxeNj4rFR8egIQjQy
LBoeEg0NCocGwKsDfYK+HkFvNx/R0wWgB3s6ed0dmHZuF6KN29mK4HS2cDqa
gXYco7Y1wG1LLauphtlYxayvZNSVM2rL/GtK/auL/SuL/CoK/Mrz6eV59PJc
MGd5Dr0ih16JyKZXZiF8KzMB8G2GL4CkmupbYfOpsPqUW3zKzT5lKd6lybC5
SkmCd4nJq9gExVYK9Z75Ws9cjUdOtEdWpHtmuHt6KPbqOxoi9S1ge0M7D1DN
z6nmZ5SUp5TkJ3iN1QNywn1y/E9k0w8k4/ekuH+4xn3navjG6VXtX1xi//wf
pQHoBbf03JsG9k0D86aBGAHwva7zBqlqPX5RqV58tj+3K9OuiFfHf8ec/tY5
yroRJd4x4oJWGYrjbLw3YKHqtERlL1cTkaqjFqTqaAhwNIKX4CV0BDq6sFTB
q0GOwWDHaIhjkvDqHUipImapVs7C13WoZAp3Nu46q0Qhtgivgk7hEF6wf6ZW
59rSf6XWC52eXApQT/dBrSd7gcd7gUd47BR18/d2A1B0uouNur3lBJ22s+VM
yt3GOt3awC7FOl1fUxIBKjq6go2KdLqwpJhflM8tALPz8pk52cysbBoxI52a
BtDJE5Pw52l8QjI2LhkdE4+OikdGxcMjouFh0dCQaHBQODAA9PcL+vDkVE8P
v7uL39XF6+qEMZnODh7Qzu1ow7Ry21s4iLZmTlsTgt3ayG7BRm2ug7+JDdXM
+ipmXQWjppxRXeZfVeJfWexXUeRXXkAvzaeX5CJ8S3JAnqXZvmXZvuWILN/y
TEwGgA5VpPtWpPtUpPlUpPqU20CqZWbv0nOpJnoXx3sVmQD0Y4HBM0/nmRvr
kR3jnhXlnhGBpRrqlhZKS3t/oVPra6rlFdXykmp+QU15Tkl+hoPVx+TEh9ir
90imH7FX/+lq+M5V/y0OVv/mov0reDUm6JYm4FYs3thKK7+lkxG1BW+BVHk3
DZybBtZNPQNGVnX068T/oNbzmtb9lw5WHZ/j1SvWrohXR7/0n/wLa/ZHGLJb
CxNvaSUfkiDuOsnDXi1WnZap7ZXqn0nV0QxScrQGwqtARu0JcvRiBoIcI8GO
iRDCq/b5O47FO46lO84B1fVL4evWHSdQMQrvwrcHS/UdB2dq/Wht6TmQZYq9
+i+MSuRKIaNCsO2cjQo42A3Y38FS3Sakqt5CbALElYBLN7BLic7+Gu7srypX
zgLUxWWI3ucXFXOL8tkF+cyCfHpePj0nm5oFJmekE9PA+JR0fNJZGXx0XDIy
JkYMj4qHRkSDw6LBIdHAkLB/UNg3IOzrF/T2CXp6Bd29/G48mtrRyevAUm3v
4La3c9vaMK2c1hagpZnT0sRGNDeymxrYTfWsxjpWQy2k99dVM2urGDUVjOpy
/6pS/4oSv/Jiv7JCv9ICekk+vTjXtyjHtygbzFmc5YsoIcj0Lc3wAdLxwGma
T1maTzlBqk+Z1bvU4l1q9i5JwdsAJnkVJXgVxXsVmrwKTJ4FRk/0YJ7eI0fr
ka1xz4x2z4h0++JSJn9qKM32jmZ9S7O+oVpeU82vqCkvKSkvKMnPcbD6mJzw
iBz/gGy6RzL+RIr7wRW8+g+nV7V/d4n9m0tMEKxgjVXf0iKpKm7p8K5WeiiH
fcvAv2Xg3iSmqyC3yg9yq7Q+17Ve12J/2WD18pfol3/Sz+3fa1fBqw78qRj7
PWPqW878Q/iCb0RLdkzSfZtzZdBpqcpeobZXq38mVUdLgKMNq7UTqxUZtS/Q
0Y8IcgwHOcaDHdN4Cmn+jn3hjn3pjn35DsxSrd21EwkAW2fh63lxk128c9S5
Vw/R/ZALte6HOFeYEmC1Xhh178KoRJiKjiKdEgOnH3Bnf3dbjULTbWzUDcSG
U6rg0nXkUtUq1unKKnbpinIR6xSi0yXQKTpzFut0al4+OSebnJVNzMrGZ6Tj
09KxKWB0UoIYmXB6dWhMPDQqHhwRDYyI+odF/UPCvkFh74Cwp1+A6O4TdPXy
O3v4nd38ji7QaRtOoGpt57a0YVo5zS1AUzOnqYmNaGxkNzSwGupZ9XWsulpm
XQ2zttpZJKWqglFZ7l9R6l9e4ldW5FdSSC8uoBfl+Rbm+hbk+BZk+xRkgTwL
Mn0KM32KEBmYdJ9iRBocKk71KUn1LiWweZdavUss3iXmM6kmehUmeBXGeyKp
5iOMnnlxUMEqR+eRFet+rtO0CLe0CFpqGM2GvPqeZn1Htbylmt9Qza+pKa8o
yS8pSYRXn2CvPiSZ7mOv/uhq+N5V/09X/Xd47erXLhq8LUAs7MJ6W6d0Dgjo
JbcMolsGHKzqOTd17Bs65g2tP5aq7/VY72uxXp9Gqo7PXr1i7Qp59U/M8b8w
Z37gLj6HbummXrqbLDvIdO64Yq/CUq3/uVQd7dirXYGO3kDncOtAIDAU5BgL
ckzhnQPnQ+wLIfbFEORV++od+9od+/od+waEqfCbt53JAxd7nCKXHgLnasUr
9y+vMA0+xeCe/r8w6hGOUffxtP7ONoj0PEDdBJ2qNjacex2srSOXwn1w6Sq4
lNDpwjJ2Kdbp7CKOTvFc/xTS6ZxsfFY2hpiRjk5LR6ekI1OS4UnJ8IRkCDEO
E3+DY3A7MCrqHxH1DYt6h0S9g8KeQWH3gLCrX9DVJ+jsFXT08BHt3fy2Ll5r
J68VS7W5jdvUykE0tmCaOQ1N7IZGdn0ju66BVVfPqq1j1dQya2qY1dXMqipI
7K+sgNvyMv+yUr/SEr+SIr/iQnpRPr0gzzc/1zcv2yc3yyc3E8yZl+GDyM/w
KUCkI7wL0gB0qNDmXYQpxpQgrN7FFq8iMx5KTfIqTPQsSPDMjwep5pk8co0e
uXEe5zrN0ECwmh7llhZFS0VeDafZwmjWUKrlPdXyjmp+S015Q0l+DV4FqT4j
Jzwlxz8mmR6SjA9Icfdcwas/gFfBkN+CVGODsFRx4QAwqvy2QXLbgINVPf+m
jntTx7mpZd3QMkCqsfTrsT7XNN6fTKqOz169Yu0KefUvzPG/sSa+Yc/cd+Zc
bcdL91LlR/kwFGCvUTul2vSRVB2dhFcDIFLFRoVXNBQIjAY5JoMds3j3EqdX
Q+wrIfa1EPAqYtNZ1dS+HWLfPauHtf+xV4+I+3jl/sH5+n3nkqjTvaBLagWj
Eh3/fRym7uJpqU1naKpax4BI17FI11TLa9ileOx0cUUJLl3GLl1SgEsXwaUI
iE7nZRNzALxRM7LRGenItHR4Sjo0JRmalAxOAAPj4gGs0/5Rcd+oqBfnUPUM
ibqHhN2Dwq4BYWe/oLNP0NEnaO/lt/Xw27r5rV28lk5ecwcCRmAa2+C2oYVT
34xg1zWx6xrZtQ3smgZWTT2ruo5VVcusqmFWVjMrqhgVlVin5f5l5f6lZZCS
WlzsV1RELyykF+T75uf55uX45GT7ZGf5ZGd6Z2eAPHPSvRG56d55iDRMqnee
DQ7l27wLrF6IQqtX0TkWLNVkz/xEz/wEzzxEvGeu6UKn2QZ3dEKmFm7TY9zS
orFXI2m2CJo1nGYNo1pCqeb31JR3FMKrSa/AqwnPsVefkEyPsFfvuxp+ctX/
6Kr7HoJVTQhIVRsI+1oTHwkDkqr0NgpW9aJbOgHkrGq5N7XsG8irIFW/6xr6
dY3Pp5Sq47NXr1i7Il51EAlX37Anv2NP/ZMz++gsnTVZtp+pOCkGEV1ItfVC
qmDUHlyMFXl1MJAwKryokUBgIsgxQ3g12L4YbF/CXl1FXgVON0LsW3j6aTvk
FKvVvndmV2cmKg53jyBvyk4Aag2C9ft4ZurMq06jHsHklNOoOzhAhYh0A0SK
WFnHIl3DFl1VgkhXlPPLwBweO51dUoBLsU6nFpBL5RNYp+NzEJ2OzoJO0WnD
00in0sEpycCkpH8C6BsX942Je7FUe0ZEiO5hpFNR1xDM9XcOCDsGBO39gvY+
QVsvv7WH39KN4DV38Zo6eU0d3Eac5F/fxqlvhanD2mZ2TRO7ppFd3cCqqgcq
65gVtcyKGmZ5NaO8ilFWySitYJSUY5eW+heX+hWVQFZqYRE9v4Cel++bm+eb
k+OTne2TleWdkYFJB3lmpnlnpXlnp3nnIFK9AJtXjhXkmWv1yrMA+RavAkwh
wowHURM9cxM8EBc6NXpkx7lnIQzumXp34r8sXeOWFkNLjabZomi2SJo1gmoJ
p5rDnF5NfktJfkNJeo2rA7wgxz8jmZ6QjI9JcQ9dwav3sFd/cIm9czs2+LY2
6LYuEBxrULnoofL1bb30lk58Sye8RSywiuU4F6tq/K9r/K7H+F6L+aTBquOz
V69euyJqBa9+x578njP1I2f6HnfuGZ/46H6wyQ/zFKcVzo6zU6od51INcPRi
r/YHgFSHAwmjOscExgMd07ie4CLh1WD7SrB9Nfjcq6ebIShYxWoNPtkOPt29
GDj9f2sfYK4fev0oTF3fcIamS2vKRcSqcgGHpvMrSKTgUhApuFQxvQheBZcu
IJcC4NI57NJZ2ciMdHhGOjQNDOLUqf5JSd+EpHdC3Dsu7hkDukchOu0aEXUN
izqHhB2IQWE7zqFq6xe09glaewUtvfzmHn5zN7+pi9fYyWvoQHDrsVTrWjm1
LZyaZk41Tp2qbGBV1LMq6ljldczyWmZZDbO0mlFaxSipZBRX+BeX+xfhALWw
xK8AUeyXj4xaCDlUufm+2bk+WTk+mdk+GZne6RneaeleaWlgzvRUL0RGqldm
qlcWwuaVZQXQoWyLV7bFM8fimYvJs3jmY0CqyZ7ZZ0bNjvfIMnlkGcGomQiD
e4beDZGuw5kAsW6pGlpqDM0WTbNGUS2RTq+mhFJS3lOS31GS3uJg9RU5/gXZ
hLz6FHv1kavhgav+nuv/8//4efvkX59PewGf28/aFfLq95zJHzlT97jTD7kz
j3nzLwXEJ3YvU35UjEcDmtUXH+NuQqoBjn7s1cEAp1RHAx1jmHEcuE4FOubw
rlCEV5exV9eQWoNPNzBbeGZ/J/hkC9R6sovHTs97/YfOTFSCsymqwPMY9Rjv
i7J/NjN1fnkoTEUB6tLamUhXlMTjM8vg0uklxdQiMLmgmEDgfP6xOTlidE42
MgsMz8iGsE4Hp6UDU9L+KQnoFM/194yLu8fFXWPirlFx56ioE3f5O4ZF7UNC
RNugsG1A2DogaO0XtOAcquZeflMPv7Gb39jFa+jk1Xfy6jq4te3c2jZuDY5R
q5o5lc3syiZ2Bc7wL6tjldYxS2uZJTXM4mpGcRWjqJJRWOFfWO5fUOafXwpS
zSv2yy1C0HMK6TkF9Ox8mO7PyvXJzPFJz/JOy/ROzfCypXlZU71sqWDIVJsn
Is3mmW7zzEBYPTMsADqUafZEZJk9szE5Zs9czHmAmmlyd2J0z4gD0g1u6Xq3
NAQhVS0NniKWZtPQrDFOr5ojqOZwSkoYJTmUkvSekvSO7PTqS5LpOcn4jBT3
xBW8+tBVf9819u5t7R0XXQiEqfpAF12Ai051W6eAgtda6a1Y8a1Y0c1YwU0N
DyLVGPaNGOb1GMb1aL9r0fRPHKmef30+9SV8bh+1K+JVB7FdwH3u1EPu9GPe
zFPe7Av+wlvhehze2ypPcYJDVnur2t6uRpGq064oTB2ASBXuj1wYFZgIdExi
tc7CUftSEOJ0Oeh0JegUeRVL9QSxib2K49XjraDjnaCTXbyp1Fne1Bcw6e/U
6fElnR7t4gQqPDm1izNR8ZyUeu0sTD1vM7ibDy5dUkwuKiYWwaXjC/KxeUKk
8hEE3sB/CFwqG5yWnblU2jeJkPROSnomEFineGaqc1TcMSpqHxG1D4NU24aE
rYhBYcsAQtDcL2jqEzT1Chp7Iexv6ObXd/HqOnm1HbyaDl51O7e6jVvVyq3E
a6bKmzjljeyyRnZpA6ukHpJRi2uZRTXMwmpGYRWjoJKRX+GfX+6fV+afW+qf
W+KXUwy9/uxCehaigJ6Z75uZ55uR65uRA5NTaVneqZne1gwvS5qXOdXTbANz
WqyeVozN6plq9UxDWDzTcDc/LcUjPcUjA5OZ4pGVcqm/n+yREe+ebnSSQdyJ
c0szAKl6t1QdzYaN6rx1epVqiaZaoqjmSGpKBCU5nJIcRkkKxcHqW3L8a7IJ
efUF9upTV8NjV/1DV+2XLudS1QW56AJdtOrbWuXtWFzqOlZySyO6qRHejOFj
qXKuR7OuRzOvR/lfi/os1c/t32lXyquX29wrwfwbwUKYcCMe1HpYrDytxXUD
29X2TrW9O8Ded2bXYezV0YDLRgWmAhzTAefrwe3L514NOl0POt0IOiHYwvLc
DjreDjrCaj3Gaj0+Eyk6ej6CivdFCSCMuofXSRFZ/WDUdfUqzEapFldVCzhG
JYwKofiiHImUcOnovNOlw7PA0Ix8cEY+MA1zUv3Tsv4pWd+UtHcS6JmQdk9I
usclXeOSzjFxB2JU3I43S2kbEbUOi1qGoaffPChENA0IG/sFjX2Chj5Bfa+g
vodf182vReDFU9UdvKp2BLeyjVvRyi1v4ZQ1c8rwZiklDeziBnZRPauojlVY
yyqsgdSp/CpGXqV/XoV/brl/Tpl/dqlfdolfVrFfZhFINaOAnpFPT8/3Tc/z
Tcv1TcvxSc32Sc2CQVRrppcl3cuc5pmc6plk9Uy2QjZUisXDjLFYPKwIs4cN
kQKHUpM9EGnJlyb3kz0yk+FQRqJ7msktNc4t1eiWRoDuGwCbnmbT0aw60Kk1
lkYA9zVUCyKGao6mpkRRUiIpyRGUpDBKYijZ6dU3JNMrkvElKe65K3j1CUhV
h6tZoRO0QS5anF4VqwKpavDWVTHimzFnuwFEc69Hsa9HMa9HMq5F+l2LpP/6
KjjtKlzD5/azdqW8OvmIO/WEO/2cN/uKf9mxG0l4BVYFHg1oU592qE+71ae9
avtAgH0o4Py0M6MGEEYFZjDzELgir9qXA09XAk9XP/Lq8cYlr24HHm4FHu1g
hZ6JFJ76TKewXx9h1C2cjLqp3sRpqKtr6uVVNTaqam4ZGVU5jaPT8QVQK3Lp
yLx8eA4YmpUPzsoGZ2QDMzIQ6TQSqawXMQlq7Z5ELpV2TUg7kUvHJR1jknbE
qLhtVNw6gkAuhQC1aUjUiJf2NwwIG/qF9f2Cuj5BXa+gtkdQ08Ov6eZXd/Gr
OhG8SpxAVdHGK2/jlrVyS1u4Jc2ckiZOMd7Wr7CeXVjHLqhj5dey8mtYedWs
3CpmDp7rzy73zyrzyyr1yyzxyyj2yyjySy+kpxXAOGpqnq8NketrzfGxZvtY
snwsmd7mDASMlyaneSbZPBOtHgkW0GOi2SMJk2z2SDF7mBEpHhYsVUvyRepp
apI7Ii3JPT0Jz+8jqca7WeOc2M6wGmhWPc2iA8w4TDXHUs+BHzVUcwyQEk1J
jqQkIa+GkxPDwKvx78gm5NXX2KsvXA3PXLVfuWhxHSvUYoNvx2KpatS3NXg/
wBjZzWjJzWgs1Sj+jSju9UjO9UjW9UjmtQj/axF+V0Kqjs9evZLtann1CXfq
GXf6BW/mNX/unWA+VLAQ4aystGmW7hc6wz/k1ZMuFfLqab/6dCjAPhJgHzuL
XX9m1NkAxxzwBV6MY18hvBp4uh54uhF4gjneOCsVjYy6BV4FdqCbT4iU2GCK
2AHVadRNp1E3cOoUOrrkNKpqZkk5vaicXFQio47NK0bw2OnQnAy5dGAWu3RG
1jct650Gl/ZMybonga4JWecE/O3oGJe2Y5e2jUlaRxHilhFxM2JY3DQsahwC
Ggad70ltv6CmT1DTK6hG9AiquvmVXUBFJ7+ig1fewStr55W1gVdLWrjFiGZO
UROnsJFTgDegzq9j59Wyc2tZOTWsnGpWdhWQVcHMLAevZpT6pZf4pRX7pRXR
UwvptgK6LR+kasn1teT4mnN8zNk+KVk+KZneyRneyeneSeleSXiKKsHmEW/1
MJkRYMj4FPcETGKKe1KKezLikk7NSe7mRHdLorsVY8Ogf2VLcLMa3cwGGsJy
GT3NjNDRUrRg0ZRYqhMNAI9oKCkxlGQE8moUJSmSkhiBg9VQcvx7kuktyfia
FPfK1fDCVfsbZy0ATchtWAgQdFsTcDsGV1+NVtyKRlKV3owSQ98/UnAjknc9
kns9gn0tgnUtgnEt3P+qSNXx2atXsl0drzqIPViec6df8mbe8Gff8+fDBAuR
wsUYZ5HlTZvsoORMrV2qkx7VSZ/6ZFB9Oqw+xV61T16KXc+M6pgPcCwEOBbP
1LqKvbr2kVcJtWKvQtGoAwJic37MF2d7TJ0ZFRacEln9y3iv/vll1eySCoy6
oJxYUIJR5xQoOh3EA6f9s9K+GSlyac80dumUtGsSQC7tmJC2jwNtY+BV5NIW
xIikeUTSBC4VNw6JG5BLh0T1g6I6xICwFk/0V/UKKnuAim5+RRe/HNHJL+vg
l3bwStt5JW28YkQrt6iFW9gMk/4FTZz8Rk5eAye3np1bB/NT2TWsLEQ1K7OK
lVnJzEBUMNPLGGml/qk4dcpWRLcW0i0FdEs+3ZwHM1MpOb7J2T7JWT5JiEzv
xAzvxHTvhDQvRHyql8nmacId/zizuyEF9BiX7G5Mdjdh4i/pFB1KSnRDJCe6
pSQA5gQ3yxlgbxMtJY6WrAdSPoKaoqMmawH4JbHUJA0FkXwGBMwxlKRoTBQ5
ERGJg9Uwsgl59R3J+IYU99pV93sX7W9dYr+CYDUGl6+KCYQKVtFIqspbUfKb
UbKbkRIsVeGNCP71CCRVzrVw1rVw5tWSquOzV69ku3Jefcmdfs2becubDeXP
RQgWooSLGtGSTkzYcitddlAOarV3qZFXj/tUxwOqk2H1yaj6dAKXwJ4KsE8H
2GcvCRZLlfCqfdU53Hq6FnC6HnCyARxjoLO/FXDu1f0t2LVvH1c8IbboRyds
b5wZdY0wKmT1L+C8KbjyReXEPDKqEow6qxickffPyPum5Uik0MFHLp2Sdk4C
hEvbsEtbx6Qtowgs0hGY7m8cljQMI5eK64fEdYMIUe2AqAbRL6o+q4uKWlm3
oLQLwS/p5Jd08IsR7byiNqCwlVfQwkXkN3Pzmrh5uMuf08DJqedk17GzakGq
GdWsjCpWehUzrZKZVgGkljNTy5i2Eoa12N+Cx1FTCugp+b7Jeb5Jub5JeNeU
hCyfhEyf+Ezv+AxvU7q3Kc3LmOpltHnF2TzjrJ4Gi4fBDF7VpbjrkkCP+iQ3
Q5LbuU5NSW7xiQD8qgS3REwSJhnbNSWeBs9rpCES9dREHTXpEsnEHS01ERGL
F09pKB8RA8Dj0WQgipyAILwaTjKFkozvSHFvXfV/ctH/0QWpFT2OQlbNndsx
wSDVKPXNKOXNSMXNSCRVKUg1QnQjXHA9nHc9nHstjH0tjHUtjPHr0M9e/dz+
s3blvPqaN/2WN/OeNxvGn4sUzMcIF2OFS3oIWZeN4uV4EOxBJXjstEdNePV4
SHU8qj4ZB/WdTqnt02r7jNo+F2CfD7AvXAgWPn6rAUitSKroVZ9c9upmwNEm
nHm4GXC4qT7YxNWjMOdb9H+BF/JfGPUssX8Wd/zR0fF5xajTqIr+acKo8q5J
1MEHr3ZMStonJG0TktZxoGVM0jwqaRoFlzaOIJEC9UPgVeTS2kFxDWJAVD0g
quoHKvuEFX0g1fJeYVmPsKQLEqgKO/iF7fwCRBsvH9HKy2tBcHObublN3BxE
Iye7gZOFa6Rm1rEzatnpNey0avBqaiXLVsm0VTCt5ZgypqWUaS5hpBT5Jxf6
JRXQk3DqVEKub0KOb3w2zPWbMn2MGQjvuHTvuDQvQ6qXwealt3oidBZPndlD
m+KhTXaPTXYj3u3YRKdR9YluCEOiW1yimxGHo8YEmimeFo9JiKclEphoiUbw
amIcNdFAjdcBCZdIxCRoKQlYqvEaCiKBIIZ8GbjyaHJ8FABnRpBM4SRjGMn4
nqT/i6v+z0itrro/YK9+dVtz9zYKWaODkFdvRSpvRsids1Thouvhwuth/Oth
vGthnGuh7GuhzF+HMq6WVB2fvXol25XyqoOoIPCeNxPKmw3nz0UJ5jWCBa1w
ySBaNoFRlxPEK0kgn4MavNVVr+q4X3U0pDoaUR2PqQivnk6rT2fUp7Pq03m1
fUFtX1Tbl9T25QvB2nGwCmp1elV9vKk+whHphVSJAlIf74C6eraKf2GZMCqk
9E9BAiqE0COziqEZxcC0om9KgYzaPSlHRm0fl7WOS1twMSl02zwmaRoDnTaO
ShpGJPXDQN2QpHYIi3QQXmPVgLiqX1zZL6roA8oRyKW9INUSZNRuQXGXsLAD
vJrXxs9t5SFyWng5zbzsZm52EzcL0cjNbOAgMuo56XWc9Fp2Go5RU6vZtirI
pLJUsMwVTHM501zGTCnFlDCTi5lJRYzEAv+EfL/4PLopF7xqzPaJy/KJwwv8
Dene+jSEly7VS2fz0lo9tRbPWDPCQ5PioUl2j0lyj0l0j050u9zfR02bQEPo
Emj6BJoBR6Rx8bQ4E82IMZlo8QgjArr28cioIFWKUUsxXSL+nFiKCXvVpCED
MRfEI6IB+D3RZFMUCQGvIoIEhJEMf4OKAIbzIla/d9ESlQHv3I4OvhUVeCtS
dTNC8e/u/+/863yV2hW8pM/NcTW9GsqbCefPRvLnovnzsYIFvXAxTkREqstJ
YsSKGe99XYfVirw6qDwaVh6NqY4mwH4n06qTGRV4dU59uqA+XVSfglfV9hU8
ULB2sbiA+O5f9ur+BjKqancdSvJBAak1ZNSLHVCdRl3CS6VwYj9kokKYChlT
X0CilLzXaVQ5MmrbmKxlTNo0Km3EHfyGUXH9CFA3DIBLh8TVgwByaSWiX1zR
Dy8TubSsV1SKQCLtERZ3g1SLugSFXYKCTkFBhyCvHbya1cLLbOZlNvEymrgZ
jdx0RAM3rZ6DSK0DbLVsWw3bWs224BjVXAlSTS5nJZczk8qYSaXMpBJmIqKY
mVDETChkxBcwTPn+xly/uBy6IdtXjzeh0uHV/do0b22qd2yqV6zNS2P11Fg8
Y8ye0SkeiKhkj6gk98jEj4ZPI000RJSJFm2i/cxLOhNNb6IiDEZqHMaIiKMa
DeBVo55i1FHitBRDLCXuEsYLQJtxGnJcDNl4mWgE6Rz4VViqcREkIJwU941r
3NeucX8HDH+5VBzQGbJe1AKIkN8Il94IE11/z7/2nnftPefaO/av3zGvXKRK
tKt5Vf/D21X0ajh/JpI/G82f0/DntYIFg3DRJFpKgKGAlRTJcooYsWrDam0E
3R0Pqg6HlYejysNLXj2ZVZ3MqU7mVSeLqtMl1emy+nRFfbqKxwrW1YiTs236
0DtwsK7aX1ft4Zl9KBu9piRK8q2tXGzRv3ixih9i1MkF+TiRiYpzUAemwas9
k/KuCXnHuByMOiprGpU1jkjrh6W1uINfO4xFil1ahakcEFUg+kXl/aKyPizS
XniZxT2i4h5hUbewsNs5oJrfKcjrAHLbBbltgpw2eDytiZfayEtt4CJs9Vxb
Hddax7HWciyIGo65mo1IqWKnVLKTsVGTyuE2oYyZUMqML2HGFwOmIqapkGlE
5DPi8vwNuX76bLouy1eb6ROb4ayBEpPqHWPzirYiPKMsnlFmz8gUj8hkj4gk
xIVOw0xuoUZaKO7Lhxmp4UZqhJEaaaRGGanRRmoM5meO1cdRAQMCQlC9jqLX
Isg6DVl/CcPHoDMNMWQMiSAu+mOiAOIpDBGuiLh/uBq/czV+66xjBc/1Z1ei
OOD5xRAhK3hVcTNcdiNMfD1UeB159R3n129Zv37L/N9X02BX86r+h7er5lUH
Uf86mj+r4c9pBfN6wUKccDFeuJQkQjoFtVoky1YxYjUdq7VZedwDPkRePRhX
Hk5i084oj2dVx3OqY+TVBdXJkupkWXWyojrFc/cn66rjddXRuupwTXWAO/hE
iLWDg9LNFahwCkZdViwvK5YudkA9W8U/D0Ydw7n9QzgTtR8nTaGjzo7/mKx5
BBlVhoxaNyStGZRUAXDxFQNiRPkAFinh0j5RSS+AXFrUIyrsBq8WdAnzEZ0g
z1zk0g5BTrsgu12Q1SbIagUyWwTIqOiopZ5rrgNSajkpNZxkRDUnqYqNSKwE
EipYCeWseEQZSNVYwgSKmXFFmEKmoYBpyGfq85m6XIY2xz8220+TSY/J8I1O
94lO845KhWA10uoVafGKsHhGmD3DUzzCkz3Cki4y+d/Hu703ub0z0t7F0d7G
gVTfGqjvDNT3BmqogRpmoIYbqBEGaiQOR6MN1BiMxkCJxS693LRasjaWrNWQ
Y2NI2kvoCDQAKDGGdEH0x0SRDFGuBHBmpKs+wrn83/gPkvGsROBHT/q720TI
Go1D1qiAmxHKm+HyG2GS66E4ZD0/81N/M/51u7IX9j+5XVGvavizWv6cXjBv
ECwYBYsJwqVk0bIZezVVglhOFSPWMiXbJbKjVuVRLyjxYEx5gL16OKM8mlUe
zSmP5pVHC8rjRdXxMmYFG3hVdbCq2l9V7a0qP6wod1eUOyvKy+OBRIVTqCG1
iCueXNoBdYIw6qxs+MyofVOyHpyA2jEOaoUwdUTa4DSqtGpAUjkgKe+XlOEO
PlgUU9wLgEgxBd1CBHJpHgLrNKcDbsGl7YLMNkFGK5DeIkhvFqQhmgTWBlg6
kVTLTazhJFZzEhBVnPhKNsJUARjLWcYyVhyilGUoZRpKYCGVvpipL2LqC5k6
RAFTm8/U5gGxuQxNtn9Mll90Jj0q3TcyzSci1Tsc74sCwafZMyzFMxRxaWHU
u3j3t/Fub01ub4xub+Jorw0I6is9yPO1jvpGR32ro77TUd/rqKF6SpieEq4H
i0boKZF6SpSeEo3QUWIItOTLotPEkDTRJLjFxF4CORZMGE36iCjXCyIBHeb8
F5p+JJl++MilEMf+zVX/ZxciZI397W08yoq9GngTj7LeOD9T/r//l/zX/+tT
fy3+3fbZq1ewXVGvavmzOsGcQTBvFCzECxcThUspIhSjrqRitaZLEMvp4uUM
8VqOZLsMhHaI1bo/AVHlwbTyYFZ5OKc8nFceLigPEIvKgyUMzon6sKzcXVbu
LCu3l5VbS8rNJeXGkmJtSXGuVtTmcQGpmXnYoh927cN7TKHHh2fwaikwqrRn
UtqN01DbxyFjCh2Fjv+QtHZQWj0grewHo5b2SUp6xcW4g1/Uiy0KIhXlI7BI
cxGdwhxEhzC7Q5jV4ez7Z7QJ0luBNBSdtvBTm/m2JgHC2oikKjDXwxCrqYpj
RFQCcRXsuHK2AVHG1pex9KUsfQlLhyhGODf2jy1kxhYAmnymJo8Zk4tgxOQw
orMZUVn+kRl+Een08FTfMJtPqNX7Pd5W+l0KLOQ/1+mbBPc38e6vTe6vjW6v
EHG0lwbaSz3thY6KQGc+j6W8iKW81FJeaSmvtZQ3WspbLeWdlvJeC14N01LC
MRFaSiQilhyFwF37qBgSgIdGo6NdL4hyjTkDrBvlekHkx0Sc46IJhw6+8SeS
6SdSPMGPpPgfSPHf40HXb1wNf3fV/9VF9ycX7R9cYn93W/MVrBGIvjTKqvj1
r4Brv5Jf+9Wn/k78R+2zV69gu6Je1QlmDYI5o2A+XrCQKFxMFi6ZRcs20Uo6
eHU1U7KCWc4Sr2SJ1/Kl2xVgvIM+rNYpUOvejAKYVezNKfbmFR8QC4oPiwA6
urOo2FpUbC4qNhYV64uKtQXF6oJieQEKRqM3BMqbzjurwEzN4XIneMu+4Vkw
5wCs4pf2TjmN2oHTUFtGpShMRUfrhiTQ8R+QVKAYFYwqKeoRF3SL87FI0Ql5
XSIk0hws0uxOp0gz24GMdgG4tM25kVdqi8DWIrA2861NfEsT39zINzfwUxoE
KfWC5DpBci2cpq/gAOUcXTlbV8bWIkrZ2hJ2bAkrthjQFAGgo0KWpgDuROcx
oxC5jKgcRiQimxGZxYjI9A/P8AtL8wtNpb+3+b6z+LzFNVDOdfo6weMVIt79
pcn9pdH9RZwb4rmB9lxPe6ajPdNSn8ZSn+CVpE81lGcaynMN5YWG8lJDeaWh
vNZQ3uCM/Xex5Hca8nsNOVRDDsOEI2JI4dilEdGkiChXAIeakZGul4nCgH7P
7kdHnOMChF8iDEv1Hsl0jxR/H0FOuEdO+AmAP0b/IBm/hTksImTV/vFiiBU1
5bVfESiuO/nUX4j/pH326hVsV9CrDvxRmTUK5uIF84nChWTholm4ZBUtp4pW
MrBXsyWIlRxgOUe8kitZL5JuV4Fa9/ucC7J2p+Q705gZ+c6sfGdOsY2YV2zj
BfubC4r1ecXavGJ1Xr4yL1+ely/NyRfn5PNz8rk5OWGSqVnZxIyM+G0j084t
+9D9Xhymdk1IOsZhwWkrTulvxElTxPwUhKl9ktJeSXGPpBAZtUuc2yXK6RRl
4w4+WBSTASIVprchBGltgtRWgHg6azPcAZc28VMa+cmIBn5SPZBYJ0isFSTU
AIZKGGKNLePElnI0iBI2IqYYiC5CsKILWVEFADotpoAdnQ9ZARG5jPAcRng2
EJbFCMtkhGYw3qf7v0vze2ujv7X6vrH4vE7xJt6El4meLxI8XsRDtv9zk/tz
o/uzOPdnBrenegTtiY72REt7HEt9pKE+wgn5j6Ipj6LJj6PJT6LJT6PJz2LI
L2LIL2PIr3BO6esY8psY8lvMu2jy+2gSgCeYQqNcQyOBsAgAItsIl/CPgYuP
cHESfkEkIuwSoYDxPsn0AIh/QEp4QE7Aha2RXcGr38MoKwpZz12q+vWvVNil
4NXrv1LeABSIm1ddqo7PXr2S7ep6NV4wlyicTxYumIWLFuGSTbScJlrJFK/m
gLtW8ySIFSfilQLJeql0uwY0uNev+DAK0ebWpHxzCjMt35yRb87KNxBzAPyG
OfnyrHxpVr44K1+Ylc/PyudmZDMzsmns0olpGXpncPUo2J+f+Pb1TUp68A6o
ncio45LWMVhz2oSz+s/CVNB+WZ8YdfwhTO0S53WKczrEWR2ijHYEeDW9XZjW
JkxFtApsrTgibRFYENil5iZBSpMguQmPnTbyExv4ifX8hHp+fB0/vpZvQtTw
jdUCoEqgq4DToks4iKhiBDuqiB2JKGRHFrAjEPksBOgojx2Vx4nMBa+GZjPe
Z2EyGe8yGO/SGW/TGG9S/V/b/F5Z6JdzpZ4neD2L93xq8nhqBK8+iXN/YnB7
rHd7rHN7pKUhHsbSHmioD2Ko96Mp96PAq+j2QRT5YRT5URT5cRT5SRT5aRT5
GU7OfxFFfol5FUV+HUV6g4gE3mKLvotwBcJd3oUB73EvHt2GXgJkG+4SFvYx
oQS3EeGI90DcQ1fjQ6hgFf+QlPCInEjwEK8X+OliLFd97d8QKsApVdXNXykJ
bv1KgfnUX4X/vH326hVsV9eriYK5ZOF8inDBIly0iZbSRMsZItTrX80Fd60V
SFYxKwSF4tViyUaFdLsOrPihX747BvJcn5CtTcrWpjDTsrUZ2SpiFs5ZmpEt
Tsvmp2Vz07LZadnMtGx6WjY1JZvAFh2dlI5MStGbM0jUOoH9+SXn38e2MXHL
qLhpRNw4DKtNawfF1Tj7tLwPrq24R+wMU1GM2iHKbBelt4lSW4U2DISjWKTm
ZiClmRCpwClS7NKEBn58PTjTVMc3Imr5cTWAoZpvqOLrKwUIXYUgtgzOiSjm
RBRxwgsxBewwRD4QmodgheaCV8NyORG53PAczvssGGh9k8l4k8F4k854nQa8
SvU/1+mzZJ+nSd5PE2EQ4Em81xOj5+M4j4cG94e44slDndsDrduDWNp9De0e
IoZ6L5r6UxTlp0iQ6o8RlJ8iyPciyPcjyA8iyA8jyI8iyI8jSU8iISJ9Gkl6
Fkl6Hkl6EUF6iXkV4foqHKT6Osz1TZgLEOrkbehtBDqEbt9hwL34zvvLvP+Y
d0DcI1fjI5LpMSn+MSnhMRmR+Jic9PhCpwHX/w2hxqiAXykx4NVb/6a8jfgV
QuHy/4FUHZ+9eiXb1fSqA39a5lKE8xbhgk24mCZayhAtZ4lWcsSredirRRLE
KqJYsuJEvFom2aiWbjfI9noUuwPynXH56rh0BTEhXZ7ETEmXp2VL09JF3KOf
m5LOTkqnJ6VTk9LJSenEpHR8Qjo6IR3BW0sNjksGxiXo/ekdk3SPSTpHJefb
n34B81Pi+mFxHV4nhcLUCpw0VYInpwq6RXm445+FYtQ2UVqryNYitLQICYui
E5KxSJMaBYmYBDyzj0RqwhixS+Nq4UFDDU9fw9NV83RVfIS2kq+t4MciygWa
MkFMqSC8CPZUCS3gIN7nI9jv8jC57Lc5AOgomx2azQ3L4aHbN5mg2ZfpjJdp
jBepjAudmv2eptCfJPs+TvR5nABpq49MXo+MXg/jPB8YPO7r3O9pYf3pvVi3
nzS0n2JoP0ZTET9EUX+IpHwfAVL9Ppz8fRj5h3DyD2GkH8NJP4WT7oWT7oeT
HoSDVB+Fkx6Hk55gnoa7PgtzfU4QClHoy1AX4D3i9qszXr8Hl77Gd97g+2/w
HcRbgncf8/YWgfEJlK+KBz5KM0AtEBs14Ma/qTEq4Fcq3OtHMSp41eXflAhX
4FN/A/6r7bNXr2C70l61COdtwoU00WKGaClLBEOpeeLVAjEyKqi1RLJWKlnF
rDgRr1VKNuuk282yDz0Qr25PyBbHpMC4dGECMymdn5TOTYI5ZyakUxPSiXHp
+Lh0bFw6Oi4dGZcMj0kGx+D3941Kekcl3aNiwjxtw+LWYXEL3q/v/HtaPSCq
7IelpqU4AZXIPr3cUJhqBaMKk5uEhEWhK9ogiG8QmBrAosRpcUikdXxDLV+P
qOHrkEtr8NhpNS+2iqepRPBjKvgx5fzoMiCqlB9VIogsEYQWwmlv8zlv8zhv
cjE57NeIbAC8lMV+k8V5l8V9n8V/l8l9lQEPnuv0qZXxxOL/2Oz3OJn+KMn3
YaLvgwSfB/Hg1QdGr/sGz/t6z3s6j5/+T3vnHSVHdeZt7XrxwYdz/KemU4XO
3dM9OU9Pzjl0npyzJBOFCDY2QkIBhLANwvYu2Gt/67UXe1nvYqJXixASyJZN
FEJkASKJYMsYY+9a3/u+t7qmZ0YS0mhCd8/9nef0qemp6b5dqn701q1bt75X
ce13yq/9Thn6c1fZNbeXXg3cVnrVt0uu+lbJBprddMOtxVfdWnw1UnTNrUXX
3lr01VuLvnZr0XW3ole/cWvRN271XH+rZ+Otnhtu9WxCCjftRKluvqXwxp2F
W24BCrbsQLYCtwD5227Bs/Pscfst+dHctGMmNyt8fzPeu0rd/kO55kECpZqL
RlWkmof0IsqBP0rVY+otQnqKkeX+BpxtuFdjMLHsVZa3/z34zn8E3/1F8L3/
Cr3/y9BxOuSH5z/87/AHxHHifWA3EPrg0fDHj6M2TzyjnNN/66Uw8nL4zVeI
V8NH6aD+tVfCr7wcfvnl8IsvhY+8FH7hpfDhl8LPvxR+ji47ffrF0FNHQk8e
Cf32hdBvXkC7PnE49PhhnK8PfrsXy9TZFoU0aJLgsVGradJqmrWauSt8n1yK
Fn0MF0Ck/4gi9X0PAIvu8X7nEeQOgE5L7drtvf2/kdt+5bvtYd+3gYd833rQ
960H/N98wH/LL3Gd7f/Vtv0/27YBv0C2/kcrcg8qdNs9bTfdA2Wq95Z7fNF9
pzf8tGnjT5o2/mvT9T9u/Ma/NHz9R/XX/bDuun+uu+4HKNXr7qr52p3VX/un
qq9+r+ra71Ze852Kq+8ov2oXenXDbaUbvl16JfCtkvXfLFlPU/FfsbN4/S3I
lbcUbUA8V9/iuWan59qdeJj/1Z2er+30XLfT8/Wdnm/cAhRef0vhRmAHevWG
HQWbiM03M/KBGyNs2aEMfIKFrTefgm3ATQrqRh7ONYNRh/LMg8RAHnq1P8/U
n6cYtS/f1ItgPypSQF4tNvWWID0lcSPVk9yrMZlY9uqb/xZ462fTM+O998vQ
+/eH8Hj/YdQpqvV/wh8Qx4FHwu8rhD7c1/Hxr7ET9Q/PKCf0j74YQl4Kvf4y
8trLoVfpxtAvvRQ68mLohRdDzx8JHToSeu5I6NkjoWeOhJ56AX/728Ohg4eD
vz4cPPB88PHng7CtHjuE8/XBrx6heVHYZacs9ZokoIGIVmuLVgs/tuq0bcRc
00LuIJHu+h/kdmC39zYCfvWtX3mBbz7s/eZD3lsf9CEP+Hbej9xyn//me31b
/xO7Arb8om3Lf7TdeA+y+d9bN1NdeuPP27b8vF3V6bafeW+8u+2Gn2JXwDf+
tenrP276+r80Xvf/Gr/2o4av/nP9V39Qh3wfvXrtnTXX/mP1Nd+ruvq7lVff
UXnVrooNt5evv63sim/jSKorvllyOXBryWU7iy+l+/FdtqMYuHxH0RWIZ/0O
z5U7PBt2eK7agV69Zofn2h2eryKFX9tReN2Owq/fDOCh/TduKrj+poKNNxds
hMeb8jduz7/hJoVNSB4Aq22+KU/lxllsn54mZSTPMoygUVGq+cgAgV7NNwF9
RG8BYFT6UeGxyIReLTUhZfEk1ZPcqzGZmPXqSabWnwXeuidw7BfBd+6dURyC
S9Grezo+3BP+AHg0fDzC+8De8IdPYMn6hyc7f/+sotZXj4SQF0OvvBR6+cXQ
Sy+iOV84EjwMRn0h9NwLoWcOh54+HHrqcOjJw8HfUlH66+eDBw4FnzgU2P9c
8LHngo8+G2SC2v3stO1rk1bXapLqCFWtqlfVqrVFp1XV2q7XefU6H+E36AMG
/SllCzqFx1sf9u58yHvLg95bHvDueMC3437fzff5bv6l7ybgXv/2//Jt/g/0
6qZ72jb9e9sNwM+RjT+bPt7f8jPftp/5t/8ssOVu36aftl//E/Tq1/6l8av/
D7n2hw3X/HP91T+ov+b7ddfchXNYXf1PtVf/Y81V36ve8J2qDXdUXrmrcv3t
FVd8u/zyb5Vd9k306qU7Sy7ZWXLxLcUX70CpXnxz8cU3FV9yU/GlNxVdhngu
v8lzxU2e9TejVDfcXHgVcFPh1TcVXnNT4bVIwVeB7ejV67bnf317/jcY2xSu
35aHbM/bSLCtccP2PJVNRPS2Gsm3AMOIeYgYLEAGiP4C1CY89hEkVVNPoRHo
hkcPFqt9ZabecmS59/pzzim9+vvf/z76xxMnTnzyySdL1SKeWPfqGz8PvHlP
4K1fBN++N/jOfcF3Hwy9/3Do+O7pU/Mf7u348LGODx4LA8cjvL8vfHx/+MPf
oFo/frLzo2eVgVIvvRBEjgSPHAm+QN2kz78QfO5w8NnDwaefDz71fPB3h4K/
PRQ8eCj4m0PBAzTf6f5nA/ueDex9NrDnmcD/PB3Y/XTwV08H2KF0ddLqGqJW
cya1wgJWreRVptZ2nW6uWoNESDCEiQ7BMNe02+/zbv+lb9u9yNb/gkrVt+UX
/hvuQa9e//M24Bs/Q9QCdePd3k13+zbf7d9yd2Dr3cHNP/Vv/En713+Myr3m
R41XAz9svOoHDRu+X7/hLqBuw53o1Q3fq73yuzXrv1O9/o6qK26vvOK2isu/
XXHZt8ov/WbZxTtLv3ILnqVat6N43c0o1bU3Fa3bDhR/ZXvRxYjnEqTw0u2F
l23Hw/wrtheu31545fbCDdsLNmwruGpbwdXbCq7Zhsfs12zNv3Zr/le35n9t
W/7XtuZftzVP5esRsKbdhpeUXr8t9/ptudFbY6zAOlZgGS2woFcLLMPEUIF5
iIw6WGgeiIBSLTT1Eb1ED+m0m4CjfvRqhbm3wtRbGTdeZRvh5Eyv/u///u99
990XCoUuvPBCWGZPbty4cWRkZGBgYPPmzcvT1pWXGPfq0Z/737gn8OYvAsfu
Db59X/CdB0PvPRx6f3cIjvo/2BuO/pZ9sD8MgE6PP468D48HcIWPnuz46KmO
D0mtrx8JvXA4ABw+HHj+cOA5ulHUM88HnjoUePJQ4LfPBQ4+F/j1s4EDzwae
eDawn4rSvc8EHn3a/8jT/t1PBaLfDrYbeBXVqkHAq6dTK/PqbLWSV5la/VFq
DQmKWjtEpFMU4M+7JQGYq1mWb/zc+/Wfta+KOhsFy9f9tO3rUJr+1Lfxp/5N
Pw1s/rfgjf8WuuEn/m/82Pu1f2m7+kc42urKf25c/4OG9d9vWH9X/fo769f/
E96+6orv1V7x3drLv1Nz+a7qy26vuuy2yku/VXHpNysuvrX8KzvL1t1SunZH
yRQZdWo7nh6a2lY0tbVozdaitYhnHVL4la2FF29FqV66tfCyrYWXby0Artha
sH5rwZVb8zdsQeC3V23Jv3pL/jVb8q5l3Jj3VcaW3K8R+EG25F63ZVqn4wVW
YKyQ8CCjhejV4UILMFRoBsCogx5kgOj3kDY9JqCXAKOiVIuIYiMc+OMKVebe
KvNy7/LnHNWuLH/84x8//PBDt9sNTzKv7t27F5YPHDjwyCOPYJ2wf//yNXYF
JZa9epKp9R7/G78IvHVv4Nh9wbcfDL77cOi93aH3HwkfJ69+sC+M7J/hWDAq
8D48HqTugic7Pnyq4/hzuPzyC8FDzweeez7w7CH/M4fw7PyTz/l/95z/4LP+
3zzrP/CM//Fn/PufDux72v/Y0/jbPU/5/+cp5TKoyqTVVRFUjzGvnkGtELWj
dbo3QB/pDTAAevSqoA8ihpBoCBMdktBJOu2ShW5Z6JFFWO6RxF5J7CP6ZXFA
lqJ1euZc/6+B6/7Fd82P2jb8ELsCLv9+4+V3NVx+Z8Pl/1SP/CN69bLv1F56
R82lu2ouub36km9XXfytyou/WfGVW8vX3VK+dkfZmptLJ28qmdiujF8a31o0
vqVogpjcUjS1xbMGKVy7pWDdFjzMv3hLAXDJjQWX3lhw2Y35lxNXAJuxEL1y
c96GzXlX3Zh3NbAZyAWuiXDtjdM6nSiwThRaxwEPMlakMFpkGfGQVz2WIY+Z
gVItMg8Q/UWmfuo77SuKnOsvMvZEjNoFy2VYo+IK1fEnVZZVc/oBPB6P6tVL
LrkElg8dOnTw4EH8973ssuVo44pL7Hv19Xv8R//T/+a9gbfuCxx7MPj2w8F3
d4feeyT0/t7w+4/RtVf7ImXqE6jT47+eduz75NXjT4aPP4W8R2p94Xml8gSj
wuNvwajPoFGfeBqM6t/3lH/vU/5Hn/TvedKvvk6lZrVKlUbxKjxWa1araq3V
nt6rOk0zom3Ra1v1KNU2g67doPMCgs4n6P2CPiAiQdEQkgxhokNGqXbKAnrV
KPQYxR56hqlV1SmoFRgkhiLAakNRP6pPzi9rbylfs6Ns8uayie2l49tKxrYW
j2zBYnXkxqLRzcjY5qLxzZ6JzZ7JzYUESnXN5oK1mwvWbS74yub8i4FN+Zds
yr90U95lm1Cql9+Qd8WmvPWb8q5Ecq+8IXcDsAlR33ey0IZS9dgmPNaJIus4
UEyUWMdKrKPF1pFikmqRZQgxA2DUwWLzANGPkDOLTb0EDaBCo6JU4bHU2FNB
K9TGq1RPfp5X29vbo70aCoWWo40rLnHg1f/wv/6f/jfu9b95X+CtBwPHHg6+
szv47iOh9/YisMJ7+0Lv7w+9/3jo/SdC7x8gfh16/zdhJtVZeYcuiXoOatRn
fOqTTzzte/wp376nfI896Xv0Sd+e3ym/qtSunkG0WjWkVs1Mtc4pWVdFugKa
9JpmPXnVgKBXBcQr6nyi3g9I+oCkD0qGkIyEZUOHkbxqFLqMQrdJ7DGLoFZV
p6xq7Y9UrapaGfCHs0w7GyMgD5tk9JJJPjPzs/HkpvypG5A1N+SvvSF/3Q15
X7kh7+KNCPz2ko25l27MvXxj7hU35F6xcUbH6ZTHBkwCReTVYhtSYhsHSq2M
sVLraEnEq8WWoWIzMEgMlCD9iKmP+k7ZAKoexNhNdBHdFabeavJqfcJ6NRgM
Rnt1bGxsOdq4EhP7an3tP/1H7/W/cX/gzQcDbz0ceHt38J1Hgu8+GnqXvPru
vtC7+0PvPh5694nQe8CB0Hu/Dr33m9B7B0Pv/Tb03u9ond+G3gEO4j52jNT6
5DO+Xz/lfeIpr/p13vs7757fTf9YqVutoJ3DqdTK7Kqqlb1IgzapQadp1FMv
q0HbAgjaVkHXBoi6dhG8qvdJCHpVNgSJkNEQJql2mIROk9BlFlSddkPVSp0D
vZEOgblqVaU6C3KpNGSSEbM8DFjIqxb5DIwQsNqIzQiM2o2jDsA06jSNJRMu
05jbNO42j6eYx1PxJNFEmnki3XJOEl7jsQFTRRGKbZPFKNXJEttEKVFmG2eU
28bKrKNl1pFSy3AJvstQiWWoxDxIDJQi/URfacSrYNRSAAtUoIvoLjf2VJn6
6sxzvRRfObNXr7/+elh++umnH3/8cVjYtm3bcrRxJSYOvPpfvtfv9R+93//G
g4E3Hw4c2x18+5HgO48G39kbfOcxVOU7+4PvPB5Cngi9cyD0zq9D7/4m9O5B
ECm69G2m098EgbfoCv03aQzqb57y7v+dd1+US9GTYhJQKaAYKw2rET0x07FV
DFWt2kjhqlWMWqdLqtehVKe9KmiBFlHbKqJU2yRdu6TzSnqvrPfJer+sDxgN
QNBoCJkMYRPKU9Vpl0Xstord8GgSu1lHqyicUq0Ds7xqJEzTOkWYM60kVZtx
LiOzsONIJNSp0zSajDCXjrnNY+TS8TQiXdHpRIZlItMymWWZzAaskznWqVwi
zzqVb1tTgMBqaz32tUX2NYhtTTECOp0qIUptk6Xk1TLbRDlRgYxX2MYqrGPl
5NUykmqpZajUPEigVMvM/URfmamPxqPitgKplpm6y4xAV4TuSlNvrSnxpArJ
yMiA59nAqsOHD19wwQV79uy57777YOGtt95a8jau0MSBV+/1Aa/f7z/6oP+N
XwXe2h049kjw7UeDb+8Nvk1efXt/EHk8+PYTwbcPBN/+dfDt3ygc+3XwLYR0
eiDwBuJ/85ng0UM0jOp37UyD1SYNYtRUyUmIhCiaFZBZjq1ikF1xNS2qlZmw
VpdUp0fq9ZoGA9KI4BUBzSJ4VdcqIehVWQ+gV416v9HgNxkCJkPQZAhFCtQO
s9BpEbqsYpdN7LZFq1WYpdZou6JXIzpFIi5FrAgYFf1Jthx2GFVG5uIEUKT4
0VymUXBpCmAeSzWPRVw6nmEZJ5ECKNUsywToNAewTiouJUCnhTZWl4JL0asl
dmCNSql9CiizIeW2yXLyKui0MkKVbbzKNlZpHa2wjpRbhplXyyyDZWZggOgv
R/rKTTgelU70g1EVqZYbu4hOeKw09tSYehsSrVj9+OOPb7755i984Qur6BTV
sWPH4Mnbb799ZGRkcHBw165dy9TMlZjY9+qrv/QBr93ve/1B/9Ff+d/cHXjr
kcCxR4PH9gaPkVeP7Qse2x889njw2BPBYwfQpajTAwHgTeKNJwJHac6o1x/3
I7+ZPidVY9PWWLU1Fm21RVNtJiKORWFGaZaVskyzVYbViJ7QrVZeSp8EwPas
MyTVGTT1gKBpEDSNiLZJRLW2SLoWWdcq69pkXbtRD3iNep8JQK9Gn9wPW4QO
q9BpFTttYpdd7HaI3XZSqzlKrdJMtVIpO4AuRZ0OWhBVp0M2BHSKOEiqTmbO
OSQDphEQKbkUpRpxKYIuJZ1mWsbBoiRSJAdFBy6dzCPQpdapQtsU02kRUYwu
RamW2RlrVMrtU0AFUYnrTFbZgIlqhfFq21iVbbTKOlJpHamwDJfj2w2Wm4EB
or9Coa9CGeSPm6jcBEZFqVYgnUR3tamn3tTXFMfdqixn+f8C1K4nTpxY7Mbw
RCfGvXqSqfU+36v3+1570P/6r/xv7Pa/+UjgzUcDb+4NvPUYAiu8tT/w1uOB
t54glz6BvIH4jz6OgEtf2w9Mn6uC1Dp1iENbYydsWsWxVnIsaVYpZY2EDMx2
rPpq1YakGqJWSGJurBc1QIOoaZS0QBOBajXqWo26NsCkbzfpvSa9qtOAxRCw
CEELOjNsFTpsgNhpF7tAqk5Sqy2iVuMctcpin5G8ClIFo1oR5tIhO2AcIp2C
S5Fk9CqY8xS4kdEU02gqYB5Nw6IOXDqWASguHc9GJnKsSC6RZ0UT5lsnC5Cp
Qis7/TTFjvFLbKwiBZGiVMvtaysU1qhUIlNVRDV5tcbOmKi1AeM1trFqK3q1
yjpcaRmqIK9WmAci9FcifZUm9GqFiZ3r764wdYNIK7BGBUCqXdXG7jpTb2Pc
S/Ukv4g1hhMfXr3f98r9vlcf9L32K//R3f439gTeeDTwxl6CvPrm/sCbjyNv
PB5QXLofYTp9dR+i9Hy6dYhLh2p16WqTiYhjFc1GORadOaeUZZrFX0lJiIiC
rRGSasSkWlFTB0gaVKukaZC1jUQT0Szj+7aadK1ROvVaDD6LwQ9StQJoy5BV
CNuEsF3scIidDrELpJocpVZLRK1SRK2y2EtS7TdLAxZpAKSq6FQechiRiE6H
XQCaE72aYpqF6tLRdARcilLNtIxFXDqeYxmPiBTJt6ouRRMyndKJpymm01LU
KZSj5FLH2koHerXKjlQja2YyVUPUkldr7ZN1yESdbbzONlZrG62xjlRbh6ss
Q1Uk1UrzQIT+KqSvCr3aW6mMSu2pNHVXGrvJqF1Vxk7wapWxu9bU0xg311Wd
OdyrMZu48OorD/iQB32v/sr3+m7/0T3+o48Se/1HH/MfpZvoHd3vP0oufX2f
/7V9iktfeWy6Rq1P19enIXWpgK4uRRet2TmOnS5lp7sLsMdAA6i9sjVGQk6q
of5YeKyVNHUyUi+jWhuM2kaiCdE1G3WqTtvM+nYLgl61GvxEwEZetQkhuxB2
iB1OsTNZ7AKpuiTESb0BtkhHq3H2pVj9FqnfKg/Y5EFmVCeRHDGq2zRM/kSp
ppqmSTMpLs0gMs3MpWPZqC9yKep0nESKo/RpoP4kw0MUoVfVE09rSm3s0H4N
K00rQaSOtdUk1RoHUousqbXPYqqOqCev1tsnG+wTDfbxevJqnXW01jpSYx2u
jni1yjxAoFSrzX2IqbcK6amiYhUsWoVGRalWGTtgodbY3WDqbU6EYvUk92oM
J/a9epKp9UHfyw95X/mV77Xdvtf3+JFH/a/v9b/+GIoUVngNdPqY71UCdPrK
XsWoDVl6JBOpz9CjXRnkWFQrORaJOHa2Zh1U3Ea6C9CfqmPNBAkWn5c1tYBR
U2fU1AMmLVNoo1mr6rTZrGsx4wu2WfRtVn271eC1Gnw2xE9SDdqFoEMIOcSw
U+xIFjtdYpdL7HZLSHJEreo5LKPYYxJ7zWKvZfbI/8Fk45ALGXYrRh0mhY7Q
of1IupmhunQ0y8xcOpZDgEvp6H48H68eJZfaaJQ+jixVoAFRIFKUaqmNnXVC
ndKhPekUilKH6lL0ap1jbb3CmmnsjKkGBF+t0T4JNNknGu3jDbaxettonXWk
zjpcax2qsQxWo1cHqs0AGLW/xtyH4HhUoIdAr1bjUT/QyagxdtWbepoTpFg9
yb0aw4kXr4JUX37Y+/KvfK/u9r32iO+1Pb7XHvW9ttcHLkWdkkXBpS/v9b78
6PTQqcZcQ2OOoQHIBvSzHUuaxVKWHFufSqVsymzNMsdOd8w6tOBYxEZYtbUW
TS0JFn9r0gB1Jk29WQs0mLWNFpRqk0UHNBMtFn2rBd+3zaZvtxm8gN3gsxv8
dvRqwCEEnUIoWQwnix0usdMtdqVIQHfqqdRqFnssYq8Vpdpnl/rtcr9DHnDK
g9SDqgaMOgxGBZFmIOjVTMWlo9mW0WxFpEge6pS5FKVaaGUunSjC8fko0pII
pTbVpWjC8kg3aRWCOq1W6lLmUpRqgwNpVFgzhymgibzabJ9stk802cebbGON
ttEG20g9ebXOMlRLUq0xA/1EXy3SC16tMfUQKFWwKNFJdMBjvbG7KXGkepJ7
NYYTN15FqSKv7Pa9+ojv1T2+Vx9Fnb7yKAIujdZpU4GhKd/QmI+zQjXmGZBc
wxkci2rNmFHHRroLQLN65lj2ynUz6lit4lhmV6umlroIwLF1Fm090WDRNlrJ
q1Yd0Ey0WPUAedXQbkfQqw6Uqt8hBJxCMFkIucSwW+xwi50pYmeq1JUmdQMp
TK3TwwN6AJvYayevOuV+IFkecBkH3cbBFONQqmkozTScblo1J6jTHMtoxKVj
+dYxcul45Er8CfVyp4hFkTLADkxFnb6H1RSdVtvX1NjVw3ylNI2IFL3a5Fjb
7FjborBmDlMEerXVPtlin2gmrzbZRhutIw3W4XrrUJ1lsI68WmvuJ/rqkN5a
HI/aQ3TTwFQ45Ac6iQ6gztjVaOpu5V7lWYrEhVdPMrX+t/el//a+vNv7yiO+
V/aQS/d4XyKYK5qLBKDJY0AKiQJUKziWafZUjtUzx2KPwcw6VtWsYlRy7Kqo
Ltm6ZMKprXNo6yIVLK5g1QL1RINN22jDPtUmuw5oRvQtRKud1OowtDsMXofB
5ySvJguBZCHoEkNuMZwidqQCUmea1JUudadH1OqKqNUm9tjFHgdJNVnqc8n9
gFseSDEOphoH00xD6chwpnkkyzySbR7JQZeiVPNmXw/FpjQZL7KNFynXjU6U
sJH5aNHJcqICYeOgpiLn7tfQuXvQ6Zpol6o6bXIwl6JUwaWtjrVt06yZw1Qb
SbXNMdlqn2i1j7fYxppto022kSbrcKN1qMEyVK94tb/ODPTVI71AnamH6CbQ
q3XGTqKD6Gw0drUklFRPcq/GcOLIq5CXdnuRR5BoLbSUCs0lEYqJKMeiWsmx
CqdxLKp1Zh07t5RVOg1S9fWROjYiWK0qWFSrXVtPNNh1jXbyqkMHNDv0QItD
30qAVGHldqfBS1L1JQt+lxBwC0G3GEoRw6liOE3sSJM606WuDKk7k9SaGlEr
DQ/ocUo9yeRVt9yXIvenyAOpxoE042C6cTDDNARkmobBqLkWcCnT6SjOXDo9
1R66lC4anRsm0slKRB0BpVBjJ5ci6EzVpapOoS5tdq5tca5tdeIKINJ2B3vZ
tV7nWq8DWDOTKQLft90x0WYfB1ptYy220WbyapN1qNEy2EBSrTf3k1H7GpDe
ehyPCnQTXfXYBwJH/UAHo8HYlUDdqixsYy53K3hOnTjy6ou7vbO++M3lQksZ
GgkeFUqFUzoWV/YI03Vs4akdC6uBYxupr4C9xdwu2VVRQwtIsLp6N6II1kle
dWjrEV0D4CSvOnVNTn1zMtKSrG9FDG0EqjWZvOoS/G4hkCIGU8UQkCaG06WO
DKkzQ+oCqWbJ3RkRtbpZ1Sr1uKQeN3k1Ve5Lk/vTjAPpxoEM42CmCRjKMg1l
m4ZzzSMg1QLraCF2mY6xqfaKUac0mQkyUWafKCciIp21qadqHFO1CNSla+oI
OuW0ivWaRkrTdc3OdS2KTte2IdEvssbnAJRlvyOaKR+CUvU5Jr32iXb06lib
bbTVNtJiHW62DjVZB5ssA43k1QYz0NeI9DaYgJ4GUzfR1UBSbTACHUS4Xu5s
jo+bVp9ruFdjNnHk1SP/3X5kd7tq1GhQreDYcmFasBHHqprFv4rUsYpjPbMd
uyrSH7sqcs4rqkvWoDiWdRpk6BsyIv2xYNdUnSJYF4LuTdYBDQR6NVnf5NI3
Ey0ufavLALQR7S58O69b8LkFf4oQSBUDaWIwXQyli+EMqSNT6sySurKk7my5
Gx6j1eqWelJQqr1pcl+63Jdh7M8wDmQaB7JMg9kKQ7nm4TzzSIFlFHRaTF6N
uJRNY8JcilQik1UI+q3GMRlx6VSdY241y1yKC1CXkk7XtSJz12Q6XUPmnPIj
awL4h/AITEWB7+u3T/js4177WLtttA0ZabUOt1iHmi3o1SbyKhm1r8ncCzTi
eFSgu9HUhZBXG40dRBjU2mTsTKxuVTXcqzGbePHqyciBT1OFAWiuEGYRLdtT
OJY0i+vM6SuY1SWrvEt0HRvVXdAYcSyVsgasY0mwDen6hjSya0SwuIJLx0Cv
uvVAs1vfghhaiTai3a2MQfWlCv5U0Z8mBtLFYIYYypDCmVJHltSZLXXlAPK0
WtNIralST5qMXs2Q+zKN/VnIQLZpIMc0yMg1DeWZhwvMIx7LKElVnRUKUXVa
RVTbJ6uVS5ywQK1DnU7VEw2ONQ2Rs/ZNjjXNSpfpKbO23Tl9jE8l6FTEqJOE
YtGg8gpTIVxmP04G7BN++zjgs495baPttpE263CbdajVOthiGWi29DfhYAYw
al+zuRdoMvUQ3U2mLgT7UWEFcCkQBq82yh2tiVmsnuRejeHEkVdPmaZKA0Ky
Vb/aimxn1rTNZYi6DjNtc6lSys7N3GpWMW2u0mMQKWINSkcBsysKVteQSl5N
0QGNKXhpVVOKHmhO1bekGoBWog0R2lOxAV569KWL/nQxkCEGM8VQlhTOkjqy
pc4cqTNX7sqVu3NJrZkRtaZTsZop92bJfdnG/hxjf65pgJFnGiSGCszDHstI
sWW0lLyKOrWN40wm0zqdYFeM1tojlziRDBtQp1OqS0mna9jZ/FYnA1ZbBxaN
sKY9qrM0+rgedYrCRAJ2kOdkEHBMglFD036eDNkngvbxAHp1zG8b9dlGvLbh
dusQeLXNMthqGWjBYhWMilJtQa/2NON41G6iq9nU2RSRarMxDF5tksMtCSvV
k9yrMZx49+op01hpAKYNWTFbvLOiWhc021RiYKi9B8o6xZHKttAwt6+gMdvQ
yMrXzOnyFdWapmtMJa+m6pvS9M1phhailWhLEwBYrT1d8KaTVzNEf4YYyBSD
WVIoWwrnSB1ArtSZJ3fly915cndOlFozqVjNlntzjH25xv48wDSQH6HANFhg
GvKYh4stIzRV6ViFbawSZ4VCl5JOkcjlonh9E47MJ6kqQ0kVlyrjoFrZCX2l
4xREuopOQqk6nYroFJj0RQ7qI2AVGkBAnkgImQwjbAtPhO3jIft40D4WsI36
kRGfbdhrHWq3DrZZBtos/a1UrIJRW5GeFhPQTXQhxs5m8ipIlQg1y8u9Jy5u
uFdjNgnp1eisity2koUpt5FVuaeqdZvKDUiZguLbqFqX+XZGf2xULwEJVt+Y
qW+k/gFcIZ28mq5vSjc0Ey0ZhlZEaCPQqxmCN0P0ZeI1/v4sMZAlBrOlUI4U
zpXCeVJHntyZL3cVECDYHLkrS+7Oknuyyau5xr48Y1++sb/AxBgoVBj0mIaK
zcMllpEyLFZHK3FKqPFqG7gUidLpZANe38Rcil5tdkw1Ky5F2Mio6dLUATol
qU6fx1d1Ci5lOkVVRnQ65kdbIkE0J/oTCNvBpRMduOZ4h2LXsZBtNGgbDdhG
/LZhv3XIZx30WgfaLf3g1Tb0Kkq1zdzTagK6iS7E2NmCwApQowKhFjnclsjF
6knu1RhOwnv1c9MQMW00swpdJtvo02QoWDItEyyi9sQyu2brG+kMFzgWvZqp
b8owNAOZhpZMQ2umALRlklQzhfYs0Zsl+oBsVGsgRwzmSKFcKZQnhfOljgK5
E4xaSOQraoXCFdbsyTP25hv7Cox9haZ+wKMwABSZBovNQyXm4TLLSAV5tdo2
VmMbr7WBUSeYS0mn7IpR5lKUapROsRZFi6JI1/qUjtO1fieAa5JRJ5lOffbo
6hRViS5VdDrKCCJgTiQM2MdIp7SMjIZxxNdoyDYStA0HrOhVv3XQZxnwWvrb
seQGo/a2m3vAq22mbqKL6ASvtlKx2moMtxpDrTKw3HvWood7NWbDvTo3p+su
mNF1EDlZtip6cGxEsE25CAkW1YpezTI0R2jJElqJtizyarYIeHNEH+HPJbXm
ScE8KZQvhQvkjkK50yN3MSJq7c4jrxYYewuNeB/nIoTdgbS/2DRADJaYh8rM
wzSl3ki1dbQGZ4Uar7ONN+B19+BSpJmM2uKYakVgTVWna2iU6VofEymd0/c7
1gac7Gz+FHOpD0/fTx/s05E+6BRtGdHpCCNIQDkaQn+ORiw6ErbNgm3V4aB1
KGAd9FsH/JZ+n6XPS8UqSBUxdRNdRGebEehoo2K1zRhqk4Hl3omWItyrMRvu
1dOlvkoPNCgYZnUjTHcmUB/C9ODYuYLNwQmr4bGZaMkRgFYC/rAtR2zPEb25
iA/IE/15EkgVfhUskEIFUrhQ7vDInUVyVzHhwd6A7gKSaqGxx2PsBaMWK/SX
TDNQahooMw9WKLM/jdRYR+twApPxBtt4I156D0adbLEznU7RtU5raOg+O4+/
BnVKRgWRslGmAcfaoDJEatLvmIgYdVw92I9Up/hfCVWnzKhYeQaJEDDDn/SM
dehUwG8Hg9aBgAW96rf0+cirPnOP19ztNQFdRCfQbuwg0KvtxlC7vEKEs0I+
ZjyGe/V0gZ22rlKvQI5lMMGCaZFKZNXMkbFIIdJUIDDBolfzDM25SEuuALQS
6NU8sT1P9AL5oi9f9OdL/gIpQMBvQx457JE7iuTOYrmzRMYbiZJauz3k1SJj
b7GxtwTvN4q3ySP6gTJkAKgwD5JUh2tx0pLRettYA05jMt5sn2ixT7bap9rs
U+0OhA7wV6nD9UGhaFEnEykSRHBAFHl1WqdzDvbR4VSaMpcOqZAth8PIUDhi
zpA1moGQZZqgcrFtf8DSFzD3+tGrPeBVn6nbZ+oiOgGvsYOIPppY7n1nibJy
PmnchXv1DKmp0AO1ldMwxzLYV1iV7exhsVGCZbdWac43NOcLLURrPkk1XwTa
C0Qv4SuU/ETAgwQ9qNZwsdwBlMidpXTPO1BrEUq1u9jYU2LsLcUbOQF9jHKk
H6hABqrMbEq94TrrSL11tBGvtR9rto232CZa7ZNt9sl2OzvfxHSKXg1iUbo2
5FwbmnbpGhoQBQuTQeo4jQyFmtYpdZwynbJDeGbUQQWLYs4wgf5EqfYHLWeg
T8Gs2rLHb+7xn2IOGTXBdjnQviJ6AFi4V2M23KtnTnWFLgI6tqZSYVq2JFVm
2ubSmdfPRhyL064W0kVhhUJLodIr21ogtBWIbYVie6Ho9QCSzyP5i5BAkRQs
BuRQMSo0XCp3lMqdZXTnu1JUK3q1zNhTptzICanA+48glaZ+RhVOTwprDtVb
hxusI43WkSa81n6sxTbeZptot094sXeUXf20hoblgz/XhpE1YXSpotMwPk6G
HBM0vjS64zRap8yl+HbTRsWaE2H1ZxjpD6EzYbW+aXNaehHzbAIKPYQqzy6/
qRPwGTt8xrDXGPIagwAd+/tXRreqGu7VmA336uemslwHVAEVCoppK3U1CGqW
feVBs82Raw0YLcUIbOSWoqhLEjxo11YA1ApeBakWid5iyVcs+YESKVAiBUvk
YKkcKiWvlskd7EaiFaTWMvRqD93CCeiN3Hmkr2qafprweYCmKh1qwMmghpus
Iy14uf1Ym2283Tbuxd7RyYCdlaMgUlhzbYdjDSNMOiUmERxrOh5CqbJBUKpO
R4LW6eP96UN7FClTKGgTF8iofSFFodj+iDCj6Z6BidFFNSo8MqOiTlWjthsD
VKOCUWEdb6u03DvLkoZ7NWbDvXo2qSjTVZQjlSoV05oFVGeCbNVLDJhgW0qU
fgBFqkUCepXUSnYV2zxiO/NqieQvRQKlcrAMCZXJ4XI0RkcF3p4J79NUQcVq
pbGnEu82wmDz5AN9QA2CEz7XmgfqyatN1qFmvMR+pNU62mYba7eN+Wzj7NKn
oJ1VpGs6qV7tRKlORZjsIKOGcaCpKtVpnc485TRIUh1QjUoW7QuZe0PmvjA+
gk57gihMbD+Zs0vBNBtWkSoWRXAL+EwzC1Qj06kPaMVN1L7CpHqSezWGw716
NoEduKxMW47okHJFswz4LTNtJQkWHmddNov9AJHOgVU0T2y0XVs9YluR2F4s
ekskH3i1TAqUy0GgQg5VyGGgkuYSqaK7ilSRV6tN3eyGIzQ9Ppsqn83t3AfQ
VM/99WiwwSbLYLN1qAWvsh9pt4568frQMb+NXfcE2mQKZVKdijAJdOCI/fEO
lKo6snQkZBueaVS1OmVSjdYp0BOhO2juCqJC8YNEaVORZxRhnynMKlIfKjRE
J6RCM3Rq9EeM6m2VQaftLdJKM8yqyNUuy90QnlOHe/UsA/twaakWKdOWRQHP
l5drCR0j+kwKsyt69VTTajG1tgJFYlux2F4iekslX5nkL5cCFeTVSjlcZQQ6
qkmtNfjYVWPqrsFZ8bsjM+T31Jl6GfUmNtUz0N9IXm3BK+uH2qzD7dYRrxWk
Ouq3jQVtUH9ORC53mqTB+eDSqS7HJNBpn+i0j3eiVMc6bKMdilRn6JSdgQpH
ek3D1GUatmBpSkx3hwZNQGfA1EFSDYM5pzEi4M8IQe80AVIo/AnWpYy2SIEa
MWpbC9LavOK8epLPvxrb4V49+xSXaItLtSVRoGzLtNFE+1aZ+0X1Kk4+gChq
Ve1aBF4VmFfbS0VvmeQrl/wVUqBSDlbKoSo5XE23Z6pVhhJ1RWbFB3oiUzr3
0DSkvQ3m3sjEpFhAtlgGWi2DbZahduuwzzrit44EZlzxNE7H+LAm2JW5dKIL
gYWxThsAUh3psA130AmpsHpOf1qn/ejS2XcfYDrtDJo6gsrpe/BnyE+Vp6pQ
Bvgzgj/iT19EnrA+KpTRqtAOMJ22SC3NgLgy9XL+n/r48eN//OMf1R+feeaZ
733ve+f5mnNzH2XBXzbGw716NlHvplpUoiG04FjYsUGzKiVzUNWK41fLBJxw
oFSZ1GXVzHFZLcVCa4nQNtOr/ko5UCUHq+VQtRyuwZs0ddZNjzLqjszk3BOZ
gLS3keYjJfqa0av9rZaBdsug1zLkw2tChwPgVSvrIB2NXPc0RrUo1KXsZUc6
bYxRZcHKpDpXp/0zddodMneFTIpOA6ZwAEUKBAm2TsAXUahXRkChDFWebaTN
CPAnbZGitC3i0lYqUMGozU1iE7Hce8fy5Dy9OjIyUlNTU1dXd+edd8KPR48e
bWpq+tvf/rZArZuRycnJPXv2LMYrx3K4Wk8XVafRTxYWazzFeH9AT4lGpWgG
WgZzb1MFXRegzuVSiuDzKNjpEVktJUJrqdhWKraXid5yyYdelRSv1sihWmO4
lt1exNSJs+LPGMaJc5DijHk0JWkLgkflbeb+dryyftBnGaQL7YcCiHrp0wgQ
uWiUnWnqj5hTfeXBDusQeXWgwwLMKkp7wmbQKbZqpk5BpKBQv0/xp88rq3/i
bZcRplBGq4zyJFpbpoGVqRxVaFYQQafMqI2NYkPjCpXqyfPz6ocffvh3f/d3
V1111cMPP/y73/0OngmHw9/5zncWrnUzcuDAAYfDsUjSjtlwr87NXJ2qYX4o
KNaoFJ4KcK9qXfQqTd7SWEaUIqhWpXwltZbgfLCtZWJbmdheLnorJF+l5K+S
AtVyEL0qh+toXhG6YRPeZ4RNj9+EU49Gu45N94RebTf3e/HK+gEfXgoKDAaI
qAug8IBdOQuPp+a7g0hPEM80Tb9g9HLYDC7F81BQnZJLsUmzdEoiZf5sJ2Ad
8GcbwV4HFcqAY/kIzVHyxI0TKUdRoYxGhQaivkGoaxCWeMeInZyPVzds2AB/
npOT8/Of/xx+fOedd/7hH/7h4MGDsPznP//5iiuu+PKXv3zkyJHrr7/e6XSe
wYdnufJnn30Grw8On3eD4zHcq2pOWaDODeyTeUVJeUUaIH8OBUWaaOsC8IKN
FQaknJil1lJSq+JVobVcbKsQ2ytEb6Xkq5L81VKgRg7WopFCdUawa5huhNfR
iHPjdzbhfM4ATkNKU+fNKin7fGagny6xB/By+wCO1R+kwfnBSD8n6/NU/yr6
7JJypj6A556AqCN9E+syhT+P1imIFPzZ2hYxZytVnq0SwvxJtSg8NjUDIqKa
k4DfNkTkif4khTLqoqitX7lSPXl+Xn3xxRfhz6FeZT+C8eDH999/n/34hz/8
4YILLmhqarrzzjt/8pOfsCdBoad8qbNc2WAwbN++fd4Njsdwr56lTqOD/917
koDcOeQBRSroXnhl8O0stTaU0fStkZ4BnEm7FO8X01ouoFcrwauit0ryVUv+
GjlAXg3WyUCo3hhqwDs3hRuN7IYjnc2mTja3cytOnYdH6GzeJ695hmP95r6A
cizf3iYRcvQKykG62u0ZhR87RRHsIPUpwJ/M1Sn4s7lFoYkUyuTZqBKRJ/qz
ibSpoAgTnlfMyahXqCEWbzeIryygV3/wgx/AjydOnFBXcLlcXq+XLX/00Ueb
N29OSkr6v//7v1O+WvTKoNnc3NwvfelL3/3ud6PXsVgsl1xyybwbHI9ZsV6d
h06jA7tiVmFS9hxyVDwK8BZMuQ0VBqSciFJrxK44eKClXGitENsqxfYq0VvN
vIp2ArUioNZ6BNQaaqRbONFtRwBQa2crTkYKK7Np9Lq9ph4A5ypR5i1RSsGI
1vDdm0SlaCSiNdscdZAOqPVnW5ukrsMO8FWdgkjBnA3N+BbsXdCcDJJnHSIo
NExfgwb+BGey5bn/Rgvxr51oWUCvPvDAA/Djhx9+qK5QWVlZVFTElsG3TLyn
82r0yrt3737ttdd6enrcbnf0OqIobtmyZd4NjsestP32PHUaHdjZMgqSMmeS
FU0hAu8FvoWVmXin7UpebSib7ndtKqP7HlYIrZViW5XYXi16ayRfLXoMHv21
sr8O1RoAtTYgoNZQE93LCdTaYuyguZ0720wAm5u0i6bU66Y5oKrrlNkOYUEh
UgQyahumUQ63G09x8y/mTKCxeQagU/BnXUSeaMvG6ResUTn3mnOl7aJnk/Px
6pEjR+DPr7zySvbjm2+++fd///fPPPPMSTrHBJptbGy86KKLPv744+effx6e
vPvuu2d5FVYIh8OnXBmyY8eOlpYWdeW//vWvF1544S9/+ct5Nzges3J22sUo
fphq0vOTosmYCbuONVq84NV6oBxBU0U6B/DOL+U4Y3ZLpdBaJbZVi+01WPV5
ayUQLDyCXX11sr8eCTTIgUY52AQYQ83GUAtOlQ8rd9Akz53tAE1P6sUKtrIW
36iyzhBN1ecgIFRGwiNDMXO9MAtVm9VEca00t/g8n/DCdVbOZ9tC6YglQUYG
cymkq6vrtttug6P4L3zhC1BtvvLKK3As39HR8Ze//OXkHK/+7W9/MxpxTzvl
ymDR5ubm9957T327ffv2paSk8PEACZYFLFBPmdRcrEVTc1en5iUx0mYCb52e
N0O5sH69olY9MK3WcuUu3uRVAbzaRl5tr5GQWlSrt07y1QOyv0H2N6JaA6DW
ZjnYIodalDnzGWy25/LqGTdMrKg1fA510aBI4RGojIK91PQz9dPA88U14sJK
VU3C76tnn4XdvB9++GFbW9vvf//7Dz74gD0T3d06t14FhV522WWnXHnTpk1Q
x95///2sfIW/AvceOnRoAVsbF0nUfXWxdRodd85qZhJ37mogJYpVND8AuFf1
bbqq1kp9fYXiVShcWedAYwXehqC5UmipElqrUVCgVhVQa3sdqtULam0AUK3+
JjnQLAdaZFg52CoDdC8SY2mVAak2lFXjW5TVGADWTrasUHtacE1aKEeEGZBd
4XEW8GR+9WJ59SQvXCNZ8M370UcfqSf0o3Ps2LHe3l54ux/+8Ifqkz/+8Y+f
fPLJuStffvnl7J/+i1/84qeffgrPPPTQQy+//PLCNjUukmB76VLqVA3sSMnZ
qwFlIWe1i4Af4REa485JcucmpRBMsHgglp+EE2VXIKyCZV2veIeXKqG5Wmip
Rk211ogt1QgstNaKbUCd1F6PeBskb6Pka5L8zQB6NdAqB+hKpeIKfXGloQSo
AvD1S6oNCmRXeDwzbJ1SBQGpnQ37EsFCGQHLBdUL3ANwyiTYTjuPLPYWPnM+
++yzZXz3uEjC7KLLW8k4s1Y7CGYVJy04s1cD0CqQrSsnCQDBolpzFbWm5yUx
rypqrSS1VhoaqwxNJNXmGhRsM2pWbKlBQK2tdaBWsQ3U2iC1N0reJslLc4/4
WiR/i1RYpveUI0UVBqC4Ul9EM8SCYIurDEXVCqyd6o+zYL8qZtQIKiWnQu1k
KKgWsyrF9IqlmF86Yfbb+WV5vcrzuYn3/XNZCtRTxp65mmHLRKnas1bbybTQ
Nnh0ZiU5s5OSs6ftir2yWLtqauluL/Aj2LW+UvUqXThQLUDtilSTYEGttWJL
Haq1tV5saxDbGsX2JglgZssv1RWU6YFCVKvBU6H3kLELK8CuBk8VUhgF+6vC
OU/imtUMQaXo9KBUq4TsykXsAZibGPl3X+Ks4pMExkPidM+MHZ1Gx5qxGoB9
nj3ayLHQSPJtkgPUmkVqjdiVTnhB+aqpUdVaye4DS0Nbqw1AQ5UANFYjTTVC
U63QXCs214kt9WJrg9jaiGqFlXOLdbklurwSXX6pHiC7GsCuBdR/WwCCrTQU
VhoKiPyZoJCjlguqDBEERmE01acAG1C5FD0AcxNr+8ASZFm2M885Jb52y9jU
qRq2w5vTV1uADKVPAFqLvs1MsmUm2bPIrpHCFU91KT0DUWqN3IuwodpQX2WA
Crae3f4V1FqDgFqb6oTmeqG5QWhpFLM82uwiQJcDakW76vMAsmt+mT6vDKeE
LSg3FFQY8ok8Incm6rF8XqUhgsDIZ1QxREKIhqS6pJXqrMTyLrFI4V6N8cTF
DhnjOp0VU/pqFXAsNNtMmrVmkFpn2pXObUHtqknJ1VTTHQfYvQjrq/V1VYa6
yggg2GqkAdRaKzTWCU00qCmjUJsJeLRZHh2oNbsY7KrPKdGDXXNL0a6wTk6p
Lr/cAOSVG3KJHCIbqJhGVWtOhSGnQmDkApUqYhTKk7h+pZBRvjzFanTiZfdY
kHCvxnhifG+MI51Gx5iWRKwG2HUB5NgkS0aSalfWLUBDCFj5qgG7MjuBWhG6
5SvVsYbaKlRrHai1xlBPI6DS8jVAeoE2vVCLdvXogKwiQJ8NaiW7AuRVqFoN
uWWGHCKbyALKDZkRYDX4kcHakFUhZM9ABHJmgFKFX2VWLL9UWeJ0b5lHYmFr
85whsbkfxleBOjdyapIKfApwLKo1LQnUOsuuNHhA7XfVgF3ZjQhrKvXVQAWi
3FwbTFttqKsxuHM1KXlIaj6gTQO1ol11GQDaVQ9qRYoBfKnsEkNOqSGbyCIy
gTJDBpFOl9OmR37MKIPiE4EnM8uFCCKQxahQYO6F52NEqmrid7c5+8TUBueZ
m5jaCeNdp9ERU5IkgLwKdoUvAitimV0t6ahWZlf4lYP1DGRpkrMReCbqfq96
AB1L/QPJ1CvrytWAXd1oVy2oleyqA9CuHj2QWYSgMIt04NUsIpPIAEoN6UQa
TVeYRgtImcBIJ5gw08tEIKN8BtgFQQupZZKr1BRrX/OE2YtOl1jb4DyzEgu7
XyLpNDpCShIAn0tK0UipaEusYJldowpXGjlA/a7YOaBxEqvo1q4VkTu9VlXq
nNlJCtRdAJUt2jVPC6SgWnWppNa0Qn06QHZFK0L5WixkFhsyiHSgxJBGpBI4
JqFUOD1KOZpWJqqoP4JU3bEnVTWJt0epidltzsOyvPteQuo0OgY3zr8qpmgA
+C6AXVnngHGmXWloFusZ0DgYpFb1Hq/sVBeSrXFQQQt2TQZyta5cLdlVl5KP
pBbo04BCfWqhjnk1o0hIRwxpRGoxkqKARWlKiQi4VUpnkELgalEL4FuQaqz1
AMxNou5gMb7ZeZZlr0vUAvWUgY8puDWim7wKhSvWrtg/wOzKugXgV5YMTaRn
QBOFUs1GBhJoVLD3IFvjzNEmA2hXnStP50a16lMKEBzEBeWrx5DuEdI8Qipi
SClC3AooVXexiJRIrs9BKVzdpRIDOyVKrMu9dc8qibenca/GeJZyl1tROlUD
n9fg0gpuBL4OYopWZHZNibarhga+Yr8rdQ5oIiilrDUziUbAkmyzECpioXbV
OnK0YFdnri6Z1OrK07vzEewryIfCVUgtFFIItwcwuIhkj+DyoFddRaKrSHIV
S8mInFxySiSARDo9qXVyiSWOvt0JtuPF0ZZfmVmCnW1l6lQNfHC9S2sg0Ktu
LUI9A+zcFvUMaGjAgEbpGUjXEFTHkmkJDda0mdNgKZultWcjjhydEyC7Jufp
k/N0zKspBYKbcBUiyYjByRY8WIIme6TkIkB2AsWAMQpZBXseon50Fpvj8aud
MDthPG78FZXF29NWuE7VsC2gT9bpXTqDC3XHalfBrcH+AWbXiFqNaZpI5wA6
lga+stFZGnMGYlHJRLCazdKSXXUA2NWRC3bFYtWBgjW48gUgGSgQnISDcBai
VJ2FktMDyICjCDAixSZHsTEafLWZzziLHcu9XeeZxNgnuVdjPIuxjyXGrrtQ
UTeFjtQK3wgDCTbarkJKEjuxJbMTW8plBcroLBOe4dKoMMESWABbMrWgVmuW
zpaN2HMA9Co8JucJgBPIFxyEnXAUiADaslBW8BjtjCLTLPCl1B9RuWZHsS3e
v9fxvn/G+/ZP+CzgDsYL1FMmyqt6VGuyXlUrdg64AY1auyrntqjfVR2XJWMR
S6QrkGC1pgwEO2YztZZMnSVLx+yKRSw4NkfvzBUcQJ5gJ2wKoj0fwJ5Se4GM
FBoBW6HJ5mGYbUUK2NUQWbYXWQhrYnyp43pfTYx/ggTO+e9aXKdnTvSW0TlB
rehVsKvaM8C6XsGuBhozIFDPAEDjspKkVA0D7DoN2lWrgt0FGTozqJXsikVs
lt6WbbDnCIAtF7EqiOBVWx5K1ZYv2/KNSAFgsgKFZgWPBUA/04KtyErY7Ejy
Mm7MBU887rdcqrGfee9XXKdnmVmbSOs0gF0jalXsqndpCc2qqETObRERuyJp
gFZmpCPYXZChA7WaMtGuWMFm6a3ZBlu2YM1BLAqiJVe05krWXDwPZc0zIvmA
CbAUmBUKLQTWpRaPzYrYbQqOxPtSx9c+HPtjhnlOzmun4jo9p8zaVvClALXC
ow4Eiz0D2DmgulRPYwaoZwB7X0V4TNGogF0JLZKmlaLAToN0HdiVHKs3Zeqt
WYIlGzEriGbwao5kyZEt5FVLrtGSZ1LIN5sRi7mAQVIttFs8DsCKOG0eZ6J+
o+Nrl07Uf4VEytnvTrxAnV/mbjFUq2P69iXoWKXrVaefPreljZzYIlJmkoqo
giXwr6R0fJTBqxkGc5YAmBREUzYgmbNlcw5K1ZxjNOeaCLM5DzHlWUz5gNWc
bzMX4Jkpc6HDUui0FCYDVo/L6nEvywZcssTLvs29Ghc58+7EdXqeOaVXWcCu
WqeAhSt1DuiUnoHpE1sCDhuYScpMUpljYUEpesV0nZyuN2YYTJmCUUFEsiRT
lmzKBnDclCnHRJhNuYDFmGtBr+ZZTXk2U77dnI/H++YCp7kApOqyFLqBZdl6
S5y42NW5V+Mip9yRuE4XKqfbhlqHSGoVwa46JwMFq082KGpN1htcekHFPZMU
vSFFp5CqgF5N00tpBjldkDMYIpIpyZmyEcgyAthXkG0yZpuRHAuSazXm2oy5
dlMeQFLNTzbnu8wFbnNBiqUwdUV9l2N8t19R/xbxm+i9iOt0wXO6jamxS+RV
idSKROyKgqUTWwYDwzUTN0OPpMxAKVnTDFK6QIhIhiRlyDKQaQSwoyDLrJBt
kbOtco7VmGMz5tiNuQ5jrtOUi/2opjyXOd9tzk8xF6wsqbLE8rdgBf5zxGPY
/hPLO1Jc5wxbVWPHrk6tXSK7omB1DLIrqtUpGJKjcKmodo2Qgipmj0KqIKYB
IpIuiekyIGUYCRznL2WapUyLlGWRs6xylk3OtsvZDmMO4DTmJBtzXeTVFMCc
vxKlqiY2vxEr+V8kvhKb+09i5MzbFr4jYFctg+yqQ9Cu5FXRwEiOwiVGCVYw
uBXIqwKAC6miAKRNT5My7yzZhorNxGC9wf9R4iWxtuckUs68bTU2E6nVqEUU
weocACoRHvVOyaCSjOiTRQVXFG7ysFs0pCCqFYVUWUgzCmkmQEw3i+k42l/M
sEoZNinTLmU6ADnLKWcly1kuOdttzHZj72tOGmDKTV+yrRTjiakvCPdqvCSm
dpsEy+duW/SqzQRobcyuimN11Eugd8iIUwVNq0+eiQslDI96t4IhBZANqUZA
SAWpmgmSarpVTLeJGXYpwyFlOKVMgKSa5ZazUuTsVDqrlW7MyVia7RMviZ3C
lXs1jhIj+0zi5Ww2LKnVHLErQXbFktVu1DtUogVLJCuQV2XEjRiAFKMhxYSk
moVUC5JmpbNadjEdcIgg1YxkKcMlZbrkTLecmSJnpdJZrQxjVuYSbJl4TCx8
TbhX4yuxsM8kXs7Wq1aLxmomu5q1iCJYUqtJDzhMUYI16p3T0OABI+IyRtRq
NLhBqmYCpGolbORVh5jmFNOBZCndJWW4pYwUCaSamSpnpqNXM7lUz5RlL1y5
V+MuXK0LnrPcpKRWK9kV0Sp2xRmldDazzg6YFBxROBFcBxaSTXrAxexq0rvN
BjdK1ZBiNaTYmFSFVIeQ6hTTkpF0l5jultJTpIxUKSNNykiXMzL5d/Yss4zf
FP5vFI/hal3YnP32TLLYNBYr2VURrBYFa1HUqtg1gmMa8qoZUdQKmPUui8EN
WA1umyHFDpBXnUJqspDqEtPcRIqUniqlp0np6VI6l+q5ZbkKV/7PFKfhal3A
nNPGBLWSXQkSrNaKnaJgV52KfQY0bMCCKGo165NRqnqXFUCpuu0Gt8OQgldR
CSnJQopLSHWLqSliWipBUk3LlNKyF28jJHCW7MuiDnvjXo3fcLUuVM51SyaZ
7UkWuwZRBMvUqrNaEVsUdoQ6YK06h5XUiuiTAas+2aZ3ASRVN0rV4HahVFPc
QkqKkJoqpqaJqeliGpAppnKpzj9LWbjyQcXxHq7WBcm5e9XB0Ch2RbBktdqm
sSng83YbEFGrVedEUKrJdsTlMLicAHnVbXCnCEBKqpBCUk3NEFO5VBcmS6nW
6B/vuusudbjyzp07l6YNPOcTrtbzzzy2YZLZSZBdUbAORa0Wu9Y6A+oisCOo
VpvOQTgBkKqDcOpdyQZXMnrVlWJwpQruNCQlXUjJEFMyxRQu1QXL0hSus7y6
Y8eO+yM5ceLEYr87z4KEq/U8M78NmGRKRkiwGsRBXnVMY0WojnWQVxHyqh1x
OvROJ5KcrE/G6/0NyShVgyvN4EoX3ECG4M4S3FyqC5/F/spEe/XTTz/VarUV
FRXr16//6KOPFvV9eRYw3Kvnmfl61UUkM0iteCyvNTu1FqeGIKk6yauEolYH
4dQ5k/WIS5/spgGuqYbkNENyusGVIbgyBVeW4MpZ8A/Lw7Ko35por+7bt0+j
UW7fY7PZ/vSnPy3e+/IsbLhazyfz3npJRneSyR0RrEtjwmN5jTlZBX+0JJNa
nVqbk9Tq0NmdiCNZ53ABeqdb70xBrzrTUarJGYbkTIMry5DMpbq4Wbw+gbnn
rY4ePbpu3Tp4/qGHHlqMd+RZpHC1zjvns+mSjClo1yjBokvBsWZaMLvAq6TW
5IhanVp7sg4BqboJkqojXe/MAAzOTEMyl+rSZTG+OKcbD1BVVXX33Xcv+Nvx
LGq4WueX89xuScZUsqsiWPKqGyCvukmtCKk1WWsDXFqQqt2ts6eAVHWOVPJq
ht6RqXdmAQYnl+qSZsEL12iv3nHHHRs2bHj33XdheWho6Pjx4wv4RjxLE67W
eeR8vSqnJcmpSESw8LVijyhYM6GolbC5AZ0tRWdPJfCSf709U+/I0juy9Q4u
1eXJAn53or26a9euCy+88KKLLlq3bt3BgwcX6i14ljhcreea899iSXI62VUR
LDtJgZo1pWgAcwqp1a1Br7q11hStDUjV2dJ09jS6BjZTZ8/S27P1di7V5cxC
Fa6z+gE+++yzTz755Pxflmd5w9V6Tjn/zYUWldLJrijYaa+iWlMVtVoAt9aS
orWmEmlaW7rOlkFezSa4VGMiC7I/LEhLeGItXK1nn4UqUWYFy1cjAF5N1ZhT
I2pN1VrSUKrWdK01Q2vNpAtgc3S23PNvA89C5XwKVy7VxA5X61lmoTbUailz
tZQBsMKV1JqOajWlaQAzs2uaxpKuRRSpai05OiuXaixmfjsG92rCh6v1bLKA
W0lV6+pprxKKWoF0jTlDA1K1ZGotWeRVLtXYzTwKV+7VhA/36tlkYbdSlFoz
SK0ZScYMUmu6xkRSNWcSWVpzDv8OxkXOaQ/h/6YrIVytn5uF9mrWadSakWTK
0JgyNaYskKrGnM0nlIujnGXhyv9NV064Ws+cBd8+0Wolr2YiRgKkasomcvkX
MO5ylmpdgpbwxEK4Ws+Qxdg4EbUipNYsxAhkJxlzNCbeAxCv+dzClf/Lrqhw
tZ4ui7RlotSaRWrNRow5SUZeqcZ9zrDP8H/clRau1lNmMb2qkh09tHUx3o5n
iXO6wpX/+67AcLXOzeJtk2ivrpZzkhA+qiqhMnfn4V5dmeFqnZVF3SDRXgUW
7414liuz9h/u1RUbrtboLLJXsyNwqSZsovsEuFdXcrha1Sz2pmBeXdS34ImF
sB2Je3Ulh3tVDd8UPAsV2Je4V1d4uE9Y+HbgWZDwwR48LFwpJ/lG4DnvcKPy
zAq3Ct8CPPMONyrP6bLCxbLCPz7PmXM6bXKj8nxuVrJbVvJn5/nczJUnNyrP
2WfF6mXFfnCes0m0QrlReeaRlWmYlfmpec4yTKTcqDznkxUomRX4kXnOPtyo
PAuSleaZlfZ5ec4y52rUu+66S52ybOfOnYvXMJ54zErzzEr7vDyfm/nVqDt2
7Lg/khMnTixGw3jiOitKNSvqw/KcOfM+6v/000+1Wm1FRcX69es/+uijBW8Y
T2Jk5dhm5XxSnjPkPPtR9+3bp9Fo2IvYbLY//elPC9g2nkTKChHOCvmYPCdP
M8h/Ac9MHT16dN26dfBqDz300IK8IE9CZiU4ZyV8Rh6WWf5cpHP9VVVVd999
94K/LE8iJeG1k/AfkEeNatEFN+odd9yxYcOGd999F5aHhoaOHz++gC/Ok5BJ
bPMk9qfjiY46yH/BX3nXrl0XXnjhRRddtG7duoMHDy746/MkZBJYPgn80Xhm
ZVEH+X/22WeffPLJIr04T6ImUf2TqJ+LJzr8sime2Eyi+idRPxcPCzcqT4wn
IRWUkB+K5yQ3Kk/8JPEslHifaIXkDM7kRuWJuySYiBLs46ycLPYgfx6eJU6C
uSjBPs4KydIM8ufhWcokkosS6bOsnCzeIH8enmVMwugoYT7Iygmfxp8ngZMY
RkqMT7Giwo3Kk9hJACklwEdYOeFG5VkhiXcvxXv7V0i4UXlWVOLdS/He/oQP
NyrPykxcqymuG58A4SP8eXhOl/i1U/y2PDHCR/jz8JwhcSqoOG12woSP8Ofh
OXPi0VHx2OZECh/hz8PzuYk7TcVdgxMpfIQ/D89ZJr5MFV+tTbBwo/LwnH3i
SFZx1NRYzrnqkRuVh2ceiRdfxUs7YzxnL0luVB6e80lcKCsuGhn7ORtVcqPy
8Jx/4kJZcdHI2M+ZhcmNysOzgIl9a8V+C+Mip9MmNyoPz2IkxsUV482Ll8yV
JzcqD8+iJpbdFctti6NEK5QblYdnaRKz+orZhsVX+Ah/Hp5lSWwaLDZbFXfh
RuXhWa7EoMRisEnxFW5UHp5lT6x5LNbaE0fhRuXhiZ3ElMpiqjHxEm5UHp4Y
TOzYLHZaEhfhRuXhidnEjs1ipyWxkM+9bGrJWsLDwzOPxIjQYqQZMRJ+2RQP
T7wnFpwWC22InfDLpnh4EiDLrrVlb0BMZX6XTZ04ceKTTz5ZtEbx8PCcc5bX
bNyr0ZnHZVMbN24cGRkZGBjYvHnzYjaNh4fn3LKMcuNejc65HvXv3bsX1j9w
4MAjjzwCC/v371+8tvHw8Jxrlstv3Kss8+tHveSSS+CvDh06dPDgQVi47LLL
FqNtPDw8886yKI579XzOTLW3t0d7NRQKLWzbeHh4zj9Lb7mV7NXzP9cfDAaj
vTo2NrZQbePh4VnALLHoVqZXF2r01PXXXw+v8/TTTz/++OOwsG3btvN/TR4e
ngUP9+p5ZilvNXX48OELLrhgz5499913Hyy89dZbC/XKPDw8C5uldN3K8eoi
jfC//fbbR0ZGBgcHd+3ateAvzsPDs4BZMt2tBK8u9jVTn3zyyYkTJxbv9Xl4
eBYqS2O8xPYqvwqVh4dnVpZAeonqVW5UHh6e02WxvZeQXuVG5eHhOXMWVX2J
5FVuVB4enrPP4tkvMbzKjcrDwzOPLJIA492r3Kg8PDznk8VwYPx6lRuVh4fn
/MO9ysKNysPDs4BZcA3GoFfP4ExuVB4ensXIwpowXrzKjcrDw7OoWUAZxr5X
uVF5eHiWJgvlw1j2KjcqDw/PEmdBlBibXuVG5eHhWa6cvxVjzavcqDw8PMue
8xRj7HiVG5WHhyd2cj5ujAWvcqPy8PDEYOatx+X1KjcqDw9PzCbuvMqNysPD
E/uZnyGX3qvcqDw8PHGUeUhywb36ubdDXdi34+Hh4VnsnKsnl8yrvEzl4eGJ
35yTKpfAq9yoPDw8CZCzt+WiepUblYeHJ5FylsJcJK8msFH//Oc/X3HFFV/+
8pePHDly/fXXO53Ov/3tb8vdKB4eniXK2ThzMbyaqEZV84c//OGCCy5oamq6
8847f/KTn7AnwbfL2yoeHp6lyedqcwG9uhKMqsblcnm9XrYMms3Nzf3Sl770
3e9+d3lbxcPDszQ5szln/XZ+YlxRRmWprKwsKipiy7t3737ttdd6enrcbvfy
toqHh2dpsqheXYFGPXDgwAMPPNDY2HjRRRd9/PHHzz//PHt+x44dLS0ty9s2
Hh6eJcsZ1Dpvr65Ao56kQ/4vfOELUJq+8sorcODf0dHxl7/8BZ7/61//2tzc
/N577y13A3l4eJYup1PrPLy6Mo2q5oMPPmALJ06cUJ/ctGkT1LH333+/Wr7y
8PCshJxSrefk1RVu1NPl8ssvZ1vmi1/84qeffrrczeHh4VnSzFXrWXqVG5WH
h4fndJkl0s/1KjcqDw8Pz+cm2qVn8Co3Kg8PD8/ZR9XpKb3KjcrDw8MzjzCj
zvUqNyoPDw/PvDNKYcvcqDw8PDznH+ZVblQeHh6eBQw3Kg8PDw8PDw8PDw8P
Dw8PDw8PDw8PDw8PDw8PDw8Pz8rJXXfdtSqSnTt3LndzeHh4eOI+O3bsuD+S
6IlGeXh4eHjmkU8//VSr1VZUVKxfv/6jjz5a7ubw8PDwxH327dun0WhYJ4DN
ZvvTn/603C3i4eHhiYPs2bPny3Py4x//WF3h6NGj69atA7U+9NBDy9hOHh4e
nnjJu+++++M5efXVV2etVlVVdffddy9HA3l4eHgSJ3fccceGDRtAvLA8NDR0
/Pjx5W4RDw8PT3xn165dF1544UUXXbRu3bqDBw8ud3N4eHh4EiGfffbZJ598
styt4OHh4eHh4eHh4eHh4eHh4eHhie/8f9T9Jpk=
    "], {{0, 361}, {456, 0}}, {0, 
    255},
    ColorFunction->RGBColor],
   BoxForm`ImageTag["Byte", ColorSpace -> "RGB", Interleaving -> True],
   Selectable->False],
  BaseStyle->"ImageGraphics",
  ImageSize->Automatic,
  ImageSizeRaw->{456, 361},
  PlotRange->{{0, 456}, {0, 361}}]], "Input",
 CellChangeTimes->{{3.601017001132375*^9, 3.6010170012353153`*^9}, 
   3.601017045158794*^9},
 ImageSize->{460, 361},
 ImageMargins->{{0, 0}, {0, 0}},
 ImageRegion->{{0, 1}, {0, 1}}]
}, Open  ]],

Cell[CellGroupData[{

Cell["3. Surrogate modeling", "Subtitle",
 CellChangeTimes->{{3.5992989961870003`*^9, 3.599299001976911*^9}, {
  3.5993008258216963`*^9, 3.5993008286762953`*^9}, {3.6001623397538767`*^9, 
  3.6001623438470097`*^9}, {3.600171183507821*^9, 3.600171186339514*^9}, {
  3.60017127213841*^9, 3.600171274936657*^9}, {3.600971558591898*^9, 
  3.600971558903894*^9}},
 Background->RGBColor[
  0.5545433737697414, 0.9177080949111162, 0.5686274509803921]],

Cell["\<\
The DataModeler package is required for the symbolic regression function that \
we use.
See \[OpenCurlyDoubleQuote]http://www.evolved-analytics.com/?q=datamodeler\
\[CloseCurlyDoubleQuote] for more information.

Load the DataModeler package:\
\>", "Text",
 CellChangeTimes->{{3.5992998632733173`*^9, 3.5992999275938263`*^9}, {
  3.600072577666647*^9, 3.600072591488656*^9}, {3.600164468895385*^9, 
  3.60016448040554*^9}, {3.600168764765994*^9, 3.600168791355599*^9}, {
  3.600168944680109*^9, 3.6001690054289207`*^9}, {3.6001700306872*^9, 
  3.600170070428995*^9}, {3.600170311630595*^9, 3.600170333524988*^9}, {
  3.60096955043624*^9, 3.6009695600915613`*^9}, {3.600972874838799*^9, 
  3.600972875190703*^9}, {3.601017227837075*^9, 3.601017229593116*^9}, {
  3.601017368286736*^9, 3.6010173723554163`*^9}},
 FontSize->16],

Cell[BoxData[{
 RowBox[{"<<", "DataModeler`"}], "\[IndentingNewLine]", 
 RowBox[{
  RowBox[{"modelingRunName1", "=", "\"\<RUN1\>\""}], ";"}]}], "Code",
 CellChangeTimes->{{3.600170419404643*^9, 3.600170439068366*^9}, 
   3.600170691875339*^9, {3.601017377006513*^9, 3.601017377509025*^9}},
 Background->GrayLevel[0.85]],

Cell["\<\


Create surrogate models with symbolic regression:\
\>", "Text",
 CellChangeTimes->{{3.5992998632733173`*^9, 3.5992999275938263`*^9}, {
   3.600072577666647*^9, 3.600072591488656*^9}, {3.600164468895385*^9, 
   3.60016448040554*^9}, {3.600168764765994*^9, 3.600168791355599*^9}, {
   3.600168944680109*^9, 3.6001690054289207`*^9}, {3.6001700306872*^9, 
   3.600170070428995*^9}, {3.600170311630595*^9, 3.600170333524988*^9}, {
   3.600170476553998*^9, 3.6001704875123262`*^9}, {3.600969565899976*^9, 
   3.60096956675506*^9}, {3.6009728828502483`*^9, 3.600972906487225*^9}, 
   3.600974699989236*^9},
 FontSize->16],

Cell[BoxData[
 RowBox[{
  RowBox[{"modelSet1", "=", "\n", "\t", 
   RowBox[{"SymbolicRegression", "[", "\n", "\t\t\t", 
    RowBox[{"initialDataSet", ",", "16", ",", " ", 
     RowBox[{"(*", 
      RowBox[{
       RowBox[{"*", " ", "The", " ", "dataset"}], ",", " ", 
       RowBox[{
       "column", " ", "16", " ", "contains", " ", "the", " ", "response", " ",
         "variable"}]}], " ", "**)"}], "\n", "\t\t\t", 
     RowBox[{"TimeConstraint", "\[Rule]", "500"}], ",", " ", 
     RowBox[{"(*", 
      RowBox[{
      "*", " ", "Do", " ", "500", " ", "seconds", " ", "of", " ", 
       "modeling"}], " ", "**)"}], "\n", "\t\t\t", 
     RowBox[{"FunctionPatterns", "\[Rule]", 
      RowBox[{"{", 
       RowBox[{"1", ",", 
        RowBox[{"BuildFunctionPatterns", "[", 
         RowBox[{"\"\<PowerMath\>\"", ",", "\"\<Sinusoids\>\""}], "]"}]}], 
       "}"}]}]}], " ", "\n", "\t\t\t\t\t\t\t\t", 
    RowBox[{"(*", 
     RowBox[{
     "*", " ", "We", " ", "will", " ", "allow", " ", "power", " ", 
      "functions", " ", "and", " ", "sinusoids"}], " ", "**)"}], "\n", "\t\t",
     "]"}]}], ";"}]], "Code",
 CellChangeTimes->{{3.5993006460759363`*^9, 3.5993007032653*^9}, {
   3.599300749546574*^9, 3.5993007551038933`*^9}, {3.59930084626998*^9, 
   3.599300869798443*^9}, {3.5993009054982*^9, 3.5993009059044027`*^9}, {
   3.599300952154573*^9, 3.599300954180038*^9}, {3.599301077455058*^9, 
   3.5993010864867887`*^9}, 3.59955868960465*^9, {3.599865797363655*^9, 
   3.599865863378807*^9}, 3.599865946530307*^9, {3.599866141538903*^9, 
   3.599866158050363*^9}, 3.59986640234067*^9, 3.5999047495657177`*^9, {
   3.600170505795113*^9, 3.600170620454958*^9}, {3.600170907102783*^9, 
   3.600170931622046*^9}, {3.600876604589971*^9, 3.600876612818947*^9}, {
   3.601018581515471*^9, 3.60101862641383*^9}},
 Background->GrayLevel[0.85]],

Cell[BoxData["\[IndentingNewLine]"], "Input",
 CellChangeTimes->{3.600170777892336*^9}],

Cell["", "PageBreak",
 PageBreakBelow->True]
}, Open  ]],

Cell[CellGroupData[{

Cell["4. System understanding", "Subtitle",
 CellChangeTimes->{{3.5992989961870003`*^9, 3.599299001976911*^9}, {
  3.5993008258216963`*^9, 3.5993008286762953`*^9}, {3.5993010107053013`*^9, 
  3.599301013542656*^9}, {3.6001711914512777`*^9, 3.6001711945150337`*^9}, {
  3.6001712802345123`*^9, 3.600171281104623*^9}, {3.600971561104061*^9, 
  3.600971561687839*^9}},
 Background->RGBColor[
  0.5545433737697414, 0.9177080949111162, 0.5686274509803921]],

Cell[CellGroupData[{

Cell["Pareto Front Log Plot", "Subsection",
 CellChangeTimes->{{3.5328537953091717`*^9, 3.532853800428466*^9}, {
  3.6009695856838093`*^9, 3.600969588659457*^9}}],

Cell["\<\
Plot the surrogate models. The vertical axis shows the model accuracy and the \
horizontal axis shows the complexity.\
\>", "Text",
 CellChangeTimes->{{3.5993011483324137`*^9, 3.599301223192924*^9}, {
   3.60017072661863*^9, 3.6001707278573217`*^9}, 3.600969578710575*^9, {
   3.600972946815785*^9, 3.60097297253577*^9}, 3.601017393303917*^9},
 FontSize->16],

Cell[CellGroupData[{

Cell[BoxData[
 RowBox[{"ParetoFrontLogPlot", "[", 
  RowBox[{"modelSet1", ",", 
   RowBox[{"PlotLabel", "\[Rule]", 
    RowBox[{"LabelForm", "@", "modelingRunName1"}]}]}], "]"}]], "Code",
 CellChangeTimes->{{3.599300867983315*^9, 3.599300878452086*^9}, {
  3.599301063863853*^9, 3.599301096352862*^9}},
 Background->GrayLevel[0.85]],

Cell[BoxData[
 GraphicsBox[
  TagBox[RasterBox[CompressedData["
1:eJztfX2MI8d1Z2tWluPVSt4vybuSVlYExzgkARHAAWLAQGwGNqIgUhjHyB9S
qAWshanAMiL6vFDAjQANCCyM1t4lxzXOGM8tQAW3TA6ZhS8jrDBCHAYw75Iw
uuPhbrK4gYG5xZwDGhAh0VJ7bGqOsute9yOLr6uqm82vIdn9fqid7e+uIqt+
fO/Ve69+/pnnf++ZI5Zl3X2HZf07+OduCwZj+dDtdOddBQaDES/sVUvplOUh
nctlLSuVLaxtt4FrOlvFDJ6wUrlqsyua1Zx7Zerrf/UXvRPpwk7He8iW7Z5J
F3c7otPeq1ZKcIFdb8+7cQwGI27YKQNNWZlSA7Z3N/IeEa057pl2Ke3uVFv9
S1tbObuBGz2Sy5Tw5LadsRuO6Laqm5slj9dKDeYrBoMxZWyveXy1tg3b7Zrt
sVDZ4yun7ApSmYbTv9SpFeyat9HIZ3NZ5KxcpePxVbEvUCEBMl8xGIypA/kq
lbU3Knba29rcQarR+KoNfFXvbaxtd5qbfSGrVlvLSgUQH8h8xWAwpg6kl3Qu
n+6JSzv9M32+6sgD9QFfeYJWs2pbfZT6vMZ8xWAwZgSkl2x5p1XvkU9lFxnK
WcvQXdHdLWeKqA/2iUuIhnc7JSh84Nq2o72KwWAwJgKam9KevX0jh9xT2HW9
ETqVrE/iqhbSBTS+Nzdzfb6CyzbzPgP7jsdXuY3dw24Jg8GINfaqa+m+QmdX
m6LT6ElL+Q1XqHJ20KkhnS/kM6l0YRMOdpt1VB3trb3+Y5pFy3Lt7d3mhl3o
OUikMsVKPeTVDAaDMW10W3t7u7u7zVZncKg7+Ns/5DjsIMpgMBgMBoPBYDAY
DAZjqug4bWpwUHYRFoPBYETAtGhpp1pOW5m63xdmu5zPlSqlXLay4+i7lK/0
J05St7HvnctL+V6+dxb3Ll2Fh947Pb7qtpuNnJ+vOrtly8q7bjStTdj4nn93
j9zMfMX38r1Tv3fpKjz03unxFcAppTM1wldO3U4Vqu5Wp5G2Un9X9e1SZgvn
qytXxLG7Dj7xCXGXdXDuHBwXsH3ypLh61T11+bK4eVPs7/fugo1/+IfB7rJg
ql/EEoDbG2PMrrFTfXJb4auGnUphVhDRslOZa0Xfbs3PVxSrHnDj3/6r575v
PQRXdK0j8Be2v2StW9bPoOL9v245frx96dJlKKdOvQW78Be2V5cHstUJAbc3
xphuY2djvzLwVbtWTBW8KDBPoPrO677dofKVi/V1ISmJFI+y1MMgblWrg12Q
spYI8L3MuwqHCm5vjDG7xk5XHwSpqd73TW43m14akHzTPVNNWcWmshulGqj+
aeX71jnTYXH2rHj0UXfj4x9fMpUwUf1ZcHtjjaXgq50tN+je3vDkpu5u1rLK
ux13QtAu29lMxUtoq+wOqcbBgZGssNxlHRjPnDnjSlmUrJbCopWo/iy4vbHG
UvBV14vy0rP/d512uxO4O6QaI8pXWJCvkKOggKy1+BJXovqz4PbGGkvBV5OA
mtkpXn3iiej2K1l+//f/Ulrdz59/RR6/cOHaFM2ADAbj0DADe/v4CKvG+jpK
Wf35wXPhZAXl8mWfrMXy1QKC2xtjzK6xS8BXHt78l4MPfEAE2ayU8sAD4mMf
G3AU268WENzeGIP5CggnClMpvg0LzlEUierPgtsbazBfvfmmAPlqJMqiCuDi
i1iJ6s+C2xtrMF+NKl9ZxGV0KaYIE9WfBbc31kgCX4X78MtAmyhlZeV9i4Tk
XLhwjacIGYylxtLMD/YBolG1Kh55ZDhf3bzp0/6ofAV65WIqhqtJ+v0V3N5Y
Y3aNXSK+Eh7zYLhNSHnoIQMdof0KyGphFcNE9WfB7Y01mK8QNJw5QBMUt28H
3k6NYIsWDZ2o/iy4vbEG8xUCFL2hyuCzz7pylBGLrBgmqj8Lbm+swXyFGCpf
YfnAB1wpS9IRdWZYWMUwUf1ZcHtjjSTwVZQcX5cuXT55MtIs4dGjP8IpwosX
X9Yz+PGMIYOxXFi6+UEECE6f+tQILlhXr/rmDb/1LVe4UjyycOZxvv7wq0n6
/RXc3lhjdo1dLr4a1cv9zJmB/8NHPiLuvLOnLSJlyYQzGGwIBTbmRVmJ6s+C
2xtrMF8hQDqKTlbhQpeE4jk/r3nDRPVnwe2NNZivhGcqf+0/Hxy9M1KKhvBy
7ZrvseHy1eHEHiaqPwtub6zBfPXeN9Z/uHICaQU2hqbAGlreeMM3aRhkvzq0
2MNE9WfB7Y01ks5XplVyJqSslZVILES1RSC02QlaierPgtsbaySdr0xZ3MNT
uEcv4QYraeG/887ZrryTqP4suL2xRhL4Ksj/qvjii0FcEzHdaEg5duydp566
fvHiyxcuXMPlVnFDvp16asnCLlsMxiFjmfyvZiBfoT6IBSUo49qF0n71sY/5
cixPHatJ+v0V3N5YY3aNXQ6+moH9KrqSSD212H41LXB7Y4yk85XwKOtEb37w
Z3fcIaItlHP33YPtkyejkhU6lB4yEtWfBbc31mC+6uGb39SlrCNHzLTzwANu
8A5qcw8+6Pq6jydfHQ4S1Z8FtzfWWBK+6rTbTtC5bqe38HPHaTvqEtCRq6EZ
st67/xyQ0n33GTjn0UddDwQ4q9wEF9+4MfARleXUqbAZwFl7jSaqPwtub6yx
BHzlNPLpfGXDzuQ3fJzV2c6hWT9bgePb5XyuVCnlspUd31WRqnFwYBSG9tsH
IUlHQbKiu8BdqOsZsysHeVgdgtdoovqz4PbGGgvPV51KxspttWBrKwcbe/LE
9lqusLnteLJVZ7dsWXn3otYmbOyR+8eWr+AIdemks35GcYuyjYzEwTjoEC6a
MDFpFNksUf1ZcHtjjYXnq7adSlddJhLbpbRVrPePOxv5NEpXtVbXqdupQtU9
3GmkrVSdSFhRq6FPFK6vG5M2XL2qanw3b6oPoyz0rW+F8ckk8lXEexPVnwW3
N9ZYdL5y6ikr3fD4p10rpgd85aHb3iykQB/8BzuVshveoZadytT8fEUR4jb2
6hNPvHPvvXAD/IXtVZNL5733voPOn4899po8eP78K/Ih6Bd68eLLmP0P/lIf
USN0V9KI4NyADMYkUMhhCnwlWkWQr9ru1nYpZSl85VJWI5Oyb9eKqULN3R1b
vpI4OBBacmMsR44MlpyQGh9NvEBdQNHwpaRlmK7DFctXRnB7Y4zZNXZKfNX1
zFZN2KoVUgVvo91sdtwZw457vrmZzm50m67Zyj3nVIHUmpNVQ1k8gqbGMnp7
ShiXipa3zMKhne1XOri9McbC8xXOD+bKFXd+0GWo7m7Wsq7V/sI1XRXtQr60
4/GWOz9ol+1spoL7E1RDsYFHNzGFM1I4m80OierPgtsbaywBX7notltt1bWq
23Ecn+tC1+nJXBNWQycoqR4GCTO6oqdLPnA7TkLOOmBQQaL6s+D2xhpLwlfj
Y7xq6GyjLyRBk/Ih/zz44CDcRnmCXD/6gQd8Od4PAYnqz4LbG2swX0UEXaAQ
til30VO4Zr0uodH1WHX/h5kiUf1ZcHtjDearKFAysVOCAjFJWRsajuheoHTx
L7omxSEgUf1ZcHtjDearcKDiRgkK2EmZQKQxO7BtlK/gMvR1h7+HnKIhUf1Z
cHtjDearEOj+VJKR0M8BLfBUuKpWB/cqFqrbt8ULLww8uA4NierPgtsbazBf
hYBy0ZUrPhHLKF/pgYQSh7Yajo5E9WfB7Y01ksBX4WE4Ibh06fKpU25YDfx9
8snrkq+UYBwMvTl27J0TJ97Gi5XgGth9/PFXOXaGwVhALFP+9mGQnlcgUz3w
QE83lHE68JeatnStUBDJCkOnWb6aNbi9McbsGhsPvhL+yUHpYUX9QpGOQBlE
i7q0cSGi52qYERLVnwW3N9ZgvhoK3aKuu5Iqc4g00EYmpZlL8naRsP4suL2x
BvPVUFD5CgQnYygNeo1Kwzt1dJ8wI9/kSFR/FtzeWIP5KgqQjm7e9Ll9GhMv
3LgxMHPJaJ15zQwiEtWfBbc31mC+igLkK5SsdLM5laAooYX4Yh0mEtWfBbc3
1mC+GgqqDxrN5lSCorE5dJZwjkhUfxbc3liD+WoolPBA9BE1mtxxulDPOzpf
JKo/C25vrMF8FQ7gHLpuF6h7ctlB3eQ+NNfxXBTDRPVnwe2NNZivwkFtUw89
NMi5pyiG8niIUX1ehvdE9WfB7Y01mK/CIUkGpCxQDKmTlVxbUCGxIKeFeTk2
JKo/C25vrMF8NRRAWcBUIFwha6GT1f33+6QsuQ3Hg5xCQzKUzhSJ6s+C2xtr
MF+FAz0ZqAnr9Gk3V8Pt274UDbiNEleIpV2P4jkE3TBR/Vlwe2ONJPDV5PkZ
9HLihJux4fz5VzAVw8WLL//ar/29PEtXUF01rYg6i6VOx153lcFIMmKTn0GJ
HDxyRGUtqdnRZVWtgPwMVJSaunwV8sDVJP3+Cm5vrDG7xsaAr2igzc2bg1gb
hZqo/UrXB4PM7EPXCBsJIcb8RPVnwe2NNZivwoF5j6W1CokLinQKpUE6uBSF
Qj4hks/YUtbQ5cYoEtWfBbc31mC+CgF1ZlCkFz2HjEznrjuRBglR43k4BFFT
0IRjovqz4PbGGsxXIdBXkKeJ+AShjnPnXBlMicQZKj7pHg5AgEEZ4I21isJy
ierPgtsbazBfhUCm2pPlzBmVT6Sz6OnTqr1dkb7CI3SUJQ5DKGtULTJR/Vlw
e2MN5qsQ6PIVlbKMaUUlX1H+iZK5XXlXuOA0kq9povqz4PbGGsxXIZCLnOrl
xo0eHQF3UeuWlI6MXBfCQtHlq1GRqP4suL2xBvNVCILkKyjPPefjLlQJ6fwg
9YUwplDWEdF+NSoS1Z8FtzfWYL4KgZJM5qWXeuIW6HfAUfI4rlCvK2hRMswc
AhLVnwW3N9ZgvgoHqIRnzgzMVo884m7AX+Ao3J66+jZ1JKo/C25vrMF8FQTp
OqWYp2Shx/VFvhYHierPgtsbazBfGUEdq4JMWFY/IQP8ffhhg3fWgiBR/Vlw
e2MN5isjqKWdprrCcvZsIJWBnrhoSFR/FtzeWIP5ygi6bIRM2C7LmTO98GdM
4kc9Ra9cWTjFMFH9WXB7Y40l4atOu+3oR7sdp9MlFzltp6teMzlfwfabb4p8
3my8go1bt3oeoaAYYvZR4Le5LD1vRKL6s+D2xhpLwFdOI5/OVzbsTH6DcFa3
Vspilq1SrQn72+V8rlQp5bKVHR+zTa4PVqtqequVFdULFNM40JW/gLIWRMpK
VH8W3N5YY+H5qlPJWLmtFmxt5WBjD4929zaL5QZs7G3lrVSptVu2rLx7UWsT
NvYmrgaVr4wRNzIRFnVmgI0oC08cMhLVnwW3N9ZYeL5q26l01WUisV1KW8U6
Hu12eopgZ7tkZTZ+WLdTBS/GuNNIW6k6kbAm5ytQ9/SoHFwrR/dFj7Kw1yEj
Uf1ZcHtjjUXnK6eestINj3/atWK6z1cS1UJmrdFu2KmU3fAOtOxUpubnK4qI
KZ1pfvWjR3+kkNXx42/LzO2rWuL0ixdffvzxV+FvxHcxGIy5QCGHKfCVaBVB
vmq7W9ullOXnq73NQr6yi1SWKtTcQ9OWr6hT6JEj7pygTC6qJG9HG3tQtvbp
ThpyfoYQcHtjjNk1dkp81fXMVq5FvVZIFbyNdrPZAclru5wtboFW6OxWt777
nywr755zqkBqzYmrAVSAM30PPyzuu0/1Y6cWKroL5EaNXTITqcJgE9IX578K
B7c3xlh4vsL5wVy54s4PAk2J7m7Wssr/9LeZgRyX3+1684N22c5mKjudyath
tLGjB7tcbVDKV1QGA+lLIRNKaJgzecKVcTi/aDi4vTHGEvCVi2671dZcq7SL
nHa7ox4crxrUM0EpaGOXAhL8vXJlcPbqVTVbuxSH0Edr8glElq/Cwe2NMZaE
r8bHVPiKzg8qDgyUi2geUYXT6Jpfk08gsv0qBNzeGIP5ygiqD6LIBH91uYiq
Zi+84JPBdJsVXb/+MGN2EtWfBbc31mC+MkLODz76aE8BHLpMswwzhG2j1X0W
uUOjIFH9WXB7Yw3mqyAgw+AsIeqAIUlEQWSS/g9AXKBOYii00efhkJGo/iy4
vbEG81UIqJiES3RFuVKG6gB3ITtRtfHw4woT1Z8FtzfWYL4KQRS+QvmKpnOn
RSqDc4wrTFR/FtzeWIP5KgRKVhkJzMZAvdmPHzfIV/SuOcYVJqo/C25vrMF8
FQ7FLQG2b98eeC/oblpov0LTuu6INZdUfonqz4LbG2swX4VDXy+eZhO9etWX
LfnEiUWxsVMkqj8Lbm+swXwVBGV+0OjxfuuWuH7dbLbSbezzcmlIVH8W3N5Y
g/nKCCkdyXL5soGXpKkKC/VhAJmKil5AU+HLzYevuDoJEtWfBbc31mC+MkJf
if6ll8wzgLSADCaVR6Q7DORRPEj1KcKhzqiTUFai+rPg9sYah8xX3W4varm1
Xd9pacHJh1WNoQB++KVfOKAMo6/qpRS6+KCek0Gqlkb5yphyYdQ8DEFIVH8W
3N5Y4/D4qrNTSLnJX1K50h6QVrtqWXZ7Ru8OqUYUrK+j88G7Hz73JWvdyE53
3OH+/chHBkeuXx88QIpGQE1y2S80ghntV0ZvhwnlK6lLJqo/i4SNX5Gw9h4a
Xzn1YirvptfrNOvFnN3Yq2XTpUXkKyArPzcFUZbld7s6fVp1e7h6VTzySJga
iAiZSRzbfkW57tKlyyPfv8xI1PgVCWvvofFVZ6ecKUgf8fZGHs7bhjUFZ1yN
4dCWbf6+dW6o5UrSkXR70JeoQDrSpwh1vW9yMzt95oUL18Z/0BIiUeNXJKy9
h2m/2qtVytU93O44P/jrv6gunHx1cGBkorusg6Fkde+9atoZWkD6unVrYMLC
tA/oUCozjuLaYZMnIBUsXyUJiWrvXOYHnZ0KJjLe3OuZ3xuVtfpsyOvQ5KtP
fnJAR0a1kaZNxoJ+8kBTKHehYDatSEO2XyUEiWrvXPiqXips7LRbjXI2t7a1
UUq71JXZns1s4UztV1GKshi0sSjLWEw30jBR/Vlwe2ONufBVo1yq7oI41a1k
gagKm7Wd2RmyJpkffPvuwPnBkQrKUSB9nTnTO6JYt9CiFZ6AdGyjVqL6s+D2
xhpz4avtklzcJrvR2HW6orO3vTcbzhrfbfXgIChLjCyf/3xUyrp61aAtImtJ
dyydkfToRaNvfDgS1Z8FtzfWmAtf7dbrrQ5QVK1SKqR7xJWpLxpfeXShOCTQ
8swzkZzeUbKia+jQ8q1vBfIP5SgavRieOVBHovqz4PbGGosQj9NpNzftYm1B
7O1+AGkAV6BCp5eTJyPxlRJmCNxFV4gOAuUoSnfMV+Hg9sYY8+arVim/1ppR
DUaoxhC8+WagKIWO7lbfRQHdRK9fH3CUQlYhqeAp9GVYWR+MiOjtnVdGsuki
Ud/vvPmqvbYMfCWCV3xG4UePspHZY6iYBFQWcXQoy9wPpbiQs4nqzyJye6cV
Tj53JOr7XRK+6rTbw81bHaftaItAz4KvcjlRKIQpaNROriyyEwR6C3UijZLu
L3zoJao/i8jtnVY4+dyRqO93CfjKaeTT+cqGnclvUM7qtnbK+XSmVMfd7XI+
V6qUctmK3zliWnwlrd9oy5IOCTQtg7xS+qtLJS48TZ9+Cy5oiLkdhiJ86CWq
PwuWr2KNefNVy87aoXzVqWSs3JZ7yVYONvbkiW6n3ajk0rbLV53dsmXl3Yta
m7CxR+6fJL+o7l1Al5UPEq703FlWP7QwSGUz3hLiNao8iuUrCrZfxRjz5qtu
c6+p6XAUbTuVrnqMtl1KW8U6PddplNLeEadupzCYutNIWynqGjFhflGZjB07
Nkg7dK4wiEx0YSk8KlDeAtIaPv/IkUCRKSi5H9uvENzeGGPefNVHt9Mx0pZT
T1nphsc/7Vox7ecrp2HjkYadStkN71jLTmVqfr6iWI2GCxeuSbo4f/6VU6fe
gg34+9RT1+Xxxx9/9dKly8bb4Tg8Af7KDeWBQbfAKXnZvfe+gy9V3kIfBdsR
W8RgMBQo5BBETq09P5rNeqVUM6uFrSLIV55r1nYpZQXwFVBZqlBzD81AvqKW
9rNnext33jnaqjfS/BVueKeXoYNEiDAW0fCyOu5P0pKqS2O3d0mRqPbOrrFh
8c62m2k0lUohrXn/B/m3dz2zVRO2aoVUwdtoN5sYGw1qYBrFqqZrtnLPOVUg
tWa0aoRDjtbbt81uDDdvmq/XNxCU94IS98Fx6v8QdNlI6+yM9xUvrzk6UeNX
JKy9c+Er0apvNnzu7M52tRHk3+7OD+bKFXd+0KWp7m7Wssq7HeHs2BnLytp1
L/LQnR+0y3Y2U9nxJXqYfH6Q+pYfPepzphJ9kqE5rOScoOLEHhTRLPORooFd
v5FiDBoZ7yte3un+RI1fkbD2zoevRka33WqHmuW9i5x2W0tKM7l8Rfnqa18b
bAPDSPYIX41CziEq5Ebt8NTAjulljD6iQ4U0HSxfxRuJau+S8NX4GMnMLnHp
0mVpY3/++T+zrPc9inj/935vQ9LFU09dp6bvO+7Aa8TKirtx7Ng7x469a/XC
DH02c3rX44+/qpDbvfe+c/Hiy3AN/JV1wNvhLzwKL7vnHveyCWyNkT4EnCyY
6VsYjPliqL39MDH5+oMg0mCWBvhLV03F4Bo9ayiU++4LFLGEphjShKIgZd26
1dMH6ZNRlFLctGZtb19ScHtjjNk1dqn5ilIKNYDThHtANXCZzGqlcxQtihs8
VfSAoO65x0eDcpsuGE1rZaTBIIz0FS/pnCBFosavSFh7ma+CIEeuMdIZJweN
fumUuyS/BXGL7oBK6VEuGE1rFb70qo7oX/Hy2qwoEjV+RcLay3w1FCD/SALB
sMGTJ13FEOUrbXkKt7zxhssqN26IZ58dHLxyxUACNMDnhRd8qURBH7x92yzt
jJS+L/pXvLxzghSJGr8iYe1lvhoKoBGjEHXkiEtBwGa6JggkBlSjL0GIS+FQ
CpLyFfyVDqjSqIWnFGmHKqFRRCyWr+KNRLU3CXw1xvzgKpkd8+YHfxZkmFpZ
ef/LX/7GBz7wY+X4L/7i/zJef+yY4/1996mnruM8IDz/8cdfhW1j8I7Vn0aU
83Q0ZgfLFKNyeE6QkTTEYH6QShogKckkosYCOt3QlSmMBQUwFMbk+oPUKQsv
kMsUosyj2NOGJshaTdLvr+D2xhqza+xS8xW15FAblJFzbt50GYOa1kct1FkU
CVC6u58+PTiOpipp4HrkEXUC0YhE9WfB7Y01mK+MoPLVF78YyDP5fM+UdPas
m3E0XAyLWFCaMrp1KX7yEX3dE9WfBbc31mC+CoL0Z/j6183EcuJE4CpdWD7z
GfHRj/qO3H33EDetZ54JFL30jBD70RYlnHV/HtVla9YuXokavyJh7WW+Ggqg
HSO3jCFNAX2FL1kIHKisp0OLnrhP8pVxSWhE0FcsgxknYY/oU4p67OSMKCtR
41ckrL1J4Kvx5gcBxRdfvHTp8ic+8V8n1/JGLRiNeOLEW8eP9wIGV1bep3OI
q/44RJncD+cch07wyQBJjHZUbow+SxgxeaB8HdZz6PUMxqEhBvODYn39/Qdc
e3fzyLkvWeuHz1dYzp71yWM3b6pZmlG++vCHB9foWd9XTT9Jume+vHEkEWio
fKWb2kLy0oe/KKIcaGxvjJGo9s6usUvMV+vrymCeI2XR8oUv+LgLBi8GYstC
rfTSOI9fcdASFWjep1761OUetqNQlvJkmtrLmMp+VA00oqWOtjc5SFR7ma8M
0GJsvm+dmx0LrayMcxfwDI3KwfLoo4bQQviKjakCqf0K/lJTGKWykQQhSlCY
BFXW7erVEXKiKqDPmWL8UTyQqPYyX6k4ODASxF3Wwewoa7zym79pOPjVrw62
0T4PXzHV/ozqmCLA7PtXLoseS6j4skqxagzqC3os85WCRLWX+cqAw5Wvpl4o
OUA5f/4VkMSQN2geVMpCeqTzGLGEIJjpbmNAL+NRHwXrgyFIVHuZrwww2a8W
UL4KKZmMGyIktTzLc4ZHTwmM8dHlq5HWNNShpKqgjvdTCaNme3sQEtVe5isz
gLJw+J079+fW0yBfCU/KWhDDe8QS5Mp13329iEWQu6RNaUI3TkXlVIzqh5kG
MFHjVySsvUngq0n8r1594glltC8qZZkzSNxzT8/f6dixd4zHLX96+bHzM1AP
K/QTAz0UCqd6YCw44uB/JbHktqwTJ8Tv/M63r1zxRQYp4dUWiaRWFLdRVUK8
mBqyMBG04uQwavzOeOstxiC3cxSssnw1DcSBr5ZnrjC0GEQvJZsEujEonlcy
R4Q0Q+m8oXOCnnP1xo1AZ9ShlLIfbV1sitW+v1kMcg9GAfPVVBAHvhJLL18F
FV3Eomte6NfIGUbLE5nQPEUJTRqsdM95GuJNKRGobyilKE+LMr2IXToeuZ2j
gPlqKogJX2lzhX9ofXPubHP4RXFUQEs+JTRJXEBidAUN5ZpbtwZJCKm/axCl
sHw1FMxXU8FU+arTbjuGo07b0VZ97nY69NgUqtGfK/zph0+8bZ0QSzhROJVC
oxSVQmUzPd19f6LVpTIlYkjXDfVoHdgGZrt61ZdOJ8QgBl0adVu6WkcUW9aE
9q4pmsuw/uFpYyVChnD8LHhLwFdOI5/OVzbsTH6DctZ2OZ8rVUq5bGXHO9zZ
zqGVP1uhl02tGt/8pjIOm6vrH/zg/GkkQglMPh+9UDHp1KnAy1CywotRjqK5
bqib+kMP+exXSjwjFYrk6hv6OoyohyqupBcvvqws4RFF1ppQHov4iijsYVyC
JATKENY/0jhJmAvPV51KxspttWBrKwcbe72ju2XLyrtHW5uwAUe313KFzW2n
o8pbU+MrzZD10wcX2pA1Xlji1AtdKJbyFS7gKKFbvfACxXqPI5EawejysjjL
+fjjr8ojcKWIZsua0N41NNfrfn9VI2XlXOUauJe2COsfDjqEKUdFTD+7XFh4
vmrbqXTVJSaxXUpbxToedep2quD1zk4jbaXqjrORT6N0VWv5KGs61QiYKLzb
+tHcCeGQy4kTI98CA0f+4geF1ciBJgU5lC4ojYBIJqcX5TV0pQ/kK12+0iU0
HZNII1GMbMoyuCEVAEIbW76iH5c+nTGJerggquWi85VTT1nphqfgtWvFdJ+v
GnYqZTe8zZadytRQA+y2Nwsp0Ac7/mpQjO1U9s699yrj8KdegtG427Le146M
pl0eP/72yZOuH+mpU65XqvQj1fMKoqvq5z73urwXVzHD2y0ve6G+lhkcwQuo
1ys8HJdIW9UcWUO+4oi+svplNGkh1Md412OPvSavgW39AvqQJ5+8LusfvWKr
XsNl5kb8tGkORvwc8NTQRylNHvveRYZCDlPgK9EqgnzVdre2SykpXwF3pQo1
d6snX/Uv7zYyKbvt56tpVMMwUUjL0gUYHlr5yEcG2+i+hWpRUMYG3XpDJSiQ
TOjko+7EBX9hhNJnKiLHhEJCUKDlUNkM2oIGPT0Pf/hDhj58lfjH4pXGJd6C
FN4ogtOEyvIUZbPVBZevRNczWzVhq1ZIFbyNdrPZabpmK3fHqQKLNd0JRE+q
am6msxtTnh+UkEGFmvdS13KPKLIWMxgtZ874lqWmHELdUOEvENRXv+rO7glv
mMsPG26nNhkllyDa82VWQJ1MaM5AfexEHFOTjPqhs37Gh9A3GtMnrvb9N8Lz
YBh5L4qmHHRvREzX7L/wfIXzg7lyxZ0fdCmpu5u1rPJux50ftMt2NlPZ6XT3
NlzTVdEu5Es7Hd/d03cD+9GPwkcmUBYUY4i07qWZ8AIfiPS0x5lExRBEjc9X
rgwXQvQBK93ydXcvfSoNJZMQ8tErMGvDjnyjMbGG8OdjDM8zplRVn8sIr8Z4
zYwim0V/+BLwlYtuu9XWPK1E1+lJVd5Ox3EMPlozcVvV5gppQR8tWmJt4Jpm
UXy3oA9TkgG5S0QQQqx+dlNKRHBEybwaNJX24INmMYySm57weaY+A0ChQYnL
hJaPMUoKa4SSUiNcvlKILnpE59CPaKTPcEn4anzMpBqhtiy9gLbIlDVq+ehH
3d6r6IN4RNeqKC89+eR1SThKvlMsOD1HRytIccYFaiUzgHKKjKGMqdn5DFCK
CCeWVX++6+i0GW7v0i9TVjmxCPMPDQLVL5AHRzKOReerUQXCOPOVCLNlBRWm
LFmi+IadPt37HacHpb1dn+uXPEYn2uScPnCdzAaGo0wa9rFQAebnf979K8c+
5UzLr2nqbgxTUQ8p/UITgC0x/yGQqk4s0n41xnuD7qLHFU5WRFn4RpSg+BBq
0hXwUddjishXYxB4zPkKcXCgy1r/7x6zixLoiRYb4b1y7VrPGhNeQD28fn2w
C5Ry+fJgF4Si/X4ID7W0X7z4Mh3s9Kws+rijBZ5MBx21Y0Md5HFl5lFMkKZV
uUapm/yspK8pFTKnriJRtgQ60vVoGvluDLCS+rggrA4Xyw26ygA2RNe1jR9O
SGODJNKIcm8i+ApBkpG628HaYpLDD2lBmeG554azlrKINg0FunHDt5iFLOfP
vwKnvvKVgZikLCQkx53RDKlIbvv7A6EOpCyctZSnFHYKSYMvyVOPjtSnNfXp
A/pYxeVj6nwVxORypQ9pv6KiF3yVyueMzTGq5PTTtohsNtRXJKixutLK8tUQ
gKwlAZQ1TE9MZp4HKB/8oHjjDVXgoaVQEMePD3kI8Bj1y5IFHitXxJZFsU3B
sNLzClpeins9qlqqk3CKBlCL/rBVckoro4bKZpY2f0dlFSzKtCaepfIVHFQC
dmYnX9ES5ARCOV/KV7Q5StAoPfsHf+C70igUKQeDGmv8pWD71QjQ4qP1woKW
sTzzTKTL6MrXlrcWNmiLV66olym/G0BQqODov/5UftBNwdJQIyUl3YVgnziP
7ft9DJSCY0qRPXROoAqvTEEGvIoMtrLivu7SpctT77yULelkq661KR5c9Ebp
HEKXtqQWSPiUhgpFQfLVvjZlGSRQRSSuxeGrScJwJsFPfu7nogw8piyt/PTo
0XeHXnbkyE/64ULvHztGrw+MIbrjDt8pjFVRIk3okYsXX8btkyffohnvLS+6
R3kL6KEnTvREu5WV95966ro8lU5/5+jRH8mawFmMtXnyycE1n/vc6+GhLnQe
AT8l3KCBSGMgJNjHGM4Dr6MBVsYnhIQFrWrRUvSUsTL6QWN8UNC9QyOJYpW/
fRJEc3voWkcSqxtGKR/60Mi3/O7vDrYVC5gschJf+f1VJC7dUEOfYPXFJ9im
UwOW592Kv/hSHKI1QVkufB1YXYQIUqKD4oyieBroKciM1xuNWjNKdhGC1RGT
x0a/kvnKhTTFD8tr8LZ14tu/FUnQGiNDQuzLSIEDcDFGNRrXwqCTX1KRkboY
VSdBnbl61aUpxSyDBW5BW73RFocaloym1LM6GLN+Gfnq+PG3gxxch05WKlOc
IYvS0okD+Tp9+iDk1VPBqj95bLjn2Eg1Yb4aAE3xkruCi9QNczkQvM1XDbVF
J7Po+eejlGvXfP1ZcSKlV5496xqLpIMEnejXy8MPu7ffuuVz61pZ6a1SBDdS
AkRmo1Ac2lH0Cpq2o5kf0LkdG6L7soZnPqSze7qwJzQ3qnC/qVHN3RGx2rdf
RYx8jF6ThSCKhanGAKF2eFzMAlQMGEfGS2i6Ay5Di5IECGMVgzRE7NXSRwgE
J7pShrxRChjGAqof3Kj7aaCLLBXVZJHLy8q/ys+aEkAk7dWW358fj0gJUInv
hsfS5sgcXNKVK0g5VeTPSXycJofkq7HfHkRfC0IUC1INH0K9Hf7Dvz94443A
4aCswzXHcuzY/OswRgmSWmFoo373yCPubhCnhRS8BXTDr3wl7DJFbMOCGqU0
hekX0Dl6KeBJ6oO/+sSoRTw3oChOHeguRbNJ65mlRUDqaXSriOKXrswkSh/X
MaQvvEVOho6ncobctSBEsSDVUBFkiofOKgxLNtCCPpOgnjz77PyH/4Ql2gzq
YRQQioyOB8YS/Uq9KDKbpQmBlj84yPI76lOioMymP9Yi/vBBuuTp04NtaVKj
gcwhCnKI/QpBVTa6LpLixhAFkmdOnXoryBYXBSFS2YIQxYJUwwCgLN10/vTT
wouulQeM8TvwWwnXoCQwtJw48dYi57EZQ5KZpMCHhuqSYgakESJRym//9gxr
CF8u/B5Znh1Mrs0tv0QqKaFgpny/eC8WGSgUosPKK/f93viKT5Tivm6FKmKK
Kynt6fTnOKJv57R0T5avJsVTT6mdAHjMo6wbv7n+w3sMSbSwGNUKpaDMDyI0
KJizoIVFsPxHbBdeBto0/OhDgU9PsYSDAGCUmmRoNlUko/B/KjVmi+Dh8H2F
v0LGbgP3fvrTf0trC/xGPf8xyhJ7VC43eKxiCAWS1N02UIKSEpdMkUrPBoX7
0UdRssLW0XiiKJqdLl+NtOSZXj22X40J3VrhqYS6wvi9i+vyhxV+/v70TwM7
M50pA7567LHXFP1i7LLIclrEAsPZKGnAuIZx9IUvDG9jyDqM4cXIh/g6hXXv
vnvIo/xLqqn+sdLjCwua5pS3gyZIjWbSeq9MetI5OCXLlmK/wgvkkt/yUVIN
lI1VkgRGkZ2koor2q1GXPAuBpK8FIYoFqYYZAcvuuMd1HnvoIWpe+PSn1fPX
r/vMEZanF0S3tET0B/j1Xx9ztMapjMfbuigIYhIMcBj7iq/p1Ovw3HOGg/Bb
pmvBVG6n3QkHNSUoKkHBXfgrQGulWPipGqiE8ERP6Id8RaMy0YVjPN8J+uQF
IYoFqUYgjPJVAI+9d99D731jHe9THB70GSKQqYxzRrEsn/lMoAfI4ReFSYJm
JOHXRHpehScxsLzBDhor0ILUBEcqdFpZelbo/mPUGA5sIw2kenYvahAz/iYq
Ir2S50pRJMMJhwpgFy5cE375Cioc4uYaDv80xEIQxYJUIxD6RKFnvwrxLEXK
gq/m4YfdA6CevPSS2vegT8L3SO32S1fC1S59OixKQi2lhKQNHJpR0HhBodDj
ExitKJzAILpxo3eQ8hgIPHhQZuSTZ6muh1xHBzuwHN5IjUJ33aXWhM456vOP
IJMEMaQM9A6PFQrJHoYtBXY15sIy2rvCsyvTeUbpzzDUbSwKWL4aB0r6LHkw
oDf8bOWItMmHKAUYUyZ3YfgArT355GgjeopOVkePjnb9174WZkv3G3DGLA89
pGrQVt/yHOICJ8tQUz+wFrKuXMkLj+vUSn+dQDekTwa6U2xHwNUgmBm9WbA/
0F5Bt5VUEvI3Duojg4x0r4kg93UlPAf+0myKKDqGZOETfaZS8gEGvQi9ale1
fDKT8JVYSPvVvPIzjITiiy8qR1594ol3go1KcFYuvG70eTh//hX4MaJpBOTS
omOXlZX3fvmX/4d+/K67fqwdNC6r+rPgU1i65Jk/Cb+xn/Eg/I1DCmZdWFnx
mazhg9LSL/zUnwJi+kXmf7jnnnd/5Vf+mzz+qU/9l+ef/7NPfvLvaQWgel/+
8jf0j+Xzn/8r7WMZlCefvE7zLdBAHmgynIIXyWpAV9HXtKWQ+RDkxmc/O1jr
FrblZcYMCfI4LfCcVX+mBZqVAs/q1dAXzB0JnJ9hmjAG01ru7w383OTuGCwc
9t+fXZc/VT1HwYMDkMHuvtvtwB/3L75w5UpY+FuUIn+4dRkvSnr2oIKihf7M
L3xBfTuIQMZFIsYr+fxAxtAdjSy/U9PQxo76CYBQR81cVOr77ncH21QHhEqC
JPaZz/heqlsspSyH8Y+YXVAGNioSl/J5opQV3W2Afm4y3icok56ukMrw85Ck
WKumfH1TiVVcEKJYkGqMj5CkNFoo4rv/Zh2F+fe+sf7TB10eax5xfbfcdQr+
5UDvCdCppP0WxgL6JeoqkrH80R+Zj4/qeBnxCTDuFP9YqDlmPNaKnv/KV4AS
pd5EF5uWYSbSkgyDGhVP3cqNPABKijHNKdWMjOW553o/RPicIL0erqGfBrVE
BdnrsC1UX4bKhFjpZYi07tEHH7jRbSCIxKSOKf3qRXCmYqlIyqVAUB8MzxRq
5Cv5oklYa0GIYkGqMRGM8YYwVDSb/A/uPOd+XxrF9ZZEPHcOeExfqUQGo8nO
hjwwkqORdOCZfFJSJmZXSi43xOkCBIyvfS3wlKQF6iqppBdWjH4gwKDIYSQH
uFHhNyzw6ekxy8pnhX6SSrbkoE9j1A8QHkvvCvlGcPkMySHhz8SuAk8O8X0K
sqgbo6Tx01bySIS7NwTx1XjhhBQLQhQLUo1JoUtZAXke/vG7Jt8tWtbXg37y
ZFHED6om4MDX9R1UNIYGfUQp4alawstIbvwY5EuHM85SyVbovxLHj/faTm3U
iv4IHxd6g+P3gFyH6hiKiFL80D/5l15yL6MJ2+E5eNfDD/s+FoVCabSOnOKX
DzF+nnL5DGWyjy5ko7sN0AKMPSp0YjEekdkqFPIJ4qvJA3YWhCgWpBpTgD6N
aJSv2gE+qLKcO6d8uUp3hd9cacDHla2UiUhdX9P9n8cuMDajS2hRZgmRwYw+
QsAzVMeUAoNuWgl3zoTnKJYfqcgono36mEKhRfF0woghzJ9A70JlH4VhWZ58
8rqiyum/V3gXql1Q1Vu3fAqdMWxQLskh19vSG071vujQZTDjEaO8xPLVkkFZ
hcffgXrepMOyAgKnBZkUdv71evdsz4D/h0fWjeMXBteZMwNOO316kCQkunwl
jUhKCZpeMBaoCZ3WP3nSIPiBTidzsFAzjtH0hKNGrolAH6J8qECVch4fN+Sr
lXwsNGFLUPJh+gnLBeXl9yLzzMjPWTFB63IazdWs/5pIJyv5oqHry9NFY6kv
6HiL0ehQnqCojRI6Xw31moiIBSGKBanGrDCi71bvSlNucNh16U652Humwldf
stbf/bAvEFt2WhiVinOFkrBL2sRgdOshkAonwAAZmoMChDG6OKBCQehMJZsp
dTQc+7qFWXo50iLT5dHEVqC4odCiP0RJdke9r+ngMv5kSDPgvj/gBf1jjRbp
1X6KYLqOIU0AqKtdiqu57tipg+q8wFc0E6DiIjUGjCqhcdV7ZTGgycUqiQUh
igWpxmxBhS5ESN54SWs6AoKv94lvIRCUcs2l+9axq+z+8cC5QiaUoLl/w+W+
555zZ7IUAUkPfEOvfkloSErAJOhX6bn09/yRQCjSM43vkyW3lIQD+usU32xo
iHFiUQkZDsofRXlMt7dAZaiiTdOQUs5HCz+qnziQYQgb83/qkGfDs1oZb1eU
dLrCBeVV+IrH4A2j9UlxBNXzXwXdOB4WhCgWpBrzgcdjrz7xhEEGM15s5BHv
IXIasXOfSjqu44QwCHWSsuQYgYEWZEgHmtJNTKOmxVNmJyn54ACHv9SdCSlL
SmhURUXBjLIcjhe8QHcPkLEh+krNipyAUExGUsgx0gidqKU8htZ49LoMl44U
UKIGYUn5nPWBT3+wLM1dIWjJ1+gwikn0oJ6LPuTGoe/ifDKLjJ7Kr8tgOoKS
20iMklDiB3ee0zsSSimgTOHAB5r64hcN65yC+jPUhckyzQbSu2SMIZXZ6C0v
vNDrvcrCEFY/bZRxvMgPxupP0kmuGConKGONLi1KH06NXUrGA2UuUvGIUKbY
FH3fKPUpxfgEej18U0ESjjWuShhkQNPVZ0W+0ps29EWcr2/BEeJipyIo+Jpi
lIQS//hd10lVocp9f+ZJqQ3hrzzmGNRFGiuC0zj87o/k/fX66z2aUtqEE4V0
JEqpBgnq495iXjg1cPasL/hOt+SEjBH6Crp4tGQMSkdQVcWpAGlNiWrRXZh0
+5JxZgTdZXVj1/6+avejkKfgdvxARjUlRZSRjParUcH5kBcfI/CVCDDgKxcY
Oc3IY6anKYOUGsNxEt8dYu0D4Lqe0fhfDtCsDbtBzpNAU0RRCvNvD4oFxmoC
+cCj9EENg1Fa/t1ggTcNEhcOAeM6U0EyAM2LovgYyBsp1Sh2J3wgDGFFDw3x
V5EfOAq61Mce26V/R9J2JLlaV9ngsVTwG0klHMkGNVpn1sDy1eJjnK84XHmM
OCn59NNGZguaTsLjX7LWf7jSmyP48R1Hf3bc55mv23mgfPSjai7fIHcpDDXC
cUfDjkBzlIkxsSe/8Yb4jd8I9JZXXidTxyjHh44+OsapcLLvdzYwzvHJIxcu
XNNvUeQr+mNCTeWKCEfZLEQXlu0y0tqM5CvEhHwl2H618Jj8KzYjZFKSSla0
9K1hxj4DR/TJR1rgLOpcypSWnJhDGUNmGAgpSsTK5cu+UWlM/YfBlVgwwzCN
gD51qhfERH3CpZwWZJwxxmuHD/xw+jJeJojWpixKKALUc/qEfb+vRZBJfH8C
D6joN86qMy8MUSxINeaI2X3FZiCPhc42GgHd9Qd3hnk84GKy2LGNjqlICydO
qFlKCgXfrhxc1CeB5nH61V81PBxIkvLkMJ9coVeVKlzCL5xIBwlFnglP6BSi
SekMsB+w6LPws5lxknE/OEBmbI4aD0vCV5122zEcddpOd7Db7TidrnoN89Vh
85XE0NlGBUEUR8ov/ULfqEWcB4K8uLHcf79P7ZJmH6FpQ0h3QS76oCFSTTao
jtLsrKuHlt9eF6Sm7Qe4QOgwatb7fsfRcFWRPkp3xtBfd5jUZMQS8JXTyKfz
lQ07k9+gnLVdzudKlVIuW9mBw91aKYtJt0q15kyqsbSYG19FmW1UECq1vHe/
m/ILKEsZicpi7nS+DJ3e9/1BMTR8Q4mRCZnox1QGGE+n+D+g/Yp6xoIohfrj
ww+rLqlUEDIa50WwC4QOeAKmFvz4x30cTmnQGE2s00643XskK9PssPB81alk
rNxWC7a2crCx1zu6W7asvHu0tQkbu3ubxXID9va28laqRGmN+WpufCUizDbq
14fIV08/DZQl+v7zQX6Dzz//Z/hOdACQF1B2omYcqubICTtjkWNful5YZOEG
FKhCqm+ZFC4je0QnB90jgpYQT0sd4S+doie5iBbybMTC81XbTqWrLjGJ7VLa
KtbxqFO3UwVPt+800lbq71s9RbCzXbIyG1QptPwYI10qY0LoqZ5D8OoTT/y4
v0r9wZ13/sTbfufee/+ntv7ot3/rd+VdNGuuTBNtaRl06WXGa+gFmJf1+PG3
MMMwiG1PPXVduRfedf78K3L3scdew9y8H/qQISnxZz/7Op5VMgMbQXMCK8fh
jZjsepVkFVYSOMOL8JqgdMQjvXQ1OK3xGNAfNcWHjwSFHKZAV049ZaUbnsDU
rhXTfb5q2KmU3fA2W3YqU+tLVNVCZq3Rpg9g+Wp1jvLV2Dg4GFjmcSPUGkZl
g4sXXw6SE0KmyeRzQjRHZQUrqZNSM5pc7walr5WVnmKoSF+KcBjRLqRY7+Et
cCO0VxEdo4hwY2Baz9FFtejC2+w685SIolUE+cpjoO1SSspXwF2pQs3d8uSr
usdXe5uFfGV3NtVYYiwlXykYOtt4cCBH06qXXyVEyULrtHHOa9+fToFCcXen
FmxjAB2QCdq4aFIpnVJGsgsp5jWkRBmisgj28CjQmxz9Q1h4vup6ZivXhF4r
pAreRrvZ7DRds5W741SBxWDD2S5ni1ugCTq71a2dgQWL+SoOfCWC5SvNRBbU
Xv1HXB8m6jXE+yJoTAUF0CmPkvQY7osuQmknyJHDKJNQB6qh6a0mxKhUGV/7
Fc4P5soVd36wA7vd3axllXc77vygXbazmcpOR7RqmYEamt8lBizmq5jwlXG2
0XQwqL3D2Ylc8yf39xbsoDMF4WKbEkBHX0dnIcPTlQ+VNPZJHA2WO+54X04r
6LWi6ziPsQJyFBzm1OES8JWLbrvV1lyrRNdptzuHWY2lREz4SkTKCA1HQtqr
EI5xoMHG7h+P5omxH+CKKV8XHrdCaxXRkrMfEEcjEeSYoT9zpBW7jJju1GE4
loSvxseCVGOOiA9fIagd3jQmiy++GP1hZjUkiqer5qgfImboQlSIxhdkNtev
NMbR6M9RV6UkDQfBLGSxm4gIbzidsxgqfQ29jPkq9ogbX1GMKF9FwlDbPhHz
5PpoiHAiij4JONTVHBHkbqq8ES6TLveKfZt6vYKUNTbCNWWjt5tuVYvC6sxX
sUec+WoU+9UICJGvTGlUw1glSppEDdE1rP1+foaRnkaP4CTjJPJVlPfSDzLI
qhYl2wPzVewRZ74SI8wPjvbMIPuVRmUyCntoxaJjJAv2an+9iaBgZCXmSHk+
qIQT2q+GtkLKV0HhVvp0bZCvGvNV7BFzvkIQMWY67TWyTYCq+Eu/cKCyyhix
k35E1x9XyXpeQcle9NQKh+OspdivqFOrcdaSXs/yVTKRCL4imGZ7dW1OExHe
u/+cYdSPmptiAkB7jfrjYU7bRUd0rzC2XyUTzFfTRBTBafTcX5Mginw1iSfn
QoH5KvZgvpoyohimDle+EqH2q5HIahGSxoSA+Sr2YL6aCYamuJ/MfhUdansn
kOJmpEJOUWZjvoo9mK/mgwnmB0fCoL0Tv3EW8tV0n8l8FXssyvg9LCxWe2dj
s6LotXdKEt3U7VfTldmYr2KPxRq/s0dC23uIFrORwPLVSFiQaswRCR2/iYHb
3sOdkRwVbL+KjgWpxhyRxPGbJCy4fDVdJJOvFqRuh4NENVYktr2HOCM5R8zu
y12QbsN8lajGiiS397BmJOcI5qupPHCmN/K9fO8I945is+LOPJUnTxHMV3wv
3zv1e5euwkPvXRy+YjAYjKGYN1cxGAwGg8FgMBgMBoPBYDAYy4eO03b0tQxj
hI7ja5/Tbofsxg3KtxvPL7vT3GviEuaxb667xGjXt5ugziyEuyp0qVLKZStk
zfoYobmWTXlzHdlaC77JdjmXsTcquUxh211YVtmNCXYr2ZRdhw1nu5zxvt18
ZUffjQd2t0rpdK5S3Xa0zhy7vt0q53KljUohk9lwW5SIzkzR2S1bVr4FW61N
2Nibd32mjr1Nu9xoC9HdylupUmO3krFyW3C8tZWDDWV33pWdDrp7mxnLypQa
oruTtaxN99tt5mHj//6zb7cZh9/hvU34Xu22t6105u/Frm93dspWquxuNexU
oZ6EzqzAqUPDq+5Wp5G2UvV4/AoRdJzeL812KZ2t7NbtdKHqduHOdsmy7L/x
77bnWdNpYbeYK+801jLFunBqaavoNk84aymr+Hev+Xbry99cj5CtTMEuFje3
W0pn/rtq7Pp2dydnWbnSWiGTqza7CejMKoCnU3bD22zZqUwtBt+pGc1iOtdw
HPeLbHiNbNfSqZe/7tstxeArrtmFKjRop5SGhjVsyyrhV1ovpl/881W6GwO+
6u5tgJpfb3VajTXLSlcu+zrztWIM+/beZsG1baRKTRH/zqyjXSumCjV3Kza/
QQZ0twogW7mCVq2QLtTc3yDH+w16zb+77F9xZweGbapoF/PZNIzf0sZ/lAJV
CQSq7/y1bzcefJVCBu6AxPj1a39CO/N3Xo9d325VU5bd6rbKIFYW6/HuzGY0
XdW+CRsOfBTF5ryrMwtsl/PFLdd6sVvd/O63e6p9u1ZI5avNLd/unCs6OTrt
3Z2dnd3d+kY+lSvvtb+X7xms2kUrtdX6P/7dGNivdrNWypUnhWNb6dr/9nfm
2PVtV2BGw9TumpUu396KdWcOgDuHYpftbKayE8NJhVa9NIiGym10cA6lAn8K
O3JKZbAbE3QapYynCrUb5UzWrti9CUFlNwbAFpVL+dxavat15tj17WYpky6U
N0r57Fq9pfXeeHZmHV3XpWPelThEKM2NeeuVbzd+Xza0yOnQvXg3Fxrk+P2v
EtSZGQwGg8FgMBgMBoPBYDAYDAaDwWAwGAwGg8FgMBgMBoPBSDS6Shq3sR7h
DHU17HacCd/CYDCSjGZtLW2lC6W1UiFnWSmM7B4VrUbZstLDkhh0K5k4BEoz
GIy5wNl2czJ4eY9cNEoZDNIfHZ21dKSkK6541d2z82vjvYbBYCQVHRB4LC/1
cQ/ddsvp7mzauYKdz6TtzZ1uq17MpKxMNptOZYsog1lrjdb2pp1OZ/M5uN8q
bO4I0S55fNVtNUrFYiGXyZfr3XajkLZShUqlkM6Uap32tp3NrDXau5t5IMnC
2t9sFeH2XMMRrWoxXYhnTksGgzElOK4qWGr4jrWrwECuzubULDfvU8u2rPxW
U3TqKSu73YXDXmKodi1t5Xa6orNTgeubPb7qbmatzFq1tlGEe4GIvLNWpriJ
SmYNE/11Gpl0qdN7VwbIbq9S3NxjwxaDwQiBU864qdt8hxq2lVrzFDs377Hd
+H7J/dsR3TqQjONdkHazJfd2RWcbOK/uIF+17VSqstNsNZv9NADdCohYfRGu
YWdcvoJ7+1nT3axLla21YpmtWgwGIxztOkhPqa3+4hGd3Vrtn74NOtquu+cA
c1Xbbu5NG+Qq0QCSAYLqbrvZkpFzvFx3btZKx7Nf1TtOOW3lN92797bWNncc
p7FWKK2BDlnGjFJuYi0H7pUZd72kxJ78xmAwGMOws1l0GcMu2YVcrrjREp1a
KZvKrW2s5XOlWrfdcBcpWKs2qm7qwnJjF85a6eL2D95wbU+2nUtnKtvt9o67
qk5hY7u9XcHshlm4t1XLWNldVw1MwbX12/9sZ6xUvtL2Fj5IZUueCuiU0tk4
ZBtmMBiHg67janAkj1un3WqGZ25zbVBrbdE1+FNF8bLC+7rCtckXNtl0xWAw
ZodmfQ2EqEpjEj2u41rPiDbKYDAYs4DTarVABmtNpsjFb7l3BoPBYDAYDAZj
9vj/eqA3wQ==
    "], {{0, 267}, {400, 0}}, {0, 255},
    ColorFunction->RGBColor],
   BoxForm`ImageTag["Byte", ColorSpace -> "RGB", Interleaving -> True],
   Selectable->False],
  BaseStyle->"ImageGraphics",
  ImageSize->Automatic,
  ImageSizeRaw->{400, 267},
  PlotRange->{{0, 400}, {0, 267}}]], "Output",
 CellChangeTimes->{
  3.599300879462144*^9, 3.5993010245373993`*^9, {3.59930107106544*^9, 
   3.599301097589788*^9}, 3.599558765523838*^9, 3.599560905997018*^9, 
   3.599866061831156*^9, 3.5998669077642193`*^9, 3.599904741442173*^9, 
   3.6000328576000338`*^9, 3.600175307761478*^9, 3.600588353867981*^9, 
   3.6007701267058487`*^9, 3.600868384988093*^9},
 ImageSize->{404, 267},
 ImageMargins->{{0, 0}, {0, 0}},
 ImageRegion->{{0, 1}, {0, 1}}]
}, Open  ]]
}, Open  ]],

Cell[CellGroupData[{

Cell["Selecting high quality models", "Subsection",
 CellChangeTimes->{{3.5328537953091717`*^9, 3.532853800428466*^9}, {
  3.599301136108684*^9, 3.599301141051126*^9}}],

Cell["\<\
Only models with high accuracy and low complexity are used for predictions.\
\>", "Text",
 CellChangeTimes->{{3.5993011483324137`*^9, 3.599301223192924*^9}, {
  3.60017072661863*^9, 3.6001707278573217`*^9}, {3.600176188688569*^9, 
  3.600176282388323*^9}, {3.600176353667214*^9, 3.600176364586282*^9}, {
  3.600876362221963*^9, 3.600876362646076*^9}, {3.6009696226678247`*^9, 
  3.600969659787463*^9}, {3.6009729787118807`*^9, 3.6009730438477097`*^9}, {
  3.600973685734952*^9, 3.6009736916682*^9}},
 FontSize->16],

Cell[BoxData[
 RowBox[{
  RowBox[{
   RowBox[{"highQualityModels1", "=", 
    RowBox[{"SelectModels", "[", 
     RowBox[{"modelSet1", ",", 
      RowBox[{"QualityBox", "\[Rule]", 
       RowBox[{"{", 
        RowBox[{"650", ",", "0.04"}], "}"}]}]}], "]"}]}], ";"}], 
  " "}]], "Code",
 CellChangeTimes->{{3.599301264041849*^9, 3.599301274562275*^9}, {
  3.5995587750885363`*^9, 3.5995587783271093`*^9}, {3.599560926766809*^9, 
  3.599560927015238*^9}, {3.599904863928639*^9, 3.5999048687744513`*^9}, {
  3.600032869898353*^9, 3.600032870249195*^9}, {3.600868397200481*^9, 
  3.600868401944351*^9}},
 Background->GrayLevel[0.85]],

Cell[CellGroupData[{

Cell[BoxData[
 RowBox[{"ParetoFrontLogPlot", "[", "\n", "\t", 
  RowBox[{"highQualityModels1", ",", "\n", "\t", 
   RowBox[{"PlotLabel", "\[Rule]", 
    RowBox[{"LabelForm", "@", 
     RowBox[{"(", 
      RowBox[{"modelingRunName1", "<>", "\"\< High Accuracy Models\>\""}], 
      ")"}]}]}]}], "]"}]], "Code",
 CellChangeTimes->{{3.599301284748062*^9, 3.599301296744111*^9}, {
  3.600876423230057*^9, 3.600876424950058*^9}, {3.6008766203437357`*^9, 
  3.600876626344714*^9}},
 Background->GrayLevel[0.85]],

Cell[BoxData[
 GraphicsBox[{{{}, 
    {RGBColor[0, 0, 1], PointSize[0.01], PointBox[CompressedData["
1:eJxVm3c81f3//0+TEMpIEUeJEtGQlIunlEqEFoqy9zjnOPY6RigVMhKV1TJT
aRllJbM0XErLKDSsMtp+5/p93s9efa9/rtvj9h7H7fm6vx/P8Xola+O5034q
jUZLnUaj/ff///9f5X4w684PPcLLV/k/bQEGTmvsw60pTTsAF6Q+7muKRX0Q
GIynOrtZ/NT91rCs6PvxjFTUNjB3aWLpzXFKW9nC84tqE/EeAv/Tmfbwa/NM
90+3KQ1OsNpg/cuUJkpbOYOWh77Aza+UpntA55lry04fmf0/PcyAWrmcgU9F
lAYWSN2qdEp7RmlhL1BNpU9vixak/h5vqFt0P+XRCUoPe0Oo4aYr48mUZvjA
4qGEzd4llAZf2KQUvPF5tBCl/SCpWjtmhoTw/3RnEGjnhHmVKFPaOAS67ta1
tlhQeikHTnpaPZsSizoCrttvv+RHm0O9zxJ2dexNn0Un8ZRK/blY7q94tu/v
+RgYRGm6LVQeEZ22ZxjjaQ9zA34rlUn8Fc/8GYyhWxgvV4gucd4b2oDx9ICS
Ns1DVR14nQHbNz6afuczpVUZ0MuKvqotRcXPmAHrd3T431hG4l0d4r1yXSHG
mw1iwj5h6V8pzfCGxhjloqe7qPi1+sDHkZ3XZyRQ2soXpjwOyOv8QuliP1ja
OORgLILx9Ydu/a4ifzql4wPA8I6FKj2O0pxAiA4v+n3rAaUrQ2B0yMU+dAsV
X1oE1ObkXZdnUzo+Alxt7dK1wyjNsQTNIAdliZFZ1POWsPRmRXujDIk/xyzI
rsCTii/NHhK31I3tSiXxnu+9e4USD4n3wbzk4nfGGF8HcJo5TfJiPuGZJ8Uz
UbmI0p1ukNHoMOH413rc3S5wvP453s+ACsdZPOrdlOYwYOgkvSNalsT//ULp
MEmMvxUbNl0KfFDRR2maD5yzecb6spOKL80PeEQ+TFgj/8Z+cMVCzI8/ntJ0
f/Cou2X7+AKlMwNg24JV9FgJKr70QEgbHYvsXUtpqyD4pqXg+Dkf1ycU7Nuu
l0+ZQsX3VhjoxESLla2gdH0EXD6Zu325pvCfeJuW8G248mPWn3i/rDjtTvPg
/xNPI/9jzY4CGC8nuDpr5sSpDIyHO9hbfBDXLCC88lWZ5xpUCPyJT3fl50yF
fCoe8T6wniXZvqoAefWF5n83CaiUIN++MHfw/uR8QeTRFxoFU78sVUO/8IVx
E9rBbYaUVvWHlU4nvqlaI8/+oBpgPdl7FuMXCPxd29j0ArweBKtrleSEVZHX
YKh4v/U03QfjGwovdvEM/EqjNNcvbiel/K4uojSDAyvXZElH9mK8w0BRUGx+
1ASlb4XDpC87smQ+FV+IhJmTseF71Em8+1cf+3dKC4k3Xy8ne6M1Fe9OO9g2
JpR2xgX5doCfK49VrUN/oTkC/xajfK9RSoMjlNjlOZ39ic87wbE56qtex+P6
eILJE/0B/VNkPX7YXLs3JZ/Ev+OyjdJSjH+rL5x7e+BbO42Kl7AftMulayzn
x/j7we8XSR6W4iTehwTezY1Mw/UIgHcRWXZlZ0m85a8yZo69Qv8Jgk9ujHcy
3/B6MOgdtNpiPIOK33AwOJy553JGAeMdCv22BsqTHpSu58CnuZvDRl5R+lI4
xOsu+f5pCHUE7PfqfTbwBb8PKxj2fuzLo035iZU1tB6XuThRTGm6DSS2eDpn
05B3WwgviSwM4SXrMavPuml4L6U59vDNaPOFGHPMBw4wHH/1U24MWR/OgX3N
bncxPziC8t6GyshXeN0ZdO8ZlifNQ39xgSfSclHLl6F2g/snDrfd0CF+FKV5
2VfJkeQHLcPa976elC7m5luZ6ZzmJLK+60zjSxtfUVqYCW9Xm98006DWl86C
2Trz+n7a4XqzINxi6KNqKH5/3nAtwk1MLR358AGRIfW+kzmEF0HLH79bi9H/
fEEkxfHF3i5Kc7/H3x4zf1bMwu/PH+YlmP+j6o/+FgCvEvXD4wLxehDs0N5f
6/cI/TAE7jjn/A6WJd/jJVHT1Hw5SktwwKNfo/TmckpncqCgZ19fP1BaNQxc
TwnT3TMxP4XDo4EAfigkvCjaaqm0FlPaLwK8u3pjhzrRDyLAvWmdU+JHwk/6
7c/mF1YRfrxmSUWlIz9gA6vLrG3f/KY0l5f4D6FiQ7vJ92lSOmPD/GDkywnK
p536mvACtQuMeil2HupGvlyh2Mt51RQpXH83OFZI46vaQPxWxujZx0JtSld6
QGpk0vceXfRnT1BMVJE0w/zHYEDp9GPNhbsID5fC9rOLfqNfM0EhYmO2uwrW
CywYOGp10kyH0sUs0DaGMg/Uw17A+tbyKG0b5jc2dCiMCB03xefZ0DRjjx+f
O+Hp/GGZR2tOUrrSB3xVlvAHZWA+8IWSXwqF9Ey83w/kpLZ/VsuiNMcPqhoS
/HXPIb/+ECegk+v1AP8+f0i84pCnKIP+5A9HYxdXq67CfBsA59btS3NfT2lu
/RIioZVvbYk8BkHAqFR+tzXhcYt/+VAyi/iVSW4Oj8EhvD8YRB+tPPK8Ed8X
AvJRt1psn+LzoVBbLiLxsp/SXF7fdJ48oiVM8WTGAbhu2hiEPBuHgx5/Yk4h
B/0uHBpqZqwSjCD8vbtun6/6mcoXXP7+XaBS0lhE+Gvz2J3bNYR82sAwc8v9
Z2OobaFarbnK9Sfh07j9VFDGLuTNEQRu7dw1fQ/6Gbfeb9hmuTsa848zjLzI
CjmM/kZ3gR4ZHrW+WHzeBR7q/L48cg790gXGchyKfR/j+1zhgHrQZWUx5NUN
nFsv73MTR17dgfbhfEvTfMJz4MG0J090ST2hoNYWGmNI6XgGqMxPWzthQnjm
OfU10/IDXmfB3deDqSYj+LwX0IR+3jwthHx6gdSSiotGWE8Ls+HwiwuKbnso
3ckG0Z9r4/n2IV/e4G0q/rY3GHn0AZvO3fXXjxOeN5tW9307S3gu93r70RP5
5vrf+EbThqr7hNd1+7fd3duKz/vDBqMyWTVp7G8CYWB8HjNiCfphIEyNf3bK
YBfhs3+halIii/Co1OVUsaWB8EZfeVC4cArhrX2sZtGbWZQWjoD1e2IPZWN9
z7GC2jus1cLVWH9bwSkn5iMV1DRr6JzdLzzlKeHvvn69s8kbSnOs4dXjzd0/
PAiP3x1q8l70Ed4SU7TznI0IX+UjCmphkeh/zsDourWoG3mjucILyXH/tJPo
n66wJOOEaM555NEV2hwf16g0oHYDidbT4eaCpJ7f3/FkREKY1D+Z389p3FiA
vDBAXNNeY+56kk8tprBHx9BfrRjQKN58fHgLqfcvxZbfqtQnvP0bGCP0Fvtj
VRbIqn21t2kk/GWveFewpwX/HhbkRdukrHmEv8eGX+lJIlLYT2SywUwu42zN
TuSDDRdlY18PoW71htTDSZntLsgft15rNLkS4Up462UkBR8/Tfxxd/hvmJ1B
+JqVzBp2mU14MmuOfV2xgPB0tbVzoSWD8DTMMRdSDad0ZzC8bzgz+DwG67UQ
MN/xfpbzNezPOZAel+dkWkdpbr/RkuojdL0Z/TMcHK+0nWnD/vJWBCTS7JMb
xtCfrWHW708JflUUT3RryNfrdi54QHg7LswnvfAv3toqxYXgK/JqDaOTF8Vz
p5J6LkX51prDywiPC9/u9Ek8Svzxtqsgz5N3eN0W7iQ6D/D+xavOWTGdzqXo
Z47ga+UfpKNP/NBwd/bODXaE3zyrjPs/A5BfF1h9LG7waBjhOajet7chmeR3
saWL7xnWEX7lKjXlxdrxuhvs+KEvup+X8FqraOBoLYn8MIGu2B697xLWfyyY
YzCvob2a+J3zrQub7eoJb7KRtlExD5FPNtz2jYmv+ZfwZ7OkZKOgPuFtl+qI
UAHyx+3Xnn/5dNVkH+EtW2n6MflU5C0A5AfTeAWzsf4LgM2zpwxmY//bGgAn
dT5UZv5EPwyCwpzT83+4YL8QDAkNYy96ApC3EBD859lMbeRPOBTyFmwUYGYi
vxzYzHh92SkfeeTAe32r0YxCSq+LgKDOId63vYQvOaCHsasIPx2bzx+Xqad0
JldXfRhNa6M0l5d14k42G4eRPxvQLmbNkLqI8whb8JHeMH9mC+GlV0E79sd0
0i93H2gqG1tI+BBMXHae6YXr7QJVE+rLx0OIvxmfv5K4LZbwkaU6vUzmEvql
OygeGA1pLkAe3UH9LMwowH6C7gFVtFv8nkOUbmWAi1yJvtzUv/JjYs62CTFS
70kLKHb+sxP7DSZ0SHevKIpE/2PC/Baj0JELqL2gVd0pbHEu8uIFk9kK24pL
Kd3qBTMbAxRt6glfhTWdqe0PCF91TxPS63rQD9kgEvFlUlmXzEemWb8+YGOC
9aUPeD+YUXIH+eP2n/rnpE2vxxN/q+hIZZ1JxnlLACx+r9KW/hr9MRC+Ziya
GH1PeOvv9vtU7ox+FQoPlWRfSOD8hR4GfIybHczTlDaLAJ5v4/lJz/C6DXx9
vumgfDXhYUjknGFCNvJgB7k9pavDzqG/2ENyCk/ktibkwx5+eMUXKEkRHnra
BA4fYREeIu/3SRtjf9DpCvGn+8Z6L+B1bn0/pe2wbAs+7wlj1T8fb+lCfpjw
rqt1ugqL5B9BN/akRirWU17Aa9jzvOo0Wa9G6dk/HOvIetSu18t//hr9whuE
501EM/lI/SOwS5B1QoLUO61Kh7JeaeL37QNT9dZuTTYg/pCz5gdNcSdZL6fc
oANaiSQfabAfeKvi+v033zrx9AvrOd7P7f9Z7fW8izA/BUOb2lCPyQacB4XA
+V62zIQj+kUoDFZ8u60SjN97GCiJOT7rCyPrp7Lodd5QFVm/BCv4rKRPrU+m
DZRVaHxQ9SfrpzUgqJFQT2mOAzS+f3KgQoSs33eLdfEi28n6adn1btKxJN/z
O8bXS5fc8Pt0g9yFC4IFTxO/XxSkX8aXRdZXbvxhYuOf790TVu++l3WhhtLc
71ezK5lftxnvZ4LhDvaDIfz+M5nwcsx2iR7Wx51MuHOI39bFkPAgcOCUcYwR
yRf0qRbLjzmhP3jBq4xlr0cDsd7xgpPtZRyzELzfC/a/lN4zmIB+wYZj+ptW
JVzB3/OGJTP2yg/i/Jr7Pf8ffqx8YLWskfHaebje3PrFO+1yszzyEABxH6re
T6nA7z8Q3tZ6acg2oj8Ew/fQMLHgR8hbMCiyH2ssWEb6L5nmo53rNpDv2fyj
vpSWDfITBhyb+vBV3lgfR8KYn5yyUgjhg/miufr5X3w0nvY8at6N+cIGLLa9
0QkZpHSnDdAUq/rufcP62BbKzkw57ymC9YctxN5+3DyiitoOfrcvVpU3R97s
IPDX+aNhlsiXPSRE9ghp2+N1ewD2hnN+3rjfYw/qjIWloemExw8D7o2SfIQ/
O0PxdeeQR24/FimpLDpiQOrl4X3ajXUmJL+8PHX1Z6sT8uoGbowZCQuOIU8e
YKMovr4YeaV5wuRxlwvaZ5BHBjwu+Yc39E89zoDUb4/atpZRmtufpX5sLDMp
I/x+GhBnymO9E8+EvhLrxQlYvw8zQeT1Srms6cgXCyY/mV8rEye8Vm0rKjFQ
xPkWCxzaXiySWY68eYHKeK/Z002E5+Ghj5HjziRfRetFRQwGE55fdQ0/fvuH
Z2+YL36/7/Q51D5wQGa+Rfod9EsfSHZdXFCN/SU3P7lVmCYHTSXzCv+dknv6
xYjfZQnm9XRLEb4z0989/12G9VEQ7EqNn+9Ujn7JrXeuPFSYmMDnQ+E0HS6P
/8Z+NBQk5305NC6K/IbBt3d3PtqqYr4KgyTjeY9CdbC+Docd5p/mibpTmstv
tHMtPaiO8OthGdnf/h7rbVswmftSzYQH/c8OToZaHO83IXxmX3N4k3CQ8Fib
kb/uG/olOIBw5sPk0pN/8bnmacrtMrzuCC2f7IsM2vD9jqByjAF2nzA/OsIj
G+a7r1/wugvU3ax27JEnPNOke6xMlAnP/9SEPTQ3IP667PiaIytwHkt3h2da
PacW+BCelysX7EyNwvd5wpm22SGb0wi/Q7L9x7bm4PNMWHLc04h+B78PFtRb
Hy4uR23FgvHn9iu7qyj9X/29M+xzkSzhM7H34XZvRcJj1tOT8pOaxF9vz+uU
NDAhfOaKdFs9YxI+mSKDG32OUdqYDd/L92pvxHm+sQ9kXu2Nkvuzn+gL89Sn
O5Zhf/nffor0k/4jX7B+84Omqwu+3hMhPGrcTf61PZ/waOY35qCF+1dc/xSJ
f6W9vgr9OAykyupT9GqQ93C4oBOrZoz7i60R4GIxvP4p9pNcviSC26JVkC8u
T9faLXMEFiEfdqC7UiBTfx3hq7a92SYb/ZDuAGaK90ztbJEPB7Bf9vusUhzW
W45wkGEp1ZBOeJrXNH5vbwVqJ8hkeYe8a0BenUFOtcQ8tRXf7wLTY66uEuvE
97nCo0SL98Hf0H9dYVWs5i3HDcQf5Q70TzuK87JMd6AZ2uxZzCD1mOYOTVqy
D/HH1OeFMiLxyBMDro8xBppOoJ8yYVfKR92DaSSf1zmV/jqD9V4lE0J9Xz4o
zENeWaAoeXPz9ULCW6XQ1s/VneifLG7/Lp09bxJ/3wu2a4suv8pP6ndnx6YD
p1aR+u/r6g+XP3mTfL6mqbNcNYr4Ybd5mMHLGHzeB/LkDcw0bqD2hVSZLBkY
Qr79Ifkba4YrzpOLAwCKN8il/Zm3BUJWxhbRk2tJfa4n7R69+898ORDiM3pn
S/6ZdwRCQPrU1zEW+HwQLFIIMt1hj34ZDGuKk76GIr9c//OrsgoYRz8dDoc7
TTLVJcirVQQ4ROhnqY4g/xEwoFxYsPwz1he2oCBfFDernfAq+Ghu0Blh5McO
5vQqXX0qTHhNK1o831SN+OFt9tlD2VqoHaB1yZ7gFkPCb6GLZNf4EcKrfXZT
dPRNwmPekSXD5vfQL13g0UHN70qN+D4XKNh47rBGM+FVLEOjdcqfeYUrVDt3
DdVII19uoOGZ3jGkRngNlvVY9NCI+KHKhxqnzAPED4VSh+C+FfYfntB+7dAH
F6wPKhlg9e2MmDvuB3P7S89e7ZTSWMLzXZGTDclHSX4PbGyuETtFeK47mlBL
T8frLAh0Zi4xKCA8K6ckvS18TXi+JuOwjjZGeJYPXs7U4yf+2Cb1o210Mfqt
F+z7yPPlpiv6KxskpPtTnv6pZ32ghOF1bOQE9r++8GBu96nPhYTna7s3Wudh
PcvxhcnoBTp7XqLf+sGFmb6hU/txP8UfLOce5g/8hfcHwnS9wz99RUm/qTqd
522CGvIYDGKDO0LP4jyOFg7H424fNEZeufl3wGfnoWXYX2bags2tts/GTwiP
F/bZNxv8wnxtDyVH37Guzyb1Yu1jj6M7xQiPC8KNgpw0iV/2fxX64uFC8u1A
U9FqT3e8zvXLT+xTuonInxM0XzSocU9G7QwqLcHnPl7F512AWd+5UbIEn3eD
hjjjN5dQc/Pxwd4dh1w68Hk3kBU9ckJ0LvqpO1jZzxVcvgD9zx1Yo3NNPuK8
pNIdxJuON9CVCK/FtyPCbPfhdQ8o65gVkWtJ/HXv2sUyhw4SPie/1I8r4H46
t/70O6U+bSH229x++eQh/9WrI0g+F9tXE+sURXhks8Xn+HQg32wI1xLSnthP
5hntoqs+CWN9OcyGye60wBgfwltTlwWtBP3U2Bf4fl864Iv7s9z++K5sm5MY
njdh+IHj6I37FTiP6/SDD9uvukfgfHjYD3YMh7Oev8XfD4RNHv1njXF/g+uX
7TfiVhQIEd6SktZP1ZdB3kLAvSTxlYUC+mEIrKQbjEVw0A9DgPEgqXxeEvIb
Cj2/7hpPxfmeEweMXvD8Uk6jdEw4+OhujJuCPEMkhHz/qFCYRXjWlPXK6aok
PL+7yWkObCU8y55dyyeM8zZuP2SY46lR+Brnb/awft/RYQXc7+q0h0xvwdN6
eB7IygHc9ojWMpeTevOR6uUhgbWEdxmfZ4m0fXjdEX6v//yv4EHC98i/7t2N
wXjdGUx22ghzLhE/fv5U6YFvAalHs+g0n8tFhOd7ovYXV/TjdTdYVR4a2vkB
v0c3MPo3ZYnZdMKzW/8JT2kFwvOlE2cnQAf59YTTu6/xvzElfLrzndVZiny2
sqCoO1vicTFqL4gaz5hGbyF8Wlp2d97dRPgsX1C9a9Qa+yNvqDQXiC9jEv7A
e66MEOZ/mh+4Cla6aOJ8iO4HIb7rJmVzCZ8WDD/Dy3i+B/zh4WLDFF7kUTgY
wkIfvqgTQN5CYaZ60J13klgvhkLYxbaeH8qYrzmQNlfSccUW5JUDWwdmWv7C
/WNOGGhubHuQeZTS9WHQPrC1KBPnR07hENcwdXAq8sjlh3nja7sq7k9x8zXj
4DyFf1Bz83XqvQFt3ZfImz08qLWM0+9BP3WAyLHxDoYQ4cfe+v4d283IgyMs
c5LZ+GM74cnZ/8wJ/h143Ql+bjVw0zHF9XeCiw3VMXxYz1Y6QVfw9Z/1Bwlv
tVlbK145kfq03TXCc0004c87Z7BYHXnk5vuf4eFnX+cS/nLtNDfq3cD3ucGB
WJVNQpXoz27wRm7twKZJfJ8HTKuddf3bXOKfnnxXrLf/Q/K/w7e6nfeMkScW
BHxv29wSQPi76lq3sC0c6wMWRDcPJdJjSX5Wf7xBPAvnAfFeMBkZoZuWS3iN
mVnVnID9/3/7ESuOlxl/pLQqGyYU2XFheH7vv/lxk9UmNTwPo+oNmwZ6hmnI
r7AflP5IFVwbh7z6w+2K5QIrcD/E2B9WhGhl6zeSfO1SZyKd9BTnoQFw7oK5
36yXhF9l3s3F9qg7g8Eo8SnTC/snrn92+L698xA1t978tdHF7aIw4TV0dfoN
PVtKS4SDo80h9i9v5DccamhHzzSnEF61ZubMFmggfJ7bl+cWjPtd3Py9iF2a
W/OE8FmnvHHxo2mkvjxw0pUl9hev4/fpuxeoED4dhraE6GgSHtX1It4boO7k
5nfRiK4kM/QvZzDzrxtU30/4Gxy6socP+at0A969Oy9fLSR8ZfJGrdb8ir/n
Dq/Hjdm1P/B5T1gkLLLOcw2pHwPf/pq8uY7k5/0vJoeDdEm9WCp0uGzUiPDX
HD1kXuCKfLGgTmdG9yrM38YsyPrYFOPCJnweKBI29PZHnrj1oOI8xm7st4y9
wKqk7Z+QZMJnUkS+3+sM9Fs2aJnHGqTTMJ+ywaRI4eRNOdIP7T1GSx3F81bc
epClesP5cizhL7f0ibN8OuFt723Dt6dxv40RAHYWEd2DT5DvYPgpwaje9Az5
CwGr5H2Sr9FP40PBKJR2ThPrza0c2L1o0oVngNL9YTDj5jHjETnCm8xQ7fia
A5jf7WH8sEC5Vh3hZ69qlM8GzL/cfFm9OPbC3j7kzQG+hnX2tmG/zu1XXmr+
eMD7E+93hKq08lj3OciDIwxF0sO+bSA8RbjdjuveTvg53f5S3S6b8FJ1IZmV
8AR5c4ea7QPiUd3Irwfk3M43NB0h/KhYzL88nZf4U+ZE9tdrf+pBJuQ+t7Tj
1yLzw85bAR8ytxB+duQBzx9+wAta1LNm+8cTHnQWu2xTTsD3ecHFnJzJ53/x
4FKfnK+L/mTFhhVL9wf6jyBvbBg+pVcxhP12Jxscynl/1eJ5A249uMVxeqmX
OMm/uoxqH1c870fzAcVNotcW2ZP8mhehkMbvSHjabL/uyxjWixx/eD8t7cac
KvQnf3hVm66dibo4CDqU1mgONlM6lcvLzY8cky78vXAQPVT60nYQ3xcO3Xp7
nYqA1G8S4yuX6mP/TXOAvkwnK88awg/vSOlMxda/+JDi7eXFfpmbH8t296ht
wvl4piOYDI3WWn9BvhzhQVf3xaqFpP/4oct0/bCW+JOwqajfCg3S/+5SaSnz
wXkit36S+jdft76c8GLMH0EvxnzH8YCe0Y5l83C+A57wqVomRArzH4cBh9bo
Td0+H+t7JqTyPelLlCP+oqv1UqMf9/tVWSAhYsSz6c/5Wy+oeVqidB7PP1V6
QUL6u5GcUyS/Jeq9C3qD8xxjNiywpA9PphN+qi/pNFWXoP+wQbh7s3os5sNi
Nqwts4gJe4TvZ0Oj6ZqKjCeEt6bUnbMfI2+Z3rBFKHuWF553EfYBoXX7JSaW
kPngGjGX14Ibyfzm0rNsEW88T0XzBRGLphC1zcifL8hoSRa4GhB/q62x2bPi
IOZff8hr3mtoGkB4tJG8bJqP+4sQADunrdedV4I8BsLsbmbVOTwfwwmGiuhZ
GXLl6G8hcJLx5nwW5ufhcOgb3LnkMvqlRATIH3EbjsR68r/zz72Gq+KRR3CE
Ygl3Rft6wtfnn/peU6eTfvbw6BOlO0qkfi8Xn/gi9mfe6ALXYlY3jfzJf66Q
pL368adwvO4KS9KNBpwjST/LUx0esC2K8Ng3x3n/Yzz/aeUBIQI+C8yuEv/q
n5YUV4z7v1ae0DwvMl7jM/LuCceWeV3v+46aAX51n0VfzSHzwP/DaycToisY
Sx/hfIfBgpdXF245t4jMBw0Z05SPOJB6TFMnVtoE5zfc/kBpt/i3Geh/wmz4
vPx9g3AK4VNxr/MW1kV8PxvG/Gbf0ioi/pbE+PH71jN83htejj6XKsXz56o+
MCU44fGGhWS+ktVUy9mN80bwA/0qSQ9ZPF8V7w/Kkpv3T/XCfsUfTutXhktE
Y33mDwYdVTDnON4fAMeHfnmG5eD7QsHn1u2UPpxHcvsLM5UVGuuQt61hsJ5j
FmVThvxHwNK8Fjc5PI8QEwHbHeN6NrxD/iKg95mCpR4v4e1OqX/9p0qS/zrD
c6X2IW9c/7r+2YMv9zf2s9x6X0Rd7aMA+pszVFoMSm2RxfV1Aclo5csZuB9Y
yeVPXen8NPS7ThfoKG1ibMB5YSWXx1rBO9G7SH9ZdvdwOK8rqfe7zZS6nnkT
HhW1JJfDceKP3RK/+iQuE388djjyn9grqD0hufHVNtXXeD8Ddmw5E3MdNZ0B
/dfEdxRjPuYw4fSpKCHfWeg/LLhxX+3m0W2k/royGm953Ibw9vO+5ntRe1Lv
My/dzivikHr/g4R54vUI4ocmUct636cR/2OtsJePwfkgN58Gv9VWouP+N8Mb
FBffGRV5jv7pDfLhw0m5mJ+NfaFvBuOIHp73a/UD2c4vKQq4P8PtXxMcNFf+
mYdz+bvfoKvMZ4Y8BMDZ7F3bc4OQx0A4WheSfgn3C+ODoHB5u9FS/PcU9GAw
nEye/usM+qsTfFeqq+Lgv2eiO0N9UjJHdwbxoySlpMZJOln/I01TSoSwfuLW
2xa1/eWhuP8B7qDizubxx/1h8ICR/Ulm3XFkfQcilz32yyX+UkxnjW5+ie9n
gvLDDfIn8PyvFQvs3Wg5b6aS9VQp3j7hh/M4uheU3zdqccR5HLeeZvKfSmte
S/Kh0+i/PcOWZD0PHq3X5sPzcNz6iakfO4uD598yuflw0ZtmwTiyvoeymo6J
4X4Ht75mFPyudikl6/u+v89paSVZ3+ibpfRuPB9f6QPyATnq63G9//v3B19z
V0UL4Xr7Q6O0wvl+zHfFwVAYfLAwHeurymD44vv1zRief6CHQECIZFRLIvpJ
ONCVt0VlpQhU/j+ju+Yi
      "]]}, 
    {RGBColor[1, 0, 0], PointSize[0.02], PointBox[CompressedData["
1:eJxTTMoPSmViYGAQB2IQDQYHoh0iHq2u7+LgOgDhxzj4ZJikNiVC+QxxDstk
Xked7obx4x0KCq44hhRxQ9UnOmiu+9U3fwaMn+QgpDF51/ZvUH5CssPN5abf
J+TxQPgLUh3+urLlvtkJ5TtkOBj7WN2ZdhrKT8h0sMvz4tn+A8pXyHN4MHez
5pwuXgj/Q4HDEZXFb9+sg/IdihxkdhzImHUDyhcodjCYocBytZ0P6p5Sh2NK
x6ddnATlfyh1qPd12fhtKpRfUOag/H6ia+kWKN+h3MFFp9bpZjs/lF/hMOWQ
fQerhACE/6DGwX5xY/EWXSg/oM7h4f5jF87GQPkaDQ7T8xNuMHbD+M0OW1O9
V1QwCB4AAMfodR8=
      "]]}, {}}, {
    TagBox[
     TooltipBox[
      {Opacity[0.], PointBox[{{111., -3.2541704153375512`}}]},
      StyleBox[
       RowBox[{
         RowBox[{"18.759985507522625`", "\[VeryThinSpace]"}], "-", 
         FractionBox["321.2839933641992`", 
          RowBox[{
            RowBox[{"21.50655541560061`", "\[VeryThinSpace]"}], "+", 
            RowBox[{"ArcTan", "[", 
              RowBox[{"Sin", "[", 
                StyleBox[
                 TagBox[
                  FormBox[
                   SubscriptBox["\"x\"", "\"9\""], TraditionalForm], 
                  TraditionalForm, Editable -> True], 
                 Hue[
                  Rational[9, 16], 1, 
                  Rational[5, 6]], StripOnInput -> False], "]"}], "]"}], "+", 
            
            RowBox[{"Cos", "[", 
              StyleBox[
               TagBox[
                FormBox[
                 SubscriptBox["\"x\"", "\"15\""], TraditionalForm], 
                TraditionalForm, Editable -> True], 
               Hue[
                Rational[15, 16], 1, 
                Rational[5, 6]], StripOnInput -> False], "]"}], "+", 
            RowBox[{"Cos", "[", 
              SuperscriptBox[
               StyleBox[
                TagBox[
                 FormBox[
                  SubscriptBox["\"x\"", "\"2\""], TraditionalForm], 
                 TraditionalForm, Editable -> True], 
                Hue[
                 Rational[1, 8], 1, 
                 Rational[1, 2]], StripOnInput -> False], "2"], "]"}], "+", 
            RowBox[{"Cos", "[", 
              SuperscriptBox[
               StyleBox[
                TagBox[
                 FormBox[
                  SubscriptBox["\"x\"", "\"3\""], TraditionalForm], 
                 TraditionalForm, Editable -> True], 
                Hue[
                 Rational[3, 16], 1, 
                 Rational[5, 6]], StripOnInput -> False], "49"], "]"}], "+", 
            RowBox[{"Cos", "[", 
              StyleBox[
               TagBox[
                FormBox[
                 SubscriptBox["\"x\"", "\"4\""], TraditionalForm], 
                TraditionalForm, Editable -> True], 
               Hue[
                Rational[1, 4], 1, 
                Rational[1, 2]], StripOnInput -> False], "]"}], "+", 
            RowBox[{"Sin", "[", 
              StyleBox[
               TagBox[
                FormBox[
                 SubscriptBox["\"x\"", "\"9\""], TraditionalForm], 
                TraditionalForm, Editable -> True], 
               Hue[
                Rational[9, 16], 1, 
                Rational[5, 6]], StripOnInput -> False], "]"}], "+", 
            SuperscriptBox[
             StyleBox[
              TagBox[
               FormBox[
                SubscriptBox["\"x\"", "\"1\""], TraditionalForm], 
               TraditionalForm, Editable -> True], 
              Hue[
               Rational[1, 16], 1, 
               Rational[5, 6]], StripOnInput -> False], "2"], "+", 
            SuperscriptBox[
             StyleBox[
              TagBox[
               FormBox[
                SubscriptBox["\"x\"", "\"2\""], TraditionalForm], 
               TraditionalForm, Editable -> True], 
              Hue[
               Rational[1, 8], 1, 
               Rational[1, 2]], StripOnInput -> False], "2"]}]]}], 
       RGBColor[0, 0, 1], StripOnInput -> False]],
     Annotation[#, 
      Style[
      18.759985507522625` - 321.2839933641992/(21.50655541560061 + ArcTan[
         Sin[
          Style[
           TraditionalForm[
            Subscript["x", "9"]], 
           Hue[
            Rational[9, 16], 1, 
            Rational[5, 6]]]]] + Cos[
         Style[
          TraditionalForm[
           Subscript["x", "15"]], 
          Hue[
           Rational[15, 16], 1, 
           Rational[5, 6]]]] + Cos[Style[
           TraditionalForm[
            Subscript["x", "2"]], 
           Hue[
            Rational[1, 8], 1, 
            Rational[1, 2]]]^2] + Cos[Style[
           TraditionalForm[
            Subscript["x", "3"]], 
           Hue[
            Rational[3, 16], 1, 
            Rational[5, 6]]]^49] + Cos[
         Style[
          TraditionalForm[
           Subscript["x", "4"]], 
          Hue[
           Rational[1, 4], 1, 
           Rational[1, 2]]]] + Sin[
         Style[
          TraditionalForm[
           Subscript["x", "9"]], 
          Hue[
           Rational[9, 16], 1, 
           Rational[5, 6]]]] + Style[
          TraditionalForm[
           Subscript["x", "1"]], 
          Hue[
           Rational[1, 16], 1, 
           Rational[5, 6]]]^2 + Style[
          TraditionalForm[
           Subscript["x", "2"]], 
          Hue[
           Rational[1, 8], 1, 
           Rational[1, 2]]]^2), 
       RGBColor[0, 0, 1]], "Tooltip"]& ], 
    TagBox[
     TooltipBox[
      {Opacity[0.], PointBox[{{115., -3.2976119906061623`}}]},
      StyleBox[
       RowBox[{
         RowBox[{"-", "327.7676755295721`"}], "+", 
         RowBox[{"219.51836128295156`", " ", 
           RowBox[{"ArcTan", "[", 
             RowBox[{"17", "+", 
               RowBox[{"Cos", "[", 
                 StyleBox[
                  TagBox[
                   FormBox[
                    SubscriptBox["\"x\"", "\"15\""], TraditionalForm], 
                   TraditionalForm, Editable -> True], 
                  Hue[
                   Rational[15, 16], 1, 
                   Rational[5, 6]], StripOnInput -> False], "]"}], "+", 
               RowBox[{"Cos", "[", 
                 StyleBox[
                  TagBox[
                   FormBox[
                    SubscriptBox["\"x\"", "\"4\""], TraditionalForm], 
                   TraditionalForm, Editable -> True], 
                  Hue[
                   Rational[1, 4], 1, 
                   Rational[1, 2]], StripOnInput -> False], "]"}], "+", 
               RowBox[{"Sin", "[", 
                 StyleBox[
                  TagBox[
                   FormBox[
                    SubscriptBox["\"x\"", "\"9\""], TraditionalForm], 
                   TraditionalForm, Editable -> True], 
                  Hue[
                   Rational[9, 16], 1, 
                   Rational[5, 6]], StripOnInput -> False], "]"}], "+", 
               SuperscriptBox[
                StyleBox[
                 TagBox[
                  FormBox[
                   SubscriptBox["\"x\"", "\"1\""], TraditionalForm], 
                  TraditionalForm, Editable -> True], 
                 Hue[
                  Rational[1, 16], 1, 
                  Rational[5, 6]], StripOnInput -> False], "2"], "+", 
               SuperscriptBox[
                StyleBox[
                 TagBox[
                  FormBox[
                   SubscriptBox["\"x\"", "\"2\""], TraditionalForm], 
                  TraditionalForm, Editable -> True], 
                 Hue[
                  Rational[1, 8], 1, 
                  Rational[1, 2]], StripOnInput -> False], "2"], "+", 
               FractionBox["1", 
                RowBox[{"1", "+", 
                  RowBox[{"Sin", "[", "2", "]"}], "+", 
                  StyleBox[
                   TagBox[
                    FormBox[
                    SubscriptBox["\"x\"", "\"9\""], TraditionalForm], 
                    TraditionalForm, Editable -> True], 
                   Hue[
                    Rational[9, 16], 1, 
                    Rational[5, 6]], StripOnInput -> False]}]]}], "]"}]}]}], 
       RGBColor[0, 0, 1], StripOnInput -> False]],
     Annotation[#, 
      Style[-327.7676755295721 + 219.51836128295156` ArcTan[17 + Cos[
            Style[
             TraditionalForm[
              Subscript["x", "15"]], 
             Hue[
              Rational[15, 16], 1, 
              Rational[5, 6]]]] + Cos[
            Style[
             TraditionalForm[
              Subscript["x", "4"]], 
             Hue[
              Rational[1, 4], 1, 
              Rational[1, 2]]]] + Sin[
            Style[
             TraditionalForm[
              Subscript["x", "9"]], 
             Hue[
              Rational[9, 16], 1, 
              Rational[5, 6]]]] + Style[
             TraditionalForm[
              Subscript["x", "1"]], 
             Hue[
              Rational[1, 16], 1, 
              Rational[5, 6]]]^2 + Style[
             TraditionalForm[
              Subscript["x", "2"]], 
             Hue[
              Rational[1, 8], 1, 
              Rational[1, 2]]]^2 + (1 + Sin[2] + Style[
              TraditionalForm[
               Subscript["x", "9"]], 
              Hue[
               Rational[9, 16], 1, 
               Rational[5, 6]]])^(-1)], 
       RGBColor[0, 0, 1]], "Tooltip"]& ], 
    TagBox[
     TooltipBox[
      {Opacity[0.], PointBox[{{120., -3.3182589629173718`}}]},
      StyleBox[
       RowBox[{
         RowBox[{"17.964627732210918`", "\[VeryThinSpace]"}], "-", 
         FractionBox["266.7665124303018`", 
          RowBox[{"17", "+", 
            RowBox[{"ArcTan", "[", 
              RowBox[{"Sin", "[", 
                StyleBox[
                 TagBox[
                  FormBox[
                   SubscriptBox["\"x\"", "\"9\""], TraditionalForm], 
                  TraditionalForm, Editable -> True], 
                 Hue[
                  Rational[9, 16], 1, 
                  Rational[5, 6]], StripOnInput -> False], "]"}], "]"}], "+", 
            
            RowBox[{"Cos", "[", 
              StyleBox[
               TagBox[
                FormBox[
                 SubscriptBox["\"x\"", "\"15\""], TraditionalForm], 
                TraditionalForm, Editable -> True], 
               Hue[
                Rational[15, 16], 1, 
                Rational[5, 6]], StripOnInput -> False], "]"}], "+", 
            RowBox[{"Cos", "[", 
              SuperscriptBox[
               StyleBox[
                TagBox[
                 FormBox[
                  SubscriptBox["\"x\"", "\"2\""], TraditionalForm], 
                 TraditionalForm, Editable -> True], 
                Hue[
                 Rational[1, 8], 1, 
                 Rational[1, 2]], StripOnInput -> False], "2"], "]"}], "+", 
            RowBox[{"Cos", "[", 
              SuperscriptBox[
               StyleBox[
                TagBox[
                 FormBox[
                  SubscriptBox["\"x\"", "\"3\""], TraditionalForm], 
                 TraditionalForm, Editable -> True], 
                Hue[
                 Rational[3, 16], 1, 
                 Rational[5, 6]], StripOnInput -> False], "49"], "]"}], "+", 
            RowBox[{"Cos", "[", 
              StyleBox[
               TagBox[
                FormBox[
                 SubscriptBox["\"x\"", "\"4\""], TraditionalForm], 
                TraditionalForm, Editable -> True], 
               Hue[
                Rational[1, 4], 1, 
                Rational[1, 2]], StripOnInput -> False], "]"}], "+", 
            RowBox[{"Sin", "[", 
              StyleBox[
               TagBox[
                FormBox[
                 SubscriptBox["\"x\"", "\"9\""], TraditionalForm], 
                TraditionalForm, Editable -> True], 
               Hue[
                Rational[9, 16], 1, 
                Rational[5, 6]], StripOnInput -> False], "]"}], "+", 
            SuperscriptBox[
             StyleBox[
              TagBox[
               FormBox[
                SubscriptBox["\"x\"", "\"1\""], TraditionalForm], 
               TraditionalForm, Editable -> True], 
              Hue[
               Rational[1, 16], 1, 
               Rational[5, 6]], StripOnInput -> False], "2"], "+", 
            SuperscriptBox[
             StyleBox[
              TagBox[
               FormBox[
                SubscriptBox["\"x\"", "\"2\""], TraditionalForm], 
               TraditionalForm, Editable -> True], 
              Hue[
               Rational[1, 8], 1, 
               Rational[1, 2]], StripOnInput -> False], "2"], "+", 
            RowBox[{"Tan", "[", "1", "]"}]}]]}], 
       RGBColor[0, 0, 1], StripOnInput -> False]],
     Annotation[#, 
      Style[17.964627732210918` - 266.7665124303018/(17 + ArcTan[
         Sin[
          Style[
           TraditionalForm[
            Subscript["x", "9"]], 
           Hue[
            Rational[9, 16], 1, 
            Rational[5, 6]]]]] + Cos[
         Style[
          TraditionalForm[
           Subscript["x", "15"]], 
          Hue[
           Rational[15, 16], 1, 
           Rational[5, 6]]]] + Cos[Style[
           TraditionalForm[
            Subscript["x", "2"]], 
           Hue[
            Rational[1, 8], 1, 
            Rational[1, 2]]]^2] + Cos[Style[
           TraditionalForm[
            Subscript["x", "3"]], 
           Hue[
            Rational[3, 16], 1, 
            Rational[5, 6]]]^49] + Cos[
         Style[
          TraditionalForm[
           Subscript["x", "4"]], 
          Hue[
           Rational[1, 4], 1, 
           Rational[1, 2]]]] + Sin[
         Style[
          TraditionalForm[
           Subscript["x", "9"]], 
          Hue[
           Rational[9, 16], 1, 
           Rational[5, 6]]]] + Style[
          TraditionalForm[
           Subscript["x", "1"]], 
          Hue[
           Rational[1, 16], 1, 
           Rational[5, 6]]]^2 + Style[
          TraditionalForm[
           Subscript["x", "2"]], 
          Hue[
           Rational[1, 8], 1, 
           Rational[1, 2]]]^2 + Tan[1]), 
       RGBColor[0, 0, 1]], "Tooltip"]& ], 
    TagBox[
     TooltipBox[
      {Opacity[0.], PointBox[{{124., -3.4308247702556898`}}]},
      StyleBox[
       RowBox[{
         RowBox[{"-", "310.69438568620933`"}], "+", 
         RowBox[{"208.52383342064797`", " ", 
           RowBox[{"ArcTan", "[", 
             RowBox[{
               RowBox[{"16.225597132501772`", "\[VeryThinSpace]"}], "+", 
               RowBox[{"Cos", "[", 
                 StyleBox[
                  TagBox[
                   FormBox[
                    SubscriptBox["\"x\"", "\"15\""], TraditionalForm], 
                   TraditionalForm, Editable -> True], 
                  Hue[
                   Rational[15, 16], 1, 
                   Rational[5, 6]], StripOnInput -> False], "]"}], "+", 
               RowBox[{"Cos", "[", 
                 StyleBox[
                  TagBox[
                   FormBox[
                    SubscriptBox["\"x\"", "\"4\""], TraditionalForm], 
                   TraditionalForm, Editable -> True], 
                  Hue[
                   Rational[1, 4], 1, 
                   Rational[1, 2]], StripOnInput -> False], "]"}], "+", 
               RowBox[{"Sin", "[", 
                 StyleBox[
                  TagBox[
                   FormBox[
                    SubscriptBox["\"x\"", "\"9\""], TraditionalForm], 
                   TraditionalForm, Editable -> True], 
                  Hue[
                   Rational[9, 16], 1, 
                   Rational[5, 6]], StripOnInput -> False], "]"}], "+", 
               SuperscriptBox[
                StyleBox[
                 TagBox[
                  FormBox[
                   SubscriptBox["\"x\"", "\"1\""], TraditionalForm], 
                  TraditionalForm, Editable -> True], 
                 Hue[
                  Rational[1, 16], 1, 
                  Rational[5, 6]], StripOnInput -> False], "2"], "+", 
               SuperscriptBox[
                StyleBox[
                 TagBox[
                  FormBox[
                   SubscriptBox["\"x\"", "\"2\""], TraditionalForm], 
                  TraditionalForm, Editable -> True], 
                 Hue[
                  Rational[1, 8], 1, 
                  Rational[1, 2]], StripOnInput -> False], "2"], "+", 
               FractionBox["1", 
                RowBox[{"1", "+", 
                  RowBox[{"Cos", "[", 
                    FractionBox["1", "2"], "]"}], "+", 
                  StyleBox[
                   TagBox[
                    FormBox[
                    SubscriptBox["\"x\"", "\"9\""], TraditionalForm], 
                    TraditionalForm, Editable -> True], 
                   Hue[
                    Rational[9, 16], 1, 
                    Rational[5, 6]], StripOnInput -> False]}]]}], "]"}]}]}], 
       RGBColor[0, 0, 1], StripOnInput -> False]],
     Annotation[#, 
      Style[-310.69438568620933` + 
       208.52383342064797` ArcTan[16.225597132501772` + Cos[
            Style[
             TraditionalForm[
              Subscript["x", "15"]], 
             Hue[
              Rational[15, 16], 1, 
              Rational[5, 6]]]] + Cos[
            Style[
             TraditionalForm[
              Subscript["x", "4"]], 
             Hue[
              Rational[1, 4], 1, 
              Rational[1, 2]]]] + Sin[
            Style[
             TraditionalForm[
              Subscript["x", "9"]], 
             Hue[
              Rational[9, 16], 1, 
              Rational[5, 6]]]] + Style[
             TraditionalForm[
              Subscript["x", "1"]], 
             Hue[
              Rational[1, 16], 1, 
              Rational[5, 6]]]^2 + Style[
             TraditionalForm[
              Subscript["x", "2"]], 
             Hue[
              Rational[1, 8], 1, 
              Rational[1, 2]]]^2 + (1 + Cos[
              Rational[1, 2]] + Style[
              TraditionalForm[
               Subscript["x", "9"]], 
              Hue[
               Rational[9, 16], 1, 
               Rational[5, 6]]])^(-1)], 
       RGBColor[0, 0, 1]], "Tooltip"]& ], 
    TagBox[
     TooltipBox[
      {Opacity[0.], PointBox[{{142., -3.4495230837108193`}}]},
      StyleBox[
       RowBox[{
         RowBox[{"-", "316.8592169070334`"}], "+", 
         RowBox[{"212.4831479836076`", " ", 
           RowBox[{"ArcTan", "[", 
             RowBox[{
               RowBox[{"15.7610364928194`", "\[VeryThinSpace]"}], "+", 
               RowBox[{"Cos", "[", 
                 RowBox[{"Cos", "[", 
                   StyleBox[
                    TagBox[
                    FormBox[
                    SubscriptBox["\"x\"", "\"15\""], TraditionalForm], 
                    TraditionalForm, Editable -> True], 
                    Hue[
                    Rational[15, 16], 1, 
                    Rational[5, 6]], StripOnInput -> False], "]"}], "]"}], 
               "+", 
               RowBox[{"Cos", "[", 
                 StyleBox[
                  TagBox[
                   FormBox[
                    SubscriptBox["\"x\"", "\"15\""], TraditionalForm], 
                   TraditionalForm, Editable -> True], 
                  Hue[
                   Rational[15, 16], 1, 
                   Rational[5, 6]], StripOnInput -> False], "]"}], "+", 
               RowBox[{"Cos", "[", 
                 StyleBox[
                  TagBox[
                   FormBox[
                    SubscriptBox["\"x\"", "\"4\""], TraditionalForm], 
                   TraditionalForm, Editable -> True], 
                  Hue[
                   Rational[1, 4], 1, 
                   Rational[1, 2]], StripOnInput -> False], "]"}], "+", 
               RowBox[{"Sin", "[", 
                 StyleBox[
                  TagBox[
                   FormBox[
                    SubscriptBox["\"x\"", "\"9\""], TraditionalForm], 
                   TraditionalForm, Editable -> True], 
                  Hue[
                   Rational[9, 16], 1, 
                   Rational[5, 6]], StripOnInput -> False], "]"}], "+", 
               SuperscriptBox[
                StyleBox[
                 TagBox[
                  FormBox[
                   SubscriptBox["\"x\"", "\"1\""], TraditionalForm], 
                  TraditionalForm, Editable -> True], 
                 Hue[
                  Rational[1, 16], 1, 
                  Rational[5, 6]], StripOnInput -> False], "2"], "+", 
               SuperscriptBox[
                StyleBox[
                 TagBox[
                  FormBox[
                   SubscriptBox["\"x\"", "\"2\""], TraditionalForm], 
                  TraditionalForm, Editable -> True], 
                 Hue[
                  Rational[1, 8], 1, 
                  Rational[1, 2]], StripOnInput -> False], "2"], "+", 
               FractionBox["1", 
                RowBox[{"1", "+", 
                  RowBox[{"Cos", "[", 
                    FractionBox["1", "2"], "]"}], "+", 
                  StyleBox[
                   TagBox[
                    FormBox[
                    SubscriptBox["\"x\"", "\"9\""], TraditionalForm], 
                    TraditionalForm, Editable -> True], 
                   Hue[
                    Rational[9, 16], 1, 
                    Rational[5, 6]], StripOnInput -> False]}]]}], "]"}]}]}], 
       RGBColor[0, 0, 1], StripOnInput -> False]],
     Annotation[#, 
      Style[-316.8592169070334 + 
       212.4831479836076 ArcTan[15.7610364928194 + Cos[
            Cos[
             Style[
              TraditionalForm[
               Subscript["x", "15"]], 
              Hue[
               Rational[15, 16], 1, 
               Rational[5, 6]]]]] + Cos[
            Style[
             TraditionalForm[
              Subscript["x", "15"]], 
             Hue[
              Rational[15, 16], 1, 
              Rational[5, 6]]]] + Cos[
            Style[
             TraditionalForm[
              Subscript["x", "4"]], 
             Hue[
              Rational[1, 4], 1, 
              Rational[1, 2]]]] + Sin[
            Style[
             TraditionalForm[
              Subscript["x", "9"]], 
             Hue[
              Rational[9, 16], 1, 
              Rational[5, 6]]]] + Style[
             TraditionalForm[
              Subscript["x", "1"]], 
             Hue[
              Rational[1, 16], 1, 
              Rational[5, 6]]]^2 + Style[
             TraditionalForm[
              Subscript["x", "2"]], 
             Hue[
              Rational[1, 8], 1, 
              Rational[1, 2]]]^2 + (1 + Cos[
              Rational[1, 2]] + Style[
              TraditionalForm[
               Subscript["x", "9"]], 
              Hue[
               Rational[9, 16], 1, 
               Rational[5, 6]]])^(-1)], 
       RGBColor[0, 0, 1]], "Tooltip"]& ], 
    TagBox[
     TooltipBox[
      {Opacity[0.], PointBox[{{150., -3.4954676223906143`}}]},
      StyleBox[
       RowBox[{
         RowBox[{"-", "4.1766131444263115`"}], "+", 
         RowBox[{"4.635549217341963`", " ", 
           RowBox[{"Log", "[", 
             RowBox[{
               RowBox[{"6.361011137933576`", "\[VeryThinSpace]"}], "+", 
               RowBox[{"ArcTan", "[", 
                 FractionBox["1", 
                  RowBox[{
                    RowBox[{"0.30384906247115673`", "\[VeryThinSpace]"}], "+", 
                    StyleBox[
                    TagBox[
                    FormBox[
                    SubscriptBox["\"x\"", "\"2\""], TraditionalForm], 
                    TraditionalForm, Editable -> True], 
                    Hue[
                    Rational[1, 8], 1, 
                    Rational[1, 2]], StripOnInput -> False], "+", 
                    StyleBox[
                    TagBox[
                    FormBox[
                    SubscriptBox["\"x\"", "\"6\""], TraditionalForm], 
                    TraditionalForm, Editable -> True], 
                    Hue[
                    Rational[3, 8], 1, 
                    Rational[1, 2]], StripOnInput -> False]}]], "]"}], "+", 
               RowBox[{"Cos", "[", 
                 StyleBox[
                  TagBox[
                   FormBox[
                    SubscriptBox["\"x\"", "\"15\""], TraditionalForm], 
                   TraditionalForm, Editable -> True], 
                  Hue[
                   Rational[15, 16], 1, 
                   Rational[5, 6]], StripOnInput -> False], "]"}], "+", 
               RowBox[{"Cos", "[", 
                 StyleBox[
                  TagBox[
                   FormBox[
                    SubscriptBox["\"x\"", "\"4\""], TraditionalForm], 
                   TraditionalForm, Editable -> True], 
                  Hue[
                   Rational[1, 4], 1, 
                   Rational[1, 2]], StripOnInput -> False], "]"}], "+", 
               RowBox[{"Sin", "[", 
                 SuperscriptBox[
                  RowBox[{"ArcTan", "[", 
                    StyleBox[
                    TagBox[
                    FormBox[
                    SubscriptBox["\"x\"", "\"13\""], TraditionalForm], 
                    TraditionalForm, Editable -> True], 
                    Hue[
                    Rational[13, 16], 1, 
                    Rational[5, 6]], StripOnInput -> False], "]"}], "7"], 
                 "]"}], "+", 
               RowBox[{"Sin", "[", 
                 StyleBox[
                  TagBox[
                   FormBox[
                    SubscriptBox["\"x\"", "\"9\""], TraditionalForm], 
                   TraditionalForm, Editable -> True], 
                  Hue[
                   Rational[9, 16], 1, 
                   Rational[5, 6]], StripOnInput -> False], "]"}], "+", 
               SuperscriptBox[
                StyleBox[
                 TagBox[
                  FormBox[
                   SubscriptBox["\"x\"", "\"1\""], TraditionalForm], 
                  TraditionalForm, Editable -> True], 
                 Hue[
                  Rational[1, 16], 1, 
                  Rational[5, 6]], StripOnInput -> False], "2"], "+", 
               SuperscriptBox[
                StyleBox[
                 TagBox[
                  FormBox[
                   SubscriptBox["\"x\"", "\"2\""], TraditionalForm], 
                  TraditionalForm, Editable -> True], 
                 Hue[
                  Rational[1, 8], 1, 
                  Rational[1, 2]], StripOnInput -> False], "2"]}], "]"}]}]}], 
       
       RGBColor[0, 0, 1], StripOnInput -> False]],
     Annotation[#, 
      Style[-4.1766131444263115` + 
       4.635549217341963 
        Log[6.361011137933576 + ArcTan[(0.30384906247115673` + Style[
               TraditionalForm[
                Subscript["x", "2"]], 
               Hue[
                Rational[1, 8], 1, 
                Rational[1, 2]]] + Style[
               TraditionalForm[
                Subscript["x", "6"]], 
               Hue[
                Rational[3, 8], 1, 
                Rational[1, 2]]])^(-1)] + Cos[
            Style[
             TraditionalForm[
              Subscript["x", "15"]], 
             Hue[
              Rational[15, 16], 1, 
              Rational[5, 6]]]] + Cos[
            Style[
             TraditionalForm[
              Subscript["x", "4"]], 
             Hue[
              Rational[1, 4], 1, 
              Rational[1, 2]]]] + Sin[ArcTan[
              Style[
               TraditionalForm[
                Subscript["x", "13"]], 
               Hue[
                Rational[13, 16], 1, 
                Rational[5, 6]]]]^7] + Sin[
            Style[
             TraditionalForm[
              Subscript["x", "9"]], 
             Hue[
              Rational[9, 16], 1, 
              Rational[5, 6]]]] + Style[
             TraditionalForm[
              Subscript["x", "1"]], 
             Hue[
              Rational[1, 16], 1, 
              Rational[5, 6]]]^2 + Style[
             TraditionalForm[
              Subscript["x", "2"]], 
             Hue[
              Rational[1, 8], 1, 
              Rational[1, 2]]]^2], 
       RGBColor[0, 0, 1]], "Tooltip"]& ], 
    TagBox[
     TooltipBox[
      {Opacity[0.], PointBox[{{155., -3.5539874375581175`}}]},
      StyleBox[
       RowBox[{
         RowBox[{"-", "1.6406815067580778`"}], "+", 
         RowBox[{"1.7066159248785278`", " ", 
           RowBox[{"(", 
             RowBox[{
               RowBox[{"ArcTan", "[", 
                 RowBox[{
                   RowBox[{"1.8047949685514126`", "\[VeryThinSpace]"}], "+", 
                   SuperscriptBox[
                    RowBox[{"(", 
                    RowBox[{
                    RowBox[{"3.883770826008501`", "\[VeryThinSpace]"}], "+", 
                    StyleBox[
                    TagBox[
                    FormBox[
                    SubscriptBox["\"x\"", "\"4\""], TraditionalForm], 
                    TraditionalForm, Editable -> True], 
                    Hue[
                    Rational[1, 4], 1, 
                    Rational[1, 2]], StripOnInput -> False]}], ")"}], "2"]}], 
                 "]"}], "+", 
               RowBox[{"ArcTan", "[", 
                 RowBox[{
                   SqrtBox[
                    SuperscriptBox[
                    StyleBox[
                    TagBox[
                    FormBox[
                    SubscriptBox["\"x\"", "\"1\""], TraditionalForm], 
                    TraditionalForm, Editable -> True], 
                    Hue[
                    Rational[1, 16], 1, 
                    Rational[5, 6]], StripOnInput -> False], "2"]], "+", 
                   SuperscriptBox[
                    RowBox[{"(", 
                    RowBox[{
                    StyleBox[
                    TagBox[
                    FormBox[
                    SubscriptBox["\"x\"", "\"4\""], TraditionalForm], 
                    TraditionalForm, Editable -> True], 
                    Hue[
                    Rational[1, 4], 1, 
                    Rational[1, 2]], StripOnInput -> False], "-", 
                    StyleBox[
                    TagBox[
                    FormBox[
                    SubscriptBox["\"x\"", "\"8\""], TraditionalForm], 
                    TraditionalForm, Editable -> True], 
                    Hue[
                    Rational[1, 2], 1, 
                    Rational[1, 2]], StripOnInput -> False]}], ")"}], "2"], 
                   "+", 
                   StyleBox[
                    TagBox[
                    FormBox[
                    SubscriptBox["\"x\"", "\"9\""], TraditionalForm], 
                    TraditionalForm, Editable -> True], 
                    Hue[
                    Rational[9, 16], 1, 
                    Rational[5, 6]], StripOnInput -> False]}], "]"}], "+", 
               SqrtBox[
                RowBox[{
                  SuperscriptBox[
                   StyleBox[
                    TagBox[
                    FormBox[
                    SubscriptBox["\"x\"", "\"1\""], TraditionalForm], 
                    TraditionalForm, Editable -> True], 
                    Hue[
                    Rational[1, 16], 1, 
                    Rational[5, 6]], StripOnInput -> False], "2"], "+", 
                  SuperscriptBox[
                   StyleBox[
                    TagBox[
                    FormBox[
                    SubscriptBox["\"x\"", "\"2\""], TraditionalForm], 
                    TraditionalForm, Editable -> True], 
                    Hue[
                    Rational[1, 8], 1, 
                    Rational[1, 2]], StripOnInput -> False], "2"]}]]}], 
             ")"}]}]}], 
       RGBColor[0, 0, 1], StripOnInput -> False]],
     Annotation[#, 
      Style[-1.6406815067580778` + 
       1.7066159248785278` (
         ArcTan[1.8047949685514126` + (3.883770826008501 + Style[
               TraditionalForm[
                Subscript["x", "4"]], 
               Hue[
                Rational[1, 4], 1, 
                Rational[1, 2]]])^2] + ArcTan[(Style[
               TraditionalForm[
                Subscript["x", "1"]], 
               Hue[
                Rational[1, 16], 1, 
                Rational[5, 6]]]^2)^Rational[1, 2] + (Style[
               TraditionalForm[
                Subscript["x", "4"]], 
               Hue[
                Rational[1, 4], 1, 
                Rational[1, 2]]] - Style[
              TraditionalForm[
               Subscript["x", "8"]], 
              Hue[
               Rational[1, 2], 1, 
               Rational[1, 2]]])^2 + Style[
             TraditionalForm[
              Subscript["x", "9"]], 
             Hue[
              Rational[9, 16], 1, 
              Rational[5, 6]]]] + (Style[
              TraditionalForm[
               Subscript["x", "1"]], 
              Hue[
               Rational[1, 16], 1, 
               Rational[5, 6]]]^2 + Style[
              TraditionalForm[
               Subscript["x", "2"]], 
              Hue[
               Rational[1, 8], 1, 
               Rational[1, 2]]]^2)^Rational[1, 2]), 
       RGBColor[0, 0, 1]], "Tooltip"]& ], 
    TagBox[
     TooltipBox[
      {Opacity[0.], PointBox[{{173., -3.5907829778232085`}}]},
      StyleBox[
       RowBox[{
         RowBox[{"19.91930896255793`", "\[VeryThinSpace]"}], "-", 
         FractionBox["422.880907229359`", 
          RowBox[{
            RowBox[{"26.845493341154025`", "\[VeryThinSpace]"}], "+", 
            RowBox[{"Cos", "[", 
              RowBox[{
                RowBox[{"13.641553316454072`", "\[VeryThinSpace]"}], "+", 
                StyleBox[
                 TagBox[
                  FormBox[
                   SubscriptBox["\"x\"", "\"1\""], TraditionalForm], 
                  TraditionalForm, Editable -> True], 
                 Hue[
                  Rational[1, 16], 1, 
                  Rational[5, 6]], StripOnInput -> False], "+", 
                StyleBox[
                 TagBox[
                  FormBox[
                   SubscriptBox["\"x\"", "\"8\""], TraditionalForm], 
                  TraditionalForm, Editable -> True], 
                 Hue[
                  Rational[1, 2], 1, 
                  Rational[1, 2]], StripOnInput -> False]}], "]"}], "+", 
            RowBox[{"Cos", "[", 
              RowBox[{
                RowBox[{"7.840444646718434`", "\[VeryThinSpace]"}], "-", 
                SuperscriptBox[
                 StyleBox[
                  TagBox[
                   FormBox[
                    SubscriptBox["\"x\"", "\"2\""], TraditionalForm], 
                   TraditionalForm, Editable -> True], 
                  Hue[
                   Rational[1, 8], 1, 
                   Rational[1, 2]], StripOnInput -> False], "2"], "+", 
                StyleBox[
                 TagBox[
                  FormBox[
                   SubscriptBox["\"x\"", "\"8\""], TraditionalForm], 
                  TraditionalForm, Editable -> True], 
                 Hue[
                  Rational[1, 2], 1, 
                  Rational[1, 2]], StripOnInput -> False]}], "]"}], "+", 
            RowBox[{"Cos", "[", 
              RowBox[{
                RowBox[{"14.419547281892406`", "\[VeryThinSpace]"}], "+", 
                StyleBox[
                 TagBox[
                  FormBox[
                   SubscriptBox["\"x\"", "\"8\""], TraditionalForm], 
                  TraditionalForm, Editable -> True], 
                 Hue[
                  Rational[1, 2], 1, 
                  Rational[1, 2]], StripOnInput -> False], "+", 
                StyleBox[
                 TagBox[
                  FormBox[
                   SubscriptBox["\"x\"", "\"9\""], TraditionalForm], 
                  TraditionalForm, Editable -> True], 
                 Hue[
                  Rational[9, 16], 1, 
                  Rational[5, 6]], StripOnInput -> False]}], "]"}], "+", 
            SuperscriptBox[
             StyleBox[
              TagBox[
               FormBox[
                SubscriptBox["\"x\"", "\"1\""], TraditionalForm], 
               TraditionalForm, Editable -> True], 
              Hue[
               Rational[1, 16], 1, 
               Rational[5, 6]], StripOnInput -> False], "2"], "+", 
            SuperscriptBox[
             StyleBox[
              TagBox[
               FormBox[
                SubscriptBox["\"x\"", "\"2\""], TraditionalForm], 
               TraditionalForm, Editable -> True], 
              Hue[
               Rational[1, 8], 1, 
               Rational[1, 2]], StripOnInput -> False], "2"], "+", 
            RowBox[{"Tan", "[", 
              RowBox[{"Cos", "[", 
                RowBox[{
                  RowBox[{"13.222006034561666`", "\[VeryThinSpace]"}], "-", 
                  StyleBox[
                   TagBox[
                    FormBox[
                    SubscriptBox["\"x\"", "\"1\""], TraditionalForm], 
                    TraditionalForm, Editable -> True], 
                   Hue[
                    Rational[1, 16], 1, 
                    Rational[5, 6]], StripOnInput -> False], "+", 
                  StyleBox[
                   TagBox[
                    FormBox[
                    SubscriptBox["\"x\"", "\"8\""], TraditionalForm], 
                    TraditionalForm, Editable -> True], 
                   Hue[
                    Rational[1, 2], 1, 
                    Rational[1, 2]], StripOnInput -> False]}], "]"}], 
              "]"}]}]]}], 
       RGBColor[0, 0, 1], StripOnInput -> False]],
     Annotation[#, 
      Style[
      19.91930896255793 - 422.880907229359/(26.845493341154025` + 
       Cos[13.641553316454072` + Style[
           TraditionalForm[
            Subscript["x", "1"]], 
           Hue[
            Rational[1, 16], 1, 
            Rational[5, 6]]] + Style[
           TraditionalForm[
            Subscript["x", "8"]], 
           Hue[
            Rational[1, 2], 1, 
            Rational[1, 2]]]] + Cos[7.840444646718434 - Style[
           TraditionalForm[
            Subscript["x", "2"]], 
           Hue[
            Rational[1, 8], 1, 
            Rational[1, 2]]]^2 + Style[
           TraditionalForm[
            Subscript["x", "8"]], 
           Hue[
            Rational[1, 2], 1, 
            Rational[1, 2]]]] + Cos[14.419547281892406` + Style[
           TraditionalForm[
            Subscript["x", "8"]], 
           Hue[
            Rational[1, 2], 1, 
            Rational[1, 2]]] + Style[
           TraditionalForm[
            Subscript["x", "9"]], 
           Hue[
            Rational[9, 16], 1, 
            Rational[5, 6]]]] + Style[
          TraditionalForm[
           Subscript["x", "1"]], 
          Hue[
           Rational[1, 16], 1, 
           Rational[5, 6]]]^2 + Style[
          TraditionalForm[
           Subscript["x", "2"]], 
          Hue[
           Rational[1, 8], 1, 
           Rational[1, 2]]]^2 + Tan[
         Cos[13.222006034561666` - Style[
           TraditionalForm[
            Subscript["x", "1"]], 
           Hue[
            Rational[1, 16], 1, 
            Rational[5, 6]]] + Style[
            TraditionalForm[
             Subscript["x", "8"]], 
            Hue[
             Rational[1, 2], 1, 
             Rational[1, 2]]]]]), 
       RGBColor[0, 0, 1]], "Tooltip"]& ], 
    TagBox[
     TooltipBox[
      {Opacity[0.], PointBox[{{194., -3.599408836869338}}]},
      StyleBox[
       RowBox[{
         RowBox[{"19.839760622270273`", "\[VeryThinSpace]"}], "-", 
         FractionBox["414.4935191381362`", 
          RowBox[{
            RowBox[{"26.354895765283672`", "\[VeryThinSpace]"}], "+", 
            RowBox[{"Cos", "[", 
              RowBox[{
                RowBox[{"1.0359518910482919`", "\[VeryThinSpace]"}], "+", 
                StyleBox[
                 TagBox[
                  FormBox[
                   SubscriptBox["\"x\"", "\"1\""], TraditionalForm], 
                  TraditionalForm, Editable -> True], 
                 Hue[
                  Rational[1, 16], 1, 
                  Rational[5, 6]], StripOnInput -> False], "+", 
                StyleBox[
                 TagBox[
                  FormBox[
                   SubscriptBox["\"x\"", "\"8\""], TraditionalForm], 
                  TraditionalForm, Editable -> True], 
                 Hue[
                  Rational[1, 2], 1, 
                  Rational[1, 2]], StripOnInput -> False]}], "]"}], "+", 
            RowBox[{"Cos", "[", 
              RowBox[{
                RowBox[{"7.419547281892406`", "\[VeryThinSpace]"}], "+", 
                RowBox[{"Cos", "[", 
                  RowBox[{"Cos", "[", 
                    StyleBox[
                    TagBox[
                    FormBox[
                    SubscriptBox["\"x\"", "\"1\""], TraditionalForm], 
                    TraditionalForm, Editable -> True], 
                    Hue[
                    Rational[1, 16], 1, 
                    Rational[5, 6]], StripOnInput -> False], "]"}], "]"}], 
                "-", 
                SuperscriptBox[
                 StyleBox[
                  TagBox[
                   FormBox[
                    SubscriptBox["\"x\"", "\"2\""], TraditionalForm], 
                   TraditionalForm, Editable -> True], 
                  Hue[
                   Rational[1, 8], 1, 
                   Rational[1, 2]], StripOnInput -> False], "2"], "+", 
                StyleBox[
                 TagBox[
                  FormBox[
                   SubscriptBox["\"x\"", "\"8\""], TraditionalForm], 
                  TraditionalForm, Editable -> True], 
                 Hue[
                  Rational[1, 2], 1, 
                  Rational[1, 2]], StripOnInput -> False]}], "]"}], "+", 
            RowBox[{"Cos", "[", 
              RowBox[{
                RowBox[{"14.419547281892406`", "\[VeryThinSpace]"}], "+", 
                StyleBox[
                 TagBox[
                  FormBox[
                   SubscriptBox["\"x\"", "\"8\""], TraditionalForm], 
                  TraditionalForm, Editable -> True], 
                 Hue[
                  Rational[1, 2], 1, 
                  Rational[1, 2]], StripOnInput -> False], "+", 
                StyleBox[
                 TagBox[
                  FormBox[
                   SubscriptBox["\"x\"", "\"9\""], TraditionalForm], 
                  TraditionalForm, Editable -> True], 
                 Hue[
                  Rational[9, 16], 1, 
                  Rational[5, 6]], StripOnInput -> False]}], "]"}], "+", 
            SuperscriptBox[
             StyleBox[
              TagBox[
               FormBox[
                SubscriptBox["\"x\"", "\"1\""], TraditionalForm], 
               TraditionalForm, Editable -> True], 
              Hue[
               Rational[1, 16], 1, 
               Rational[5, 6]], StripOnInput -> False], "2"], "+", 
            SuperscriptBox[
             StyleBox[
              TagBox[
               FormBox[
                SubscriptBox["\"x\"", "\"2\""], TraditionalForm], 
               TraditionalForm, Editable -> True], 
              Hue[
               Rational[1, 8], 1, 
               Rational[1, 2]], StripOnInput -> False], "2"], "+", 
            RowBox[{"Tan", "[", 
              RowBox[{"Cos", "[", 
                RowBox[{
                  RowBox[{"13.222006034561666`", "\[VeryThinSpace]"}], "-", 
                  StyleBox[
                   TagBox[
                    FormBox[
                    SubscriptBox["\"x\"", "\"1\""], TraditionalForm], 
                    TraditionalForm, Editable -> True], 
                   Hue[
                    Rational[1, 16], 1, 
                    Rational[5, 6]], StripOnInput -> False], "+", 
                  StyleBox[
                   TagBox[
                    FormBox[
                    SubscriptBox["\"x\"", "\"8\""], TraditionalForm], 
                    TraditionalForm, Editable -> True], 
                   Hue[
                    Rational[1, 2], 1, 
                    Rational[1, 2]], StripOnInput -> False]}], "]"}], 
              "]"}]}]]}], 
       RGBColor[0, 0, 1], StripOnInput -> False]],
     Annotation[#, 
      Style[
      19.839760622270273` - 414.4935191381362/(26.354895765283672` + 
       Cos[1.0359518910482919` + Style[
           TraditionalForm[
            Subscript["x", "1"]], 
           Hue[
            Rational[1, 16], 1, 
            Rational[5, 6]]] + Style[
           TraditionalForm[
            Subscript["x", "8"]], 
           Hue[
            Rational[1, 2], 1, 
            Rational[1, 2]]]] + Cos[7.419547281892406 + Cos[
           Cos[
            Style[
             TraditionalForm[
              Subscript["x", "1"]], 
             Hue[
              Rational[1, 16], 1, 
              Rational[5, 6]]]]] - Style[
           TraditionalForm[
            Subscript["x", "2"]], 
           Hue[
            Rational[1, 8], 1, 
            Rational[1, 2]]]^2 + Style[
           TraditionalForm[
            Subscript["x", "8"]], 
           Hue[
            Rational[1, 2], 1, 
            Rational[1, 2]]]] + Cos[14.419547281892406` + Style[
           TraditionalForm[
            Subscript["x", "8"]], 
           Hue[
            Rational[1, 2], 1, 
            Rational[1, 2]]] + Style[
           TraditionalForm[
            Subscript["x", "9"]], 
           Hue[
            Rational[9, 16], 1, 
            Rational[5, 6]]]] + Style[
          TraditionalForm[
           Subscript["x", "1"]], 
          Hue[
           Rational[1, 16], 1, 
           Rational[5, 6]]]^2 + Style[
          TraditionalForm[
           Subscript["x", "2"]], 
          Hue[
           Rational[1, 8], 1, 
           Rational[1, 2]]]^2 + Tan[
         Cos[13.222006034561666` - Style[
           TraditionalForm[
            Subscript["x", "1"]], 
           Hue[
            Rational[1, 16], 1, 
            Rational[5, 6]]] + Style[
            TraditionalForm[
             Subscript["x", "8"]], 
            Hue[
             Rational[1, 2], 1, 
             Rational[1, 2]]]]]), 
       RGBColor[0, 0, 1]], "Tooltip"]& ], 
    TagBox[
     TooltipBox[
      {Opacity[0.], PointBox[{{203., -3.6214428863729884`}}]},
      StyleBox[
       RowBox[{
         RowBox[{"20.62042181670319`", "\[VeryThinSpace]"}], "-", 
         FractionBox["480.56864025483645`", 
          RowBox[{
            RowBox[{"29.271011306981283`", "\[VeryThinSpace]"}], "+", 
            RowBox[{"Cos", "[", 
              RowBox[{"14", "+", 
                StyleBox[
                 TagBox[
                  FormBox[
                   SubscriptBox["\"x\"", "\"1\""], TraditionalForm], 
                  TraditionalForm, Editable -> True], 
                 Hue[
                  Rational[1, 16], 1, 
                  Rational[5, 6]], StripOnInput -> False], "+", 
                StyleBox[
                 TagBox[
                  FormBox[
                   SubscriptBox["\"x\"", "\"8\""], TraditionalForm], 
                  TraditionalForm, Editable -> True], 
                 Hue[
                  Rational[1, 2], 1, 
                  Rational[1, 2]], StripOnInput -> False]}], "]"}], "+", 
            RowBox[{"Cos", "[", 
              RowBox[{
                RowBox[{"2", " ", 
                  RowBox[{"Cos", "[", 
                    RowBox[{"Cos", "[", 
                    StyleBox[
                    TagBox[
                    FormBox[
                    SubscriptBox["\"x\"", "\"1\""], TraditionalForm], 
                    TraditionalForm, Editable -> True], 
                    Hue[
                    Rational[1, 16], 1, 
                    Rational[5, 6]], StripOnInput -> False], "]"}], "]"}]}], 
                "-", 
                SuperscriptBox[
                 StyleBox[
                  TagBox[
                   FormBox[
                    SubscriptBox["\"x\"", "\"2\""], TraditionalForm], 
                   TraditionalForm, Editable -> True], 
                  Hue[
                   Rational[1, 8], 1, 
                   Rational[1, 2]], StripOnInput -> False], "2"], "+", 
                StyleBox[
                 TagBox[
                  FormBox[
                   SubscriptBox["\"x\"", "\"8\""], TraditionalForm], 
                  TraditionalForm, Editable -> True], 
                 Hue[
                  Rational[1, 2], 1, 
                  Rational[1, 2]], StripOnInput -> False]}], "]"}], "+", 
            RowBox[{"Cos", "[", 
              RowBox[{
                RowBox[{"14.419547281892406`", "\[VeryThinSpace]"}], "+", 
                StyleBox[
                 TagBox[
                  FormBox[
                   SubscriptBox["\"x\"", "\"8\""], TraditionalForm], 
                  TraditionalForm, Editable -> True], 
                 Hue[
                  Rational[1, 2], 1, 
                  Rational[1, 2]], StripOnInput -> False], "+", 
                StyleBox[
                 TagBox[
                  FormBox[
                   SubscriptBox["\"x\"", "\"9\""], TraditionalForm], 
                  TraditionalForm, Editable -> True], 
                 Hue[
                  Rational[9, 16], 1, 
                  Rational[5, 6]], StripOnInput -> False]}], "]"}], "+", 
            SuperscriptBox[
             StyleBox[
              TagBox[
               FormBox[
                SubscriptBox["\"x\"", "\"1\""], TraditionalForm], 
               TraditionalForm, Editable -> True], 
              Hue[
               Rational[1, 16], 1, 
               Rational[5, 6]], StripOnInput -> False], "2"], "+", 
            SuperscriptBox[
             StyleBox[
              TagBox[
               FormBox[
                SubscriptBox["\"x\"", "\"2\""], TraditionalForm], 
               TraditionalForm, Editable -> True], 
              Hue[
               Rational[1, 8], 1, 
               Rational[1, 2]], StripOnInput -> False], "2"], "+", 
            RowBox[{"Tan", "[", 
              RowBox[{"Cos", "[", 
                RowBox[{
                  RowBox[{"13.222006034561666`", "\[VeryThinSpace]"}], "-", 
                  StyleBox[
                   TagBox[
                    FormBox[
                    SubscriptBox["\"x\"", "\"1\""], TraditionalForm], 
                    TraditionalForm, Editable -> True], 
                   Hue[
                    Rational[1, 16], 1, 
                    Rational[5, 6]], StripOnInput -> False], "+", 
                  StyleBox[
                   TagBox[
                    FormBox[
                    SubscriptBox["\"x\"", "\"8\""], TraditionalForm], 
                    TraditionalForm, Editable -> True], 
                   Hue[
                    Rational[1, 2], 1, 
                    Rational[1, 2]], StripOnInput -> False]}], "]"}], 
              "]"}]}]]}], 
       RGBColor[0, 0, 1], StripOnInput -> False]],
     Annotation[#, 
      Style[
      20.62042181670319 - 480.56864025483645`/(29.271011306981283` + 
       Cos[14 + Style[
           TraditionalForm[
            Subscript["x", "1"]], 
           Hue[
            Rational[1, 16], 1, 
            Rational[5, 6]]] + Style[
           TraditionalForm[
            Subscript["x", "8"]], 
           Hue[
            Rational[1, 2], 1, 
            Rational[1, 2]]]] + Cos[2 Cos[
            Cos[
             Style[
              TraditionalForm[
               Subscript["x", "1"]], 
              Hue[
               Rational[1, 16], 1, 
               Rational[5, 6]]]]] - Style[
           TraditionalForm[
            Subscript["x", "2"]], 
           Hue[
            Rational[1, 8], 1, 
            Rational[1, 2]]]^2 + Style[
           TraditionalForm[
            Subscript["x", "8"]], 
           Hue[
            Rational[1, 2], 1, 
            Rational[1, 2]]]] + Cos[14.419547281892406` + Style[
           TraditionalForm[
            Subscript["x", "8"]], 
           Hue[
            Rational[1, 2], 1, 
            Rational[1, 2]]] + Style[
           TraditionalForm[
            Subscript["x", "9"]], 
           Hue[
            Rational[9, 16], 1, 
            Rational[5, 6]]]] + Style[
          TraditionalForm[
           Subscript["x", "1"]], 
          Hue[
           Rational[1, 16], 1, 
           Rational[5, 6]]]^2 + Style[
          TraditionalForm[
           Subscript["x", "2"]], 
          Hue[
           Rational[1, 8], 1, 
           Rational[1, 2]]]^2 + Tan[
         Cos[13.222006034561666` - Style[
           TraditionalForm[
            Subscript["x", "1"]], 
           Hue[
            Rational[1, 16], 1, 
            Rational[5, 6]]] + Style[
            TraditionalForm[
             Subscript["x", "8"]], 
            Hue[
             Rational[1, 2], 1, 
             Rational[1, 2]]]]]), 
       RGBColor[0, 0, 1]], "Tooltip"]& ], 
    TagBox[
     TooltipBox[
      {Opacity[0.], PointBox[{{241., -3.692680669588057}}]},
      StyleBox[
       RowBox[{
         RowBox[{"20.042777414541497`", "\[VeryThinSpace]"}], "-", 
         FractionBox["441.8865514977323`", 
          RowBox[{
            RowBox[{"28.182535564890905`", "\[VeryThinSpace]"}], "+", 
            RowBox[{"Cos", "[", 
              RowBox[{
                RowBox[{"0.42089736482602796`", "\[VeryThinSpace]"}], "+", 
                RowBox[{"Sin", "[", 
                  SuperscriptBox[
                   StyleBox[
                    TagBox[
                    FormBox[
                    SubscriptBox["\"x\"", "\"2\""], TraditionalForm], 
                    TraditionalForm, Editable -> True], 
                    Hue[
                    Rational[1, 8], 1, 
                    Rational[1, 2]], StripOnInput -> False], "2"], "]"}], "+", 
                StyleBox[
                 TagBox[
                  FormBox[
                   SubscriptBox["\"x\"", "\"1\""], TraditionalForm], 
                  TraditionalForm, Editable -> True], 
                 Hue[
                  Rational[1, 16], 1, 
                  Rational[5, 6]], StripOnInput -> False], "+", 
                SuperscriptBox[
                 StyleBox[
                  TagBox[
                   FormBox[
                    SubscriptBox["\"x\"", "\"1\""], TraditionalForm], 
                   TraditionalForm, Editable -> True], 
                  Hue[
                   Rational[1, 16], 1, 
                   Rational[5, 6]], StripOnInput -> False], "2"], "+", 
                SuperscriptBox[
                 StyleBox[
                  TagBox[
                   FormBox[
                    SubscriptBox["\"x\"", "\"2\""], TraditionalForm], 
                   TraditionalForm, Editable -> True], 
                  Hue[
                   Rational[1, 8], 1, 
                   Rational[1, 2]], StripOnInput -> False], "2"]}], "]"}], 
            "+", 
            RowBox[{"Cos", "[", 
              RowBox[{
                RowBox[{"6.9704156052152895`", "\[VeryThinSpace]"}], "+", 
                StyleBox[
                 TagBox[
                  FormBox[
                   SubscriptBox["\"x\"", "\"1\""], TraditionalForm], 
                  TraditionalForm, Editable -> True], 
                 Hue[
                  Rational[1, 16], 1, 
                  Rational[5, 6]], StripOnInput -> False], "+", 
                StyleBox[
                 TagBox[
                  FormBox[
                   SubscriptBox["\"x\"", "\"8\""], TraditionalForm], 
                  TraditionalForm, Editable -> True], 
                 Hue[
                  Rational[1, 2], 1, 
                  Rational[1, 2]], StripOnInput -> False]}], "]"}], "+", 
            RowBox[{"Cos", "[", 
              RowBox[{
                RowBox[{"1.3655872124935087`", "\[VeryThinSpace]"}], "-", 
                SuperscriptBox[
                 StyleBox[
                  TagBox[
                   FormBox[
                    SubscriptBox["\"x\"", "\"2\""], TraditionalForm], 
                   TraditionalForm, Editable -> True], 
                  Hue[
                   Rational[1, 8], 1, 
                   Rational[1, 2]], StripOnInput -> False], "2"], "+", 
                StyleBox[
                 TagBox[
                  FormBox[
                   SubscriptBox["\"x\"", "\"8\""], TraditionalForm], 
                  TraditionalForm, Editable -> True], 
                 Hue[
                  Rational[1, 2], 1, 
                  Rational[1, 2]], StripOnInput -> False]}], "]"}], "+", 
            RowBox[{"Cos", "[", 
              RowBox[{
                RowBox[{"8.17344953623571`", "\[VeryThinSpace]"}], "+", 
                StyleBox[
                 TagBox[
                  FormBox[
                   SubscriptBox["\"x\"", "\"8\""], TraditionalForm], 
                  TraditionalForm, Editable -> True], 
                 Hue[
                  Rational[1, 2], 1, 
                  Rational[1, 2]], StripOnInput -> False], "+", 
                StyleBox[
                 TagBox[
                  FormBox[
                   SubscriptBox["\"x\"", "\"9\""], TraditionalForm], 
                  TraditionalForm, Editable -> True], 
                 Hue[
                  Rational[9, 16], 1, 
                  Rational[5, 6]], StripOnInput -> False]}], "]"}], "+", 
            SuperscriptBox[
             StyleBox[
              TagBox[
               FormBox[
                SubscriptBox["\"x\"", "\"1\""], TraditionalForm], 
               TraditionalForm, Editable -> True], 
              Hue[
               Rational[1, 16], 1, 
               Rational[5, 6]], StripOnInput -> False], "2"], "+", 
            SuperscriptBox[
             StyleBox[
              TagBox[
               FormBox[
                SubscriptBox["\"x\"", "\"2\""], TraditionalForm], 
               TraditionalForm, Editable -> True], 
              Hue[
               Rational[1, 8], 1, 
               Rational[1, 2]], StripOnInput -> False], "2"], "+", 
            RowBox[{"Tan", "[", 
              RowBox[{"Cos", "[", 
                RowBox[{
                  RowBox[{"0.9460399306011027`", "\[VeryThinSpace]"}], "-", 
                  StyleBox[
                   TagBox[
                    FormBox[
                    SubscriptBox["\"x\"", "\"1\""], TraditionalForm], 
                    TraditionalForm, Editable -> True], 
                   Hue[
                    Rational[1, 16], 1, 
                    Rational[5, 6]], StripOnInput -> False], "+", 
                  StyleBox[
                   TagBox[
                    FormBox[
                    SubscriptBox["\"x\"", "\"8\""], TraditionalForm], 
                    TraditionalForm, Editable -> True], 
                   Hue[
                    Rational[1, 2], 1, 
                    Rational[1, 2]], StripOnInput -> False]}], "]"}], 
              "]"}]}]]}], 
       RGBColor[0, 0, 1], StripOnInput -> False]],
     Annotation[#, 
      Style[
      20.042777414541497` - 441.8865514977323/(28.182535564890905` + 
       Cos[0.42089736482602796` + Sin[Style[
             TraditionalForm[
              Subscript["x", "2"]], 
             Hue[
              Rational[1, 8], 1, 
              Rational[1, 2]]]^2] + Style[
           TraditionalForm[
            Subscript["x", "1"]], 
           Hue[
            Rational[1, 16], 1, 
            Rational[5, 6]]] + Style[
            TraditionalForm[
             Subscript["x", "1"]], 
            Hue[
             Rational[1, 16], 1, 
             Rational[5, 6]]]^2 + Style[
            TraditionalForm[
             Subscript["x", "2"]], 
            Hue[
             Rational[1, 8], 1, 
             Rational[1, 2]]]^2] + Cos[6.9704156052152895` + Style[
           TraditionalForm[
            Subscript["x", "1"]], 
           Hue[
            Rational[1, 16], 1, 
            Rational[5, 6]]] + Style[
           TraditionalForm[
            Subscript["x", "8"]], 
           Hue[
            Rational[1, 2], 1, 
            Rational[1, 2]]]] + Cos[1.3655872124935087` - Style[
           TraditionalForm[
            Subscript["x", "2"]], 
           Hue[
            Rational[1, 8], 1, 
            Rational[1, 2]]]^2 + Style[
           TraditionalForm[
            Subscript["x", "8"]], 
           Hue[
            Rational[1, 2], 1, 
            Rational[1, 2]]]] + Cos[8.17344953623571 + Style[
           TraditionalForm[
            Subscript["x", "8"]], 
           Hue[
            Rational[1, 2], 1, 
            Rational[1, 2]]] + Style[
           TraditionalForm[
            Subscript["x", "9"]], 
           Hue[
            Rational[9, 16], 1, 
            Rational[5, 6]]]] + Style[
          TraditionalForm[
           Subscript["x", "1"]], 
          Hue[
           Rational[1, 16], 1, 
           Rational[5, 6]]]^2 + Style[
          TraditionalForm[
           Subscript["x", "2"]], 
          Hue[
           Rational[1, 8], 1, 
           Rational[1, 2]]]^2 + Tan[
         Cos[0.9460399306011027 - Style[
           TraditionalForm[
            Subscript["x", "1"]], 
           Hue[
            Rational[1, 16], 1, 
            Rational[5, 6]]] + Style[
            TraditionalForm[
             Subscript["x", "8"]], 
            Hue[
             Rational[1, 2], 1, 
             Rational[1, 2]]]]]), 
       RGBColor[0, 0, 1]], "Tooltip"]& ], 
    TagBox[
     TooltipBox[
      {Opacity[0.], PointBox[{{271., -3.7104128423130494`}}]},
      StyleBox[
       RowBox[{
         RowBox[{"-", "437.3378853185767`"}], "+", 
         RowBox[{"290.0294830104925`", " ", 
           RowBox[{"ArcTan", "[", 
             RowBox[{
               RowBox[{"17.89254821129124`", "\[VeryThinSpace]"}], "+", 
               SuperscriptBox[
                RowBox[{"ArcTan", "[", 
                  RowBox[{"187.84763242634693`", " ", 
                    StyleBox[
                    TagBox[
                    FormBox[
                    SubscriptBox["\"x\"", "\"1\""], TraditionalForm], 
                    TraditionalForm, Editable -> True], 
                    Hue[
                    Rational[1, 16], 1, 
                    Rational[5, 6]], StripOnInput -> False], " ", 
                    StyleBox[
                    TagBox[
                    FormBox[
                    SubscriptBox["\"x\"", "\"13\""], TraditionalForm], 
                    TraditionalForm, Editable -> True], 
                    Hue[
                    Rational[13, 16], 1, 
                    Rational[5, 6]], StripOnInput -> False]}], "]"}], "2"], 
               "+", 
               RowBox[{"Cos", "[", 
                 StyleBox[
                  TagBox[
                   FormBox[
                    SubscriptBox["\"x\"", "\"15\""], TraditionalForm], 
                   TraditionalForm, Editable -> True], 
                  Hue[
                   Rational[15, 16], 1, 
                   Rational[5, 6]], StripOnInput -> False], "]"}], "+", 
               RowBox[{"Cos", "[", 
                 RowBox[{
                   RowBox[{"2.6003508331343324`", "\[VeryThinSpace]"}], "+", 
                   RowBox[{"Sin", "[", 
                    RowBox[{"Tan", "[", 
                    SuperscriptBox[
                    StyleBox[
                    TagBox[
                    FormBox[
                    SubscriptBox["\"x\"", "\"2\""], TraditionalForm], 
                    TraditionalForm, Editable -> True], 
                    Hue[
                    Rational[1, 8], 1, 
                    Rational[1, 2]], StripOnInput -> False], "2"], "]"}], 
                    "]"}], "+", 
                   StyleBox[
                    TagBox[
                    FormBox[
                    SubscriptBox["\"x\"", "\"12\""], TraditionalForm], 
                    TraditionalForm, Editable -> True], 
                    Hue[
                    Rational[3, 4], 1, 
                    Rational[1, 2]], StripOnInput -> False], "+", 
                   StyleBox[
                    TagBox[
                    FormBox[
                    SubscriptBox["\"x\"", "\"15\""], TraditionalForm], 
                    TraditionalForm, Editable -> True], 
                    Hue[
                    Rational[15, 16], 1, 
                    Rational[5, 6]], StripOnInput -> False]}], "]"}], "+", 
               RowBox[{"Cos", "[", 
                 SuperscriptBox[
                  StyleBox[
                   TagBox[
                    FormBox[
                    SubscriptBox["\"x\"", "\"2\""], TraditionalForm], 
                    TraditionalForm, Editable -> True], 
                   Hue[
                    Rational[1, 8], 1, 
                    Rational[1, 2]], StripOnInput -> False], "2"], "]"}], "+", 
               RowBox[{"Cos", "[", 
                 RowBox[{
                   SuperscriptBox[
                    RowBox[{"Log", "[", 
                    RowBox[{
                    RowBox[{"4.189126509606261`", "\[VeryThinSpace]"}], "+", 
                    SuperscriptBox[
                    StyleBox[
                    TagBox[
                    FormBox[
                    SubscriptBox["\"x\"", "\"2\""], TraditionalForm], 
                    TraditionalForm, Editable -> True], 
                    Hue[
                    Rational[1, 8], 1, 
                    Rational[1, 2]], StripOnInput -> False], "2"]}], "]"}], 
                    "2"], "+", 
                   SuperscriptBox[
                    StyleBox[
                    TagBox[
                    FormBox[
                    SubscriptBox["\"x\"", "\"2\""], TraditionalForm], 
                    TraditionalForm, Editable -> True], 
                    Hue[
                    Rational[1, 8], 1, 
                    Rational[1, 2]], StripOnInput -> False], "2"]}], "]"}], 
               "+", 
               RowBox[{"Sin", "[", 
                 StyleBox[
                  TagBox[
                   FormBox[
                    SubscriptBox["\"x\"", "\"9\""], TraditionalForm], 
                   TraditionalForm, Editable -> True], 
                  Hue[
                   Rational[9, 16], 1, 
                   Rational[5, 6]], StripOnInput -> False], "]"}], "+", 
               SuperscriptBox[
                StyleBox[
                 TagBox[
                  FormBox[
                   SubscriptBox["\"x\"", "\"1\""], TraditionalForm], 
                  TraditionalForm, Editable -> True], 
                 Hue[
                  Rational[1, 16], 1, 
                  Rational[5, 6]], StripOnInput -> False], "2"], "+", 
               SuperscriptBox[
                StyleBox[
                 TagBox[
                  FormBox[
                   SubscriptBox["\"x\"", "\"2\""], TraditionalForm], 
                  TraditionalForm, Editable -> True], 
                 Hue[
                  Rational[1, 8], 1, 
                  Rational[1, 2]], StripOnInput -> False], "2"]}], "]"}]}]}], 
       
       RGBColor[0, 0, 1], StripOnInput -> False]],
     Annotation[#, 
      Style[-437.3378853185767 + 
       290.0294830104925 
        ArcTan[17.89254821129124 + ArcTan[(187.84763242634693` Style[
                TraditionalForm[
                 Subscript["x", "1"]], 
                Hue[
                 Rational[1, 16], 1, 
                 Rational[5, 6]]]) Style[
               TraditionalForm[
                Subscript["x", "13"]], 
               Hue[
                Rational[13, 16], 1, 
                Rational[5, 6]]]]^2 + Cos[
            Style[
             TraditionalForm[
              Subscript["x", "15"]], 
             Hue[
              Rational[15, 16], 1, 
              Rational[5, 6]]]] + Cos[2.6003508331343324` + Sin[
              Tan[Style[
                 TraditionalForm[
                  Subscript["x", "2"]], 
                 Hue[
                  Rational[1, 8], 1, 
                  Rational[1, 2]]]^2]] + Style[
              TraditionalForm[
               Subscript["x", "12"]], 
              Hue[
               Rational[3, 4], 1, 
               Rational[1, 2]]] + Style[
              TraditionalForm[
               Subscript["x", "15"]], 
              Hue[
               Rational[15, 16], 1, 
               Rational[5, 6]]]] + Cos[Style[
              TraditionalForm[
               Subscript["x", "2"]], 
              Hue[
               Rational[1, 8], 1, 
               Rational[1, 2]]]^2] + Cos[Log[4.189126509606261 + Style[
                  TraditionalForm[
                   Subscript["x", "2"]], 
                  Hue[
                   Rational[1, 8], 1, 
                   Rational[1, 2]]]^2]^2 + Style[
               TraditionalForm[
                Subscript["x", "2"]], 
               Hue[
                Rational[1, 8], 1, 
                Rational[1, 2]]]^2] + Sin[
            Style[
             TraditionalForm[
              Subscript["x", "9"]], 
             Hue[
              Rational[9, 16], 1, 
              Rational[5, 6]]]] + Style[
             TraditionalForm[
              Subscript["x", "1"]], 
             Hue[
              Rational[1, 16], 1, 
              Rational[5, 6]]]^2 + Style[
             TraditionalForm[
              Subscript["x", "2"]], 
             Hue[
              Rational[1, 8], 1, 
              Rational[1, 2]]]^2], 
       RGBColor[0, 0, 1]], "Tooltip"]& ], 
    TagBox[
     TooltipBox[
      {Opacity[0.], PointBox[{{292., -3.7307632621587015`}}]},
      StyleBox[
       RowBox[{
         RowBox[{"20.077089680156202`", "\[VeryThinSpace]"}], "-", 
         FractionBox["442.6592733816677`", 
          RowBox[{
            RowBox[{"27.4286333105476`", "\[VeryThinSpace]"}], "+", 
            RowBox[{"Cos", "[", 
              RowBox[{
                RowBox[{"0.42089736482602796`", "\[VeryThinSpace]"}], "+", 
                RowBox[{"Sin", "[", 
                  SuperscriptBox[
                   StyleBox[
                    TagBox[
                    FormBox[
                    SubscriptBox["\"x\"", "\"2\""], TraditionalForm], 
                    TraditionalForm, Editable -> True], 
                    Hue[
                    Rational[1, 8], 1, 
                    Rational[1, 2]], StripOnInput -> False], "2"], "]"}], "+", 
                StyleBox[
                 TagBox[
                  FormBox[
                   SubscriptBox["\"x\"", "\"1\""], TraditionalForm], 
                  TraditionalForm, Editable -> True], 
                 Hue[
                  Rational[1, 16], 1, 
                  Rational[5, 6]], StripOnInput -> False], "+", 
                SuperscriptBox[
                 StyleBox[
                  TagBox[
                   FormBox[
                    SubscriptBox["\"x\"", "\"1\""], TraditionalForm], 
                   TraditionalForm, Editable -> True], 
                  Hue[
                   Rational[1, 16], 1, 
                   Rational[5, 6]], StripOnInput -> False], "2"], "+", 
                SuperscriptBox[
                 StyleBox[
                  TagBox[
                   FormBox[
                    SubscriptBox["\"x\"", "\"2\""], TraditionalForm], 
                   TraditionalForm, Editable -> True], 
                  Hue[
                   Rational[1, 8], 1, 
                   Rational[1, 2]], StripOnInput -> False], "2"]}], "]"}], 
            "+", 
            RowBox[{"Cos", "[", 
              RowBox[{
                RowBox[{"6.9704156052152895`", "\[VeryThinSpace]"}], "+", 
                StyleBox[
                 TagBox[
                  FormBox[
                   SubscriptBox["\"x\"", "\"1\""], TraditionalForm], 
                  TraditionalForm, Editable -> True], 
                 Hue[
                  Rational[1, 16], 1, 
                  Rational[5, 6]], StripOnInput -> False], "+", 
                StyleBox[
                 TagBox[
                  FormBox[
                   SubscriptBox["\"x\"", "\"8\""], TraditionalForm], 
                  TraditionalForm, Editable -> True], 
                 Hue[
                  Rational[1, 2], 1, 
                  Rational[1, 2]], StripOnInput -> False]}], "]"}], "+", 
            RowBox[{"Cos", "[", 
              RowBox[{
                RowBox[{"7.419547281892406`", "\[VeryThinSpace]"}], "+", 
                RowBox[{"Cos", "[", 
                  RowBox[{"Cos", "[", 
                    StyleBox[
                    TagBox[
                    FormBox[
                    SubscriptBox["\"x\"", "\"1\""], TraditionalForm], 
                    TraditionalForm, Editable -> True], 
                    Hue[
                    Rational[1, 16], 1, 
                    Rational[5, 6]], StripOnInput -> False], "]"}], "]"}], 
                "-", 
                SuperscriptBox[
                 StyleBox[
                  TagBox[
                   FormBox[
                    SubscriptBox["\"x\"", "\"2\""], TraditionalForm], 
                   TraditionalForm, Editable -> True], 
                  Hue[
                   Rational[1, 8], 1, 
                   Rational[1, 2]], StripOnInput -> False], "2"], "+", 
                StyleBox[
                 TagBox[
                  FormBox[
                   SubscriptBox["\"x\"", "\"8\""], TraditionalForm], 
                  TraditionalForm, Editable -> True], 
                 Hue[
                  Rational[1, 2], 1, 
                  Rational[1, 2]], StripOnInput -> False]}], "]"}], "+", 
            RowBox[{"Cos", "[", 
              RowBox[{
                RowBox[{"8.17344953623571`", "\[VeryThinSpace]"}], "+", 
                StyleBox[
                 TagBox[
                  FormBox[
                   SubscriptBox["\"x\"", "\"8\""], TraditionalForm], 
                  TraditionalForm, Editable -> True], 
                 Hue[
                  Rational[1, 2], 1, 
                  Rational[1, 2]], StripOnInput -> False], "+", 
                StyleBox[
                 TagBox[
                  FormBox[
                   SubscriptBox["\"x\"", "\"9\""], TraditionalForm], 
                  TraditionalForm, Editable -> True], 
                 Hue[
                  Rational[9, 16], 1, 
                  Rational[5, 6]], StripOnInput -> False]}], "]"}], "+", 
            RowBox[{"Cos", "[", 
              RowBox[{"Tan", "[", 
                RowBox[{"Sin", "[", 
                  RowBox[{"Tan", "[", 
                    StyleBox[
                    TagBox[
                    FormBox[
                    SubscriptBox["\"x\"", "\"1\""], TraditionalForm], 
                    TraditionalForm, Editable -> True], 
                    Hue[
                    Rational[1, 16], 1, 
                    Rational[5, 6]], StripOnInput -> False], "]"}], "]"}], 
                "]"}], "]"}], "+", 
            SuperscriptBox[
             StyleBox[
              TagBox[
               FormBox[
                SubscriptBox["\"x\"", "\"1\""], TraditionalForm], 
               TraditionalForm, Editable -> True], 
              Hue[
               Rational[1, 16], 1, 
               Rational[5, 6]], StripOnInput -> False], "2"], "+", 
            SuperscriptBox[
             StyleBox[
              TagBox[
               FormBox[
                SubscriptBox["\"x\"", "\"2\""], TraditionalForm], 
               TraditionalForm, Editable -> True], 
              Hue[
               Rational[1, 8], 1, 
               Rational[1, 2]], StripOnInput -> False], "2"], "+", 
            RowBox[{"Tan", "[", 
              RowBox[{"Cos", "[", 
                RowBox[{
                  RowBox[{"0.9460399306011027`", "\[VeryThinSpace]"}], "-", 
                  StyleBox[
                   TagBox[
                    FormBox[
                    SubscriptBox["\"x\"", "\"1\""], TraditionalForm], 
                    TraditionalForm, Editable -> True], 
                   Hue[
                    Rational[1, 16], 1, 
                    Rational[5, 6]], StripOnInput -> False], "+", 
                  StyleBox[
                   TagBox[
                    FormBox[
                    SubscriptBox["\"x\"", "\"8\""], TraditionalForm], 
                    TraditionalForm, Editable -> True], 
                   Hue[
                    Rational[1, 2], 1, 
                    Rational[1, 2]], StripOnInput -> False]}], "]"}], 
              "]"}]}]]}], 
       RGBColor[0, 0, 1], StripOnInput -> False]],
     Annotation[#, 
      Style[
      20.077089680156202` - 442.6592733816677/(27.4286333105476 + 
       Cos[0.42089736482602796` + Sin[Style[
             TraditionalForm[
              Subscript["x", "2"]], 
             Hue[
              Rational[1, 8], 1, 
              Rational[1, 2]]]^2] + Style[
           TraditionalForm[
            Subscript["x", "1"]], 
           Hue[
            Rational[1, 16], 1, 
            Rational[5, 6]]] + Style[
            TraditionalForm[
             Subscript["x", "1"]], 
            Hue[
             Rational[1, 16], 1, 
             Rational[5, 6]]]^2 + Style[
            TraditionalForm[
             Subscript["x", "2"]], 
            Hue[
             Rational[1, 8], 1, 
             Rational[1, 2]]]^2] + Cos[6.9704156052152895` + Style[
           TraditionalForm[
            Subscript["x", "1"]], 
           Hue[
            Rational[1, 16], 1, 
            Rational[5, 6]]] + Style[
           TraditionalForm[
            Subscript["x", "8"]], 
           Hue[
            Rational[1, 2], 1, 
            Rational[1, 2]]]] + Cos[7.419547281892406 + Cos[
           Cos[
            Style[
             TraditionalForm[
              Subscript["x", "1"]], 
             Hue[
              Rational[1, 16], 1, 
              Rational[5, 6]]]]] - Style[
           TraditionalForm[
            Subscript["x", "2"]], 
           Hue[
            Rational[1, 8], 1, 
            Rational[1, 2]]]^2 + Style[
           TraditionalForm[
            Subscript["x", "8"]], 
           Hue[
            Rational[1, 2], 1, 
            Rational[1, 2]]]] + Cos[8.17344953623571 + Style[
           TraditionalForm[
            Subscript["x", "8"]], 
           Hue[
            Rational[1, 2], 1, 
            Rational[1, 2]]] + Style[
           TraditionalForm[
            Subscript["x", "9"]], 
           Hue[
            Rational[9, 16], 1, 
            Rational[5, 6]]]] + Cos[
         Tan[
          Sin[
           Tan[
            Style[
             TraditionalForm[
              Subscript["x", "1"]], 
             Hue[
              Rational[1, 16], 1, 
              Rational[5, 6]]]]]]] + Style[
          TraditionalForm[
           Subscript["x", "1"]], 
          Hue[
           Rational[1, 16], 1, 
           Rational[5, 6]]]^2 + Style[
          TraditionalForm[
           Subscript["x", "2"]], 
          Hue[
           Rational[1, 8], 1, 
           Rational[1, 2]]]^2 + Tan[
         Cos[0.9460399306011027 - Style[
           TraditionalForm[
            Subscript["x", "1"]], 
           Hue[
            Rational[1, 16], 1, 
            Rational[5, 6]]] + Style[
            TraditionalForm[
             Subscript["x", "8"]], 
            Hue[
             Rational[1, 2], 1, 
             Rational[1, 2]]]]]), 
       RGBColor[0, 0, 1]], "Tooltip"]& ], 
    TagBox[
     TooltipBox[
      {Opacity[0.], PointBox[{{305., -3.8163242647597357`}}]},
      StyleBox[
       RowBox[{
         RowBox[{"-", "459.64554281762685`"}], "+", 
         RowBox[{"304.37719141320065`", " ", 
           RowBox[{"ArcTan", "[", 
             RowBox[{
               RowBox[{"16.14783074519155`", "\[VeryThinSpace]"}], "+", 
               SuperscriptBox[
                RowBox[{"ArcTan", "[", 
                  RowBox[{"1583.4898206311666`", " ", 
                    StyleBox[
                    TagBox[
                    FormBox[
                    SubscriptBox["\"x\"", "\"1\""], TraditionalForm], 
                    TraditionalForm, Editable -> True], 
                    Hue[
                    Rational[1, 16], 1, 
                    Rational[5, 6]], StripOnInput -> False]}], "]"}], "2"], 
               "+", 
               SuperscriptBox[
                RowBox[{"ArcTan", "[", 
                  RowBox[{"187.84763242634693`", " ", 
                    StyleBox[
                    TagBox[
                    FormBox[
                    SubscriptBox["\"x\"", "\"1\""], TraditionalForm], 
                    TraditionalForm, Editable -> True], 
                    Hue[
                    Rational[1, 16], 1, 
                    Rational[5, 6]], StripOnInput -> False], " ", 
                    StyleBox[
                    TagBox[
                    FormBox[
                    SubscriptBox["\"x\"", "\"13\""], TraditionalForm], 
                    TraditionalForm, Editable -> True], 
                    Hue[
                    Rational[13, 16], 1, 
                    Rational[5, 6]], StripOnInput -> False]}], "]"}], "2"], 
               "+", 
               RowBox[{"Cos", "[", 
                 StyleBox[
                  TagBox[
                   FormBox[
                    SubscriptBox["\"x\"", "\"15\""], TraditionalForm], 
                   TraditionalForm, Editable -> True], 
                  Hue[
                   Rational[15, 16], 1, 
                   Rational[5, 6]], StripOnInput -> False], "]"}], "+", 
               RowBox[{"Cos", "[", 
                 RowBox[{
                   RowBox[{"2.754501512961591`", "\[VeryThinSpace]"}], "+", 
                   RowBox[{"Sin", "[", 
                    RowBox[{"Tan", "[", 
                    SuperscriptBox[
                    StyleBox[
                    TagBox[
                    FormBox[
                    SubscriptBox["\"x\"", "\"2\""], TraditionalForm], 
                    TraditionalForm, Editable -> True], 
                    Hue[
                    Rational[1, 8], 1, 
                    Rational[1, 2]], StripOnInput -> False], "2"], "]"}], 
                    "]"}], "+", 
                   StyleBox[
                    TagBox[
                    FormBox[
                    SubscriptBox["\"x\"", "\"12\""], TraditionalForm], 
                    TraditionalForm, Editable -> True], 
                    Hue[
                    Rational[3, 4], 1, 
                    Rational[1, 2]], StripOnInput -> False], "+", 
                   StyleBox[
                    TagBox[
                    FormBox[
                    SubscriptBox["\"x\"", "\"15\""], TraditionalForm], 
                    TraditionalForm, Editable -> True], 
                    Hue[
                    Rational[15, 16], 1, 
                    Rational[5, 6]], StripOnInput -> False]}], "]"}], "+", 
               RowBox[{"Cos", "[", 
                 SuperscriptBox[
                  StyleBox[
                   TagBox[
                    FormBox[
                    SubscriptBox["\"x\"", "\"2\""], TraditionalForm], 
                    TraditionalForm, Editable -> True], 
                   Hue[
                    Rational[1, 8], 1, 
                    Rational[1, 2]], StripOnInput -> False], "2"], "]"}], "+", 
               RowBox[{"Cos", "[", 
                 RowBox[{
                   SuperscriptBox[
                    RowBox[{"Log", "[", 
                    RowBox[{
                    RowBox[{"4.189126509606261`", "\[VeryThinSpace]"}], "+", 
                    SuperscriptBox[
                    StyleBox[
                    TagBox[
                    FormBox[
                    SubscriptBox["\"x\"", "\"2\""], TraditionalForm], 
                    TraditionalForm, Editable -> True], 
                    Hue[
                    Rational[1, 8], 1, 
                    Rational[1, 2]], StripOnInput -> False], "2"]}], "]"}], 
                    "2"], "+", 
                   SuperscriptBox[
                    StyleBox[
                    TagBox[
                    FormBox[
                    SubscriptBox["\"x\"", "\"2\""], TraditionalForm], 
                    TraditionalForm, Editable -> True], 
                    Hue[
                    Rational[1, 8], 1, 
                    Rational[1, 2]], StripOnInput -> False], "2"]}], "]"}], 
               "+", 
               RowBox[{"Sin", "[", 
                 StyleBox[
                  TagBox[
                   FormBox[
                    SubscriptBox["\"x\"", "\"9\""], TraditionalForm], 
                   TraditionalForm, Editable -> True], 
                  Hue[
                   Rational[9, 16], 1, 
                   Rational[5, 6]], StripOnInput -> False], "]"}], "+", 
               SuperscriptBox[
                StyleBox[
                 TagBox[
                  FormBox[
                   SubscriptBox["\"x\"", "\"1\""], TraditionalForm], 
                  TraditionalForm, Editable -> True], 
                 Hue[
                  Rational[1, 16], 1, 
                  Rational[5, 6]], StripOnInput -> False], "2"], "+", 
               SuperscriptBox[
                StyleBox[
                 TagBox[
                  FormBox[
                   SubscriptBox["\"x\"", "\"2\""], TraditionalForm], 
                  TraditionalForm, Editable -> True], 
                 Hue[
                  Rational[1, 8], 1, 
                  Rational[1, 2]], StripOnInput -> False], "2"]}], "]"}]}]}], 
       
       RGBColor[0, 0, 1], StripOnInput -> False]],
     Annotation[#, 
      Style[-459.64554281762685` + 
       304.37719141320065` 
        ArcTan[16.14783074519155 + ArcTan[1583.4898206311666` Style[
               TraditionalForm[
                Subscript["x", "1"]], 
               Hue[
                Rational[1, 16], 1, 
                Rational[5, 6]]]]^2 + ArcTan[(187.84763242634693` Style[
                TraditionalForm[
                 Subscript["x", "1"]], 
                Hue[
                 Rational[1, 16], 1, 
                 Rational[5, 6]]]) Style[
               TraditionalForm[
                Subscript["x", "13"]], 
               Hue[
                Rational[13, 16], 1, 
                Rational[5, 6]]]]^2 + Cos[
            Style[
             TraditionalForm[
              Subscript["x", "15"]], 
             Hue[
              Rational[15, 16], 1, 
              Rational[5, 6]]]] + Cos[2.754501512961591 + Sin[
              Tan[Style[
                 TraditionalForm[
                  Subscript["x", "2"]], 
                 Hue[
                  Rational[1, 8], 1, 
                  Rational[1, 2]]]^2]] + Style[
              TraditionalForm[
               Subscript["x", "12"]], 
              Hue[
               Rational[3, 4], 1, 
               Rational[1, 2]]] + Style[
              TraditionalForm[
               Subscript["x", "15"]], 
              Hue[
               Rational[15, 16], 1, 
               Rational[5, 6]]]] + Cos[Style[
              TraditionalForm[
               Subscript["x", "2"]], 
              Hue[
               Rational[1, 8], 1, 
               Rational[1, 2]]]^2] + Cos[Log[4.189126509606261 + Style[
                  TraditionalForm[
                   Subscript["x", "2"]], 
                  Hue[
                   Rational[1, 8], 1, 
                   Rational[1, 2]]]^2]^2 + Style[
               TraditionalForm[
                Subscript["x", "2"]], 
               Hue[
                Rational[1, 8], 1, 
                Rational[1, 2]]]^2] + Sin[
            Style[
             TraditionalForm[
              Subscript["x", "9"]], 
             Hue[
              Rational[9, 16], 1, 
              Rational[5, 6]]]] + Style[
             TraditionalForm[
              Subscript["x", "1"]], 
             Hue[
              Rational[1, 16], 1, 
              Rational[5, 6]]]^2 + Style[
             TraditionalForm[
              Subscript["x", "2"]], 
             Hue[
              Rational[1, 8], 1, 
              Rational[1, 2]]]^2], 
       RGBColor[0, 0, 1]], "Tooltip"]& ], 
    TagBox[
     TooltipBox[
      {Opacity[0.], PointBox[{{348., -3.821688821746963}}]},
      StyleBox[
       RowBox[{
         RowBox[{"-", "413.9804627902741`"}], "+", 
         RowBox[{"275.0255183326565`", " ", 
           RowBox[{"ArcTan", "[", 
             RowBox[{
               RowBox[{"14.601244994848019`", "\[VeryThinSpace]"}], "+", 
               SuperscriptBox[
                RowBox[{"ArcTan", "[", 
                  RowBox[{"187.84763242634693`", " ", 
                    StyleBox[
                    TagBox[
                    FormBox[
                    SubscriptBox["\"x\"", "\"1\""], TraditionalForm], 
                    TraditionalForm, Editable -> True], 
                    Hue[
                    Rational[1, 16], 1, 
                    Rational[5, 6]], StripOnInput -> False], " ", 
                    StyleBox[
                    TagBox[
                    FormBox[
                    SubscriptBox["\"x\"", "\"13\""], TraditionalForm], 
                    TraditionalForm, Editable -> True], 
                    Hue[
                    Rational[13, 16], 1, 
                    Rational[5, 6]], StripOnInput -> False]}], "]"}], "2"], 
               "+", 
               SuperscriptBox[
                RowBox[{"ArcTan", "[", 
                  RowBox[{"54", " ", 
                    RowBox[{"Cos", "[", "4", "]"}], " ", 
                    StyleBox[
                    TagBox[
                    FormBox[
                    SubscriptBox["\"x\"", "\"1\""], TraditionalForm], 
                    TraditionalForm, Editable -> True], 
                    Hue[
                    Rational[1, 16], 1, 
                    Rational[5, 6]], StripOnInput -> False], " ", 
                    RowBox[{"(", 
                    RowBox[{
                    RowBox[{"7.167257443853776`", "\[VeryThinSpace]"}], "+", 
                    StyleBox[
                    TagBox[
                    FormBox[
                    SubscriptBox["\"x\"", "\"15\""], TraditionalForm], 
                    TraditionalForm, Editable -> True], 
                    Hue[
                    Rational[15, 16], 1, 
                    Rational[5, 6]], StripOnInput -> False]}], ")"}]}], "]"}],
                 "2"], "+", 
               RowBox[{"Cos", "[", 
                 StyleBox[
                  TagBox[
                   FormBox[
                    SubscriptBox["\"x\"", "\"15\""], TraditionalForm], 
                   TraditionalForm, Editable -> True], 
                  Hue[
                   Rational[15, 16], 1, 
                   Rational[5, 6]], StripOnInput -> False], "]"}], "+", 
               RowBox[{"Cos", "[", 
                 RowBox[{
                   RowBox[{"2.754501512961591`", "\[VeryThinSpace]"}], "+", 
                   RowBox[{"Sin", "[", 
                    RowBox[{"Tan", "[", 
                    SuperscriptBox[
                    StyleBox[
                    TagBox[
                    FormBox[
                    SubscriptBox["\"x\"", "\"2\""], TraditionalForm], 
                    TraditionalForm, Editable -> True], 
                    Hue[
                    Rational[1, 8], 1, 
                    Rational[1, 2]], StripOnInput -> False], "2"], "]"}], 
                    "]"}], "+", 
                   StyleBox[
                    TagBox[
                    FormBox[
                    SubscriptBox["\"x\"", "\"12\""], TraditionalForm], 
                    TraditionalForm, Editable -> True], 
                    Hue[
                    Rational[3, 4], 1, 
                    Rational[1, 2]], StripOnInput -> False], "+", 
                   StyleBox[
                    TagBox[
                    FormBox[
                    SubscriptBox["\"x\"", "\"15\""], TraditionalForm], 
                    TraditionalForm, Editable -> True], 
                    Hue[
                    Rational[15, 16], 1, 
                    Rational[5, 6]], StripOnInput -> False]}], "]"}], "+", 
               RowBox[{"Cos", "[", 
                 SuperscriptBox[
                  StyleBox[
                   TagBox[
                    FormBox[
                    SubscriptBox["\"x\"", "\"2\""], TraditionalForm], 
                    TraditionalForm, Editable -> True], 
                   Hue[
                    Rational[1, 8], 1, 
                    Rational[1, 2]], StripOnInput -> False], "2"], "]"}], "+", 
               RowBox[{"Cos", "[", 
                 RowBox[{
                   SuperscriptBox[
                    RowBox[{"Log", "[", 
                    RowBox[{
                    RowBox[{"4.189126509606261`", "\[VeryThinSpace]"}], "+", 
                    SuperscriptBox[
                    StyleBox[
                    TagBox[
                    FormBox[
                    SubscriptBox["\"x\"", "\"2\""], TraditionalForm], 
                    TraditionalForm, Editable -> True], 
                    Hue[
                    Rational[1, 8], 1, 
                    Rational[1, 2]], StripOnInput -> False], "2"]}], "]"}], 
                    "2"], "+", 
                   SuperscriptBox[
                    StyleBox[
                    TagBox[
                    FormBox[
                    SubscriptBox["\"x\"", "\"2\""], TraditionalForm], 
                    TraditionalForm, Editable -> True], 
                    Hue[
                    Rational[1, 8], 1, 
                    Rational[1, 2]], StripOnInput -> False], "2"]}], "]"}], 
               "+", 
               RowBox[{"Sin", "[", 
                 StyleBox[
                  TagBox[
                   FormBox[
                    SubscriptBox["\"x\"", "\"9\""], TraditionalForm], 
                   TraditionalForm, Editable -> True], 
                  Hue[
                   Rational[9, 16], 1, 
                   Rational[5, 6]], StripOnInput -> False], "]"}], "+", 
               SuperscriptBox[
                StyleBox[
                 TagBox[
                  FormBox[
                   SubscriptBox["\"x\"", "\"1\""], TraditionalForm], 
                  TraditionalForm, Editable -> True], 
                 Hue[
                  Rational[1, 16], 1, 
                  Rational[5, 6]], StripOnInput -> False], "2"], "+", 
               SuperscriptBox[
                StyleBox[
                 TagBox[
                  FormBox[
                   SubscriptBox["\"x\"", "\"2\""], TraditionalForm], 
                  TraditionalForm, Editable -> True], 
                 Hue[
                  Rational[1, 8], 1, 
                  Rational[1, 2]], StripOnInput -> False], "2"]}], "]"}]}]}], 
       
       RGBColor[0, 0, 1], StripOnInput -> False]],
     Annotation[#, 
      Style[-413.9804627902741 + 
       275.0255183326565 
        ArcTan[14.601244994848019` + ArcTan[(187.84763242634693` Style[
                TraditionalForm[
                 Subscript["x", "1"]], 
                Hue[
                 Rational[1, 16], 1, 
                 Rational[5, 6]]]) Style[
               TraditionalForm[
                Subscript["x", "13"]], 
               Hue[
                Rational[13, 16], 1, 
                Rational[5, 6]]]]^2 + ArcTan[((54 Cos[4]) Style[
                TraditionalForm[
                 Subscript["x", "1"]], 
                Hue[
                 Rational[1, 16], 1, 
                 Rational[5, 6]]]) (7.167257443853776 + Style[
                TraditionalForm[
                 Subscript["x", "15"]], 
                Hue[
                 Rational[15, 16], 1, 
                 Rational[5, 6]]])]^2 + Cos[
            Style[
             TraditionalForm[
              Subscript["x", "15"]], 
             Hue[
              Rational[15, 16], 1, 
              Rational[5, 6]]]] + Cos[2.754501512961591 + Sin[
              Tan[Style[
                 TraditionalForm[
                  Subscript["x", "2"]], 
                 Hue[
                  Rational[1, 8], 1, 
                  Rational[1, 2]]]^2]] + Style[
              TraditionalForm[
               Subscript["x", "12"]], 
              Hue[
               Rational[3, 4], 1, 
               Rational[1, 2]]] + Style[
              TraditionalForm[
               Subscript["x", "15"]], 
              Hue[
               Rational[15, 16], 1, 
               Rational[5, 6]]]] + Cos[Style[
              TraditionalForm[
               Subscript["x", "2"]], 
              Hue[
               Rational[1, 8], 1, 
               Rational[1, 2]]]^2] + Cos[Log[4.189126509606261 + Style[
                  TraditionalForm[
                   Subscript["x", "2"]], 
                  Hue[
                   Rational[1, 8], 1, 
                   Rational[1, 2]]]^2]^2 + Style[
               TraditionalForm[
                Subscript["x", "2"]], 
               Hue[
                Rational[1, 8], 1, 
                Rational[1, 2]]]^2] + Sin[
            Style[
             TraditionalForm[
              Subscript["x", "9"]], 
             Hue[
              Rational[9, 16], 1, 
              Rational[5, 6]]]] + Style[
             TraditionalForm[
              Subscript["x", "1"]], 
             Hue[
              Rational[1, 16], 1, 
              Rational[5, 6]]]^2 + Style[
             TraditionalForm[
              Subscript["x", "2"]], 
             Hue[
              Rational[1, 8], 1, 
              Rational[1, 2]]]^2], 
       RGBColor[0, 0, 1]], "Tooltip"]& ], 
    TagBox[
     TooltipBox[
      {Opacity[0.], PointBox[{{351., -3.8232244347543083`}}]},
      StyleBox[
       RowBox[{
         RowBox[{"-", "415.1332080614732`"}], "+", 
         RowBox[{"275.76785272805296`", " ", 
           RowBox[{"ArcTan", "[", 
             RowBox[{
               RowBox[{"14.621450523904594`", "\[VeryThinSpace]"}], "+", 
               SuperscriptBox[
                RowBox[{"ArcTan", "[", 
                  RowBox[{"226.21283151873808`", " ", 
                    StyleBox[
                    TagBox[
                    FormBox[
                    SubscriptBox["\"x\"", "\"1\""], TraditionalForm], 
                    TraditionalForm, Editable -> True], 
                    Hue[
                    Rational[1, 16], 1, 
                    Rational[5, 6]], StripOnInput -> False], " ", 
                    StyleBox[
                    TagBox[
                    FormBox[
                    SubscriptBox["\"x\"", "\"13\""], TraditionalForm], 
                    TraditionalForm, Editable -> True], 
                    Hue[
                    Rational[13, 16], 1, 
                    Rational[5, 6]], StripOnInput -> False]}], "]"}], "2"], 
               "+", 
               SuperscriptBox[
                RowBox[{"ArcTan", "[", 
                  RowBox[{"403.57546805050436`", " ", 
                    StyleBox[
                    TagBox[
                    FormBox[
                    SubscriptBox["\"x\"", "\"1\""], TraditionalForm], 
                    TraditionalForm, Editable -> True], 
                    Hue[
                    Rational[1, 16], 1, 
                    Rational[5, 6]], StripOnInput -> False], " ", 
                    RowBox[{"(", 
                    RowBox[{
                    SuperscriptBox[
                    StyleBox[
                    TagBox[
                    FormBox[
                    SubscriptBox["\"x\"", "\"1\""], TraditionalForm], 
                    TraditionalForm, Editable -> True], 
                    Hue[
                    Rational[1, 16], 1, 
                    Rational[5, 6]], StripOnInput -> False], "2"], "+", 
                    SuperscriptBox[
                    StyleBox[
                    TagBox[
                    FormBox[
                    SubscriptBox["\"x\"", "\"2\""], TraditionalForm], 
                    TraditionalForm, Editable -> True], 
                    Hue[
                    Rational[1, 8], 1, 
                    Rational[1, 2]], StripOnInput -> False], "2"]}], ")"}]}], 
                  "]"}], "2"], "+", 
               RowBox[{"Cos", "[", 
                 StyleBox[
                  TagBox[
                   FormBox[
                    SubscriptBox["\"x\"", "\"15\""], TraditionalForm], 
                   TraditionalForm, Editable -> True], 
                  Hue[
                   Rational[15, 16], 1, 
                   Rational[5, 6]], StripOnInput -> False], "]"}], "+", 
               RowBox[{"Cos", "[", 
                 RowBox[{
[truncated: 11,032,882 more chars]
